# Supplementary material for: Effects of wine-cap Stropharia cultivation on soil nutrients and bacterial communities in forestlands of northern China
Source: PeerJ. 2018 Oct 9;6:e5741. doi: 10.7717/peerj.5741 (PMC6183509; doi:10.7717/peerj.5741)
Supplement: Supplemental Information 1 [file peerj-06-5741-s022.fasta]

>OTU_1
TACGTAGGGTGCGAGCGTTAATCGGAATTACTGGGCGTAAAGCGTGCGCAGGCGGTTTGGCAAGTCAGATGTGAAATCCC
CGAGCTCAACTTGGGAACTGCGTTTGAAACTGCCAGACTAGAATATGTCAGAGGggggTAGAATTCCACGTGTAGCAGTG
AAATGCGTAGAGATGTGGAGGAATACCAATGGCGAAGGCAGCCcccTGGGATAATATTGACGCTCATGCACGAAAGCGTG
GGGAGCAAACAGGATTAGATACCCTGGTAGTCCACGCCCTAAACGATGTCTACTAGTTGTTGGTGGAGTAAAATCCATGA
GTAACGCAGCTAACGCGTGAAGTAGACCGCCTGGGGAGTACGGTCGCAAGATTA
>OTU_2
TACGAAGGgggCTAGCGTTGCTCGGAATTACTGGGCGTAAAGCGCACGTAGGCGGCTTTCTAAGTCGGgggTGAAATCCT
GGAGCTCAACTCCAGAACTGCCTTCGATACTGGAAAGCTCGAGTCCGGGAGAGGTGAGTGGAACTGCGAGTGTAGAGGTG
AAATTCGTAGATATTCGCAAGAACACCAGTGGCGAAGGCGGCTCACTGGCCCGGTACTGACGCTGAGGTGCGAAAGCGTG
GGGAGCAAACAGGATTAGATACCCTGGTAGTCCACGCCGTAAACGATGGATGCTAGCCGTTGGCGAGCTTGCTCGTCAGT
GGCGCAGCTAACGCTTTAAGCATCCCGCCTGGGGAGTACGGTCGCAAGATTA
>OTU_3
TACGGAGGGTGCAAGCGTTAATCGGAATTACTGGGCGTAAAGCGCACGCAGGTGGCTGAGTCAGTCGATTGTGAAAGCCC
TGGGCTTAACCTGGGAATTGCAGTCGATACTACTCAGCTAGAGTATGGGAGAGGGTAGTGGAATTCCCGGTGTAGCGGTG
AAATGCGTAGATATCGGGAGGAACATCAGTGGCGAAGGCGGCTACCTGGCCCAATACTGACACTCAGGTGCGACAGCGTG
GGGAGCAAACAGGATTAGATACCCTGGTAGTCCACGCCGTAAACGATGAGAACTAGATGTCGGgggggATTAGCCCCTCG
GTGTCGTAGCTAACGCGCTAAGTTCTCCGCCTGGGGAGTACGGCCGCAAGGTTG
>OTU_4
TACGTAGGGCGCAAGCGTTATCCGGAATTATTGGGCGTAAAGAGCTCGTAGGCGGTTTGTCGCGTCTGCCGTGAAAGTCC
GGGGCTCAACTCCGGATCTGCGGTGGGTACGGGCAGACTAGAGTGATGTAGGGGAGACTGGAATTCCTGGTGTAGCGGTG
AAATGCGCAGATATCAGGAGGAACACCGATGGCGAAGGCAGGTCTCTGGGCATTAACTGACGCTGAGGAGCGAAAGCATG
GGGAGCGAACAGGATTAGATACCCTGGTAGTCCATGCCGTAAACGTTGGGCACTAGGTGTGGgggACATTCCACGTTTTC
CGCGCCGTAGCTAACGCATTAAGTGCCCCGCCTGGGGAGTACGGCCGCAAGGCTA
>OTU_5
TACGAAGGGTGCAAGCGTTAATCGGAATTACTGGGCGTAAAGCgcgcgTAGGTGGTTCGTTAAGTTGGATGTGAAAGCCC
CGGGCTCAACCTGGGAACTGCATCCAAAACTGGCGAGCTAGAGTACGGTAGAGGGTGGTGGAATTTCCTGTGTAGCGGTG
AAATGCGTAGATATAGGAAGGAACACCAGTGGCGAAGGCGACCACCTGGACTGATACTGACACTGAGGTGCGAAAGCGTG
GGGAGCAAACAGGATTAGATACCCTGGTAGTCCACGCCGTAAACGATGTCAACTAGCCGTTGGGTTCCTTGAGAACTTAG
TGGCGCAGCTAACGCATTAAGTTGACCGCCTGGGGAGTACGGCCGCAAGGTTA
>OTU_6
TACGGAGGGTGCAAGCGTTATCCGGATTCACTGGGTTTAAAGGGTGCGTAGGTGGGCAAGTAAGTCAGTGGTGAAATCTC
CGGGCTTAACCCGGAAACTGCCATTGATACTATTTGTCTTGAATACTGTGGAGGTCAGCGGAATATGTCATGTAGCGGTG
AAATGCTTAGATATGACATAGAACACCAATTGCGAAGGCAGCTGGCTACACAAATATTGACACTGAGGCACGAAAGCGTG
GGGATCAAACAGGATTAGATACCCTGGTAGTCCACGCCCTAAACTATGGATACTCGACATTTGCGATAAACTGCAAGTGT
CTGAGCGAAAGCATTAAGTATCCCACCTGGGAAGTACGATCGCAAGATTG
>OTU_7
TACGGggggAGCAAGCGTTGTTCGGATTTACTGGGCGTAAAGGGCGCGTAGGCGGCCACCGCAAGTCGACTGTGAAATCT
CCGGGCTTAACCCGGAAAGGTCAGCCGATACTGCGGGGCTAGAGTGCAGAAGGGGCAACTGGAATTCTCGGTGTAGCGGT
GAAATGCGTAGATATCGAGAGGAACACCTGCGGCGAAGGCGGGTTGCTGGGCTGACACTGACGCTGAGGCGCGAAAGCTA
GGGGAGCGAACGGGATTAGATACCCCGGTAGTCCTAGCCTTAAACGATGAATGCTTGGTGTCTGGGGTTTTATAGTCCCC
GGGTGCCGTCGCTAACGCTTTAAGCATTCCGCCTGGGGAGTACGGTCGCAAGACTG
>OTU_8
TACAGAGGgggCAAGCGTTGTTCGGAATTACTGGGCGTAAAGGGCGCGTAGGCGGCCTGTTAAGTCGAACGTGAAATCCC
CGGGCTCAACCCGGGAACTGCGTCCGATACTGGCAGGCTTGAATCCGGGAGAGGGATGTGGAATTCCAGGTGTAGCGGTG
AAATGCGTAGATATCTGGAGGAACACCGGTGGCGAAGGCGGCATCCTGGACCGGTATTGACGCTGAGGCGCGAAAGCCAG
GGGAGCAAACGGGATTAGATACCCCGGTAGTCCTGGCCCTAAACGATGAATGCTTGGTGTGGCGGGTATCGATCCCTGCC
GTGCCGAAGCTAACGCATTAAGCATTCCGCCTGGGGAGTACGGTCGCAAGGCTG
>OTU_9
TACGAAGGTGGCAAGCGTTGTTCGGATTTACTGGGCGTACAGGGAGCGTAGGCGGTTGGATAAGCCCTCCGTGAAATCTC
CAGGCTTAACCTGGAAAGTGCAGAGGGGACTGTTCAGCTAGAGGATGGGAGAGGAGCGCGGAATTCCCGGTGTAGCGGTG
AAATGCGTAGAGATCGGGAGGAAGGCCGGTGGCGAAGGCGGCGCTCTGGAACATTTCTGACGCTGAGGCTCGAAAGCGTG
GGGAGCAAACAGGATTAGATACCCTGGTAGTCCACGCCTTAAACGATGGATACTAAGTGTCGGCGGGTTACCGCCGGTGC
CGCAGCTAACGCAGTAAGTATCCCGCCTGGGAAGTACGGCCGCAAGGTTG
>OTU_10
TACGTAGGGTGCGAGCGTTAATCGGAATTACTGGGCGTAAAGCGTGCGCAGGCGGTTCGCCAAGTCAGGTGTGAAATCCC
CGGGCTTAACCTGGGAATTGCGCTTGAAACTAGCGGGCTTGAGTGCGGCAGAGGggggTGGAATTCCACGTGTAGCAGTG
AAATGCGTAGAGATGTGGAGGAACACCGATGGCGAAGGCAGCCcccTGGGTCGACACTGACGCTCATGCACGAAAGCGTG
GGGAGCAAACAGGATTAGATACCCTGGTAGTCCACGCCCTAAACGATGTCGACTAGGTGTTGGGGAAGGAGACTTCCTTA
GTACCGCAGCTAACGCGTGAAGTCGACCGCCTGGGGAGTACGGTCGCAAGATTA
>OTU_11
GACGTAGGGAGCGAGCGTTGTCCGGATTCATTGGGCGTAAAGAGCGCGTAGGCGGCCGTGCAAGTCGGTTGTGAAATCCC
GGGGCTCAACCCCGGGACTGCGTCCGATACTGCACGGCTCGAGGCAGGTAGGGGAGAGTGGAATTCCCGGTGTAGCGGTG
AAATGCGCAGATATCGGGAGGAACACCGGTGGCGAAGGCGGCTctctGGACCTGTCCTGACGCTGAGGCGCGAAAGCTAG
GGGAGCGAACAGGATTAGATACCCTGGTAGTCCTAGCCGTAAACGTTGGGTGCTAGGTGTGGGCGGATATCGACCCCGTC
CGTGCCGAAGCTAACGCATTAAGCACCCCGCCTGGGGAGTACGGCCGCAAGGCTA
>OTU_12
TACGGAGGGTGCAAGCGTTAATCGGAATTACTGGGCGTAAAGCGTGCGCAGGCGGTTTGTTAAGTCTGTTGTGAAATCCC
CGAGCTCAACTTGGGAATTGCAATGGATACTGGCAGGCTAGAGTATGGTAGAGGAAGGTGGAATTCCCGGTGTAGCAGTG
AAATGCGTAGAGATCGGGAGGAACACCAGTGGCGAAGGCGGCCTTCTGGACCAATACTGACGCTCATGCACGAAAGCGTG
GGGAGCAAACAGGATTAGATACCCTGGTAGTCCACGCCCTAAACTATGCGAACTGGATGTTGGGTACATTACGGTACTCA
GTGTCGAAGCTAACGCGTTAAGTTCGCCGCCTGGGGAGTACGGTCGCAAGACTG
>OTU_13
TACGGAGGgggCCAGCGTTGCTCGGAATTATTGGGCGTAAAGGGCGCGTAGGCGGCCAGGTAAGTTTGATGTGAAATCCC
ACGGCTTAACCGTGGAATTGCATCTTATACTGCCTGGCTGGAGTCTGGGAGAGGGAAGCGGAATTCCCGGTGTAGCGGTG
AAATGCGTAGATATCGGGAGGAACACCAGTGGCGAAGGCGGCTTCCTGGACCAGTACTGACGCTGAGGCGCGAAAGCTAG
GGGAGCAAACAGGATTAGATACCCTGGTAGTCCTAGCCTTAAACGATGTGCACTTGGTGTTGGgggTATCGACCCCTCCA
GTGCCGAAGCTAACGCATTAAGTGCACCGCCTGGGGAGTACGGTCGCAAGGCTG
>OTU_14
TACGTAGGGTGCGAGCGTTAATCGGAATTACTGGGCGTAAAGGGTGCGCAGGCGGCCCCGCAAGTCAGGCGTGAAATCCC
CGGGCTTAACCTGGGAATGGCGCTTGAAACTACGGGGCTGGAGTATGGCAGAGGGAGGTGGAATTCCACGTGTAGCGGTG
AAATGCGTAGAGATGTGGAGGAACACCGATGGCGAAGGCAGCCTCCTGGGCCAATACTGACGCTCATGCACGAAAGCGTG
GGGAGCAAACAGGATTAGATACCCTGGTAGTCCACGCCCTAAACGATGATGACTAGTTGTTGGAGGAGTTAAATCCTTTA
GTAACGCAGCTAACGCGAGAAGTCATCCGCCTGGGGAGTACGGTCGCAAGATTA
>OTU_15
TACGTAGGGTGCGAGCGTTAATCGGAATTACTGGGCGTAAAGTGTGCGCAGGTGGCTGAGCAAGTCGAGTGTGAAATCCC
CGGGCTTAACTTGGGAATTGCGCTCGAAACTACTTGGCTCGAGTGTGGCAGAGGAAGGTGGAATTCCAGGTGTAGCGGTG
AAATGCGTAGAGATCTGGAGGAACACCGATGGCGAAGGCAGCCTTCTGGGCCAACACTGACGCTCATGCACGAAAGCGTG
GGGAGCAAACAGGATTAGATACCCTGGTAGTCCACGCCCTAAACGATGATGACTAGTTGTTGGgggAGTTAAATCCCTTA
GTAACGCAGCTAACGCGTGAAGTCATCCGCCTGGGGAGTACGGTCGCAAGATTA
>OTU_16
TACGTAGGGTGCGAGCGTTAATCGGAATTACTGGGCGTAAAGCGTGCGCAGGCGGCGCCGCAAGTCGAGTGTGAAATCCC
CGAGCTTAACTTGGGAATTGCGCTCGAAACTACGGTGCTGGAGTGTGGCAGAGGGAGGTGGAATTCCACGTGTAGCGGTG
AAATGCGTAGAGATGTGGAGGAACACCGATGGCGAAGGCAGCCTCCTGGGCCAACACTGACGCTCATGCACGAAAGCGTG
GGGAGCAAACAGGATTAGATACCCTGGTAGTCCACGCCCTAAACGATGATGACTAGTTGTTGGgggAGTTAAATCCCTTA
GTAACGCAGCTAACGCGTGAAGTCATCCGCCTGGGGAGTACGGTCGCAAGATTA
>OTU_17
TACGGggggggCAAGCGTTGTTCGGAATTACTGGGCGTAAAGGGCTCGTAGGCGGCCAACTAAGTCAGACGTGAAATCCC
TCGGCTTAACCGGGGAACTGCATCTGATACTGGATGGCTTGAGATTGGGAGAGGGATGCGGAATTCCAGGTGTAGCGGTG
AAATGCGTAGATATCTGGAGGAACACCGGTGGCGAAGGCGGCATCCTGGACCAACACTGACGCTGAGGAGCGAAAGCCAG
GGGAGCAAACGGGATTAGATACCCCGGTAGTCCTGGCCCTAAACGATGAATGCTTGGTGTGGCGGGTATCGATCCCTGCC
GTGCCGAAGCTAACGCATTAAGCATTCCGCCTGGGGAGTACGGTCGCAAGGCTG
>OTU_18
TACGAAGGgggCTAGCGTTGCTCGGAATCACTGGGCGTAAAGGGTGCGTAGGCGGGTCTTTAAGTCAGGGGTGAAATCCT
GGAGCTCAACTCCAGAACTGCCTTTGATACTGAAGATCTTGAGTTCGGGAGAGGTGAGTGGAACTGCGAGTGTAGAGGTG
AAATTCGTAGATATTCGCAAGAACACCAGTGGCGAAGGCGGCTCACTGGCCCGATACTGACGCTGAGGCACGAAAGCGTG
GGGAGCAAACAGGATTAGATACCCTGGTAGTCCACGCCGTAAACGATGAATGCCAGCCGTTAGTGGGTTTACTCACTAGT
GGCGCAGCTAACGCTTTAAGCATTCCGCCTGGGGAGTACGGTCGCAAGATTA
>OTU_19
TACGGAGGGTGCAAGCGTTAATCGGAATTACTGGGCGTAAAGCGCACGCAGGCGGTTGGATAAGTTAGATGTGAAAGCCC
CGGGCTCAACCTGGGAATTGCATTTAAAACTGTCCAGCTAGAGTCTTGTAGAGGggggTAGAATTCCAGGTGTAGCGGTG
AAATGCGTAGAGATCTGGAGGAATACCGGTGGCGAAGGCGGCCcccTGGACAAAGACTGACGCTCAGGTGCGAAAGCGTG
GGGAGCAAACAGGATTAGATACCCTGGTAGTCCACGCCGTAAACGATGTCGATTTGGAGGCTGTGTCCTTGAGACGTGGC
TTCCGGAGCTAACGCGTTAAATCGACCGCCTGGGGAGTACGGCCGCAAGGTTA
>OTU_20
TACGGggggTGCGAGCGTTGTCCGGAATCACTGGGCGTAAAGGGCGCGTAGGTGGTTTGATAAGGGTGTGGTGAAAGTCC
GGGGCTCAACCCCGGATCTGCCGTGCCGACTGTCAAACTCGAGGGCTGTAGAGGCAGACGGAATTCCGGGTGTAGCGGTG
GAATGCGTAGAGATCCGGAGGAAGACCGGTGGCGAAGGCGGTCTGCTGGGCAGTTTCTGACACTGATGCGCGACAGCGTG
GGGAGCAAACAGGATTAGATACCCTGGTAGTCCACGCCGTAAACGATGGGTACTAGGTGCCTGGgggAGCGACCCTCTGG
GTGCCGGCGCTAACGCAGGAAGTACCCCGCCTGGGGAGTACGACCGCAAGGTTG
>OTU_21
TACGAAGGgggCTAGCGTTGTTCGGAATTACTGGGCGTAAAGCgcgcgcAGGCGGTTCTTCAAGTCAGAGGTGAAAGCCC
AGAGCTCAACTCTGGAATGGCCTTTGAGACTAGAGAACTAGGGTACGGGAGAGGTGAGTGGAATTCCGAGTGTAGAGGTG
AAATTCGTAGATATTCGGAAGAACACCAGTGGCGAAGGCGGCTCACTGGCCCGTTACCGACGCTCAGGCGCGACAGCGTG
GGGAGCAAACAGGATTAGATACCCTGGTAGTCCACGCCGTAAACGATGGATGCTAGCCGTTGGTAAGCATGCTTATCAGT
GGCGCAGCTAACGCATTAAGCGTCCCGCCTGGGGAGTACGGCCGCAAGGTTG
>OTU_22
TACGTAGGGTGCGAGCGTTAATCGGAATTACTGGGCGTAAAGCGTGCGCAGGCGGTTTTGTAAGCCAGATGTGAAATCCC
CGGGCTTAACCTGGGAATGGCATTTGGGACTGCAAGGCTGGAGTTTGGCAGAGGAGACTGGAATTCCCGGTGTAGCAGTG
AAATGCGTAGATATCGGGAGGAATACCGATGGCGAAGGCAGGTCTCTGGGCTATAACTGACGCTCATGCACGAAAGCGTG
GGGAGCAAACAGGATTAGATACCCTGGTAGTCCACGCCCTAAACGATGTCGACTGGTTGTTGGgggTTTGACACTCTCAG
TAACGAAGCTAACGCGTGAAGTCGACCGCCTGGGGAGTACGGCCGCAAGGTTA
>OTU_23
TACGTAGGgggCGAGAGTTGTCCGGATTTACTGGGTGTAAAGGGTGCTCAGGTGGATTTGTAAGTCAGAGGTGAAATCCC
AAAGCTCAACTTTGGAGCTGCCTTTGATACTGCAAGTCTTGAGTTTGGAAGAGGGTAATGGAATATCTGGTGTAGCAGTG
AAATGCGTAGATATCAGATAGAACACCAATGGCGAAGGCAGTTACCTGGTCCAAAACTGACACTAAAGCACGAAAGTGTG
GGGAGCAAACAGGATTAGATACCCTGGTAGTCCACACCCTAAACGATGAATACTAGATGTTGGTCCTTTTAAGGGTCAGT
ATCCAAGCTAACGCATTAAGTATTCCACCTGGGAAGTACAATCGCAAGGTTG
>OTU_24
CACGTAGGGGACGAGCGTTGTCCGGATTCATTGGGCGTAAAGCgcgcgTAGGCGGCTCGGAAAGTCGGGCGTGAAATGCC
GGGGCTCAACCCCGGGACTGCGTCCGATACTTCCGAGCTGGAGGTAGGTAGGGGAGATCGGAATTCCTGGTGTAGCGGTG
AAATGCGCAGATATCAGGAGGAACACCGGTGGCGAAGGCGGATCTCTGGGCCTTACCTGACGCTGAGGCGCGAAAGCTAG
GGGAGCGAACAGGATTAGATACCCTGGTAGTCCTAGCCGTAAACGTTGGGTGCTAGGTGTGGGCGGACATCGACCCCGTC
CGTGCCGAAGCTAACGCATTAAGCACCCCGCCTGGGGAGTACGGCCGCAAGGCTA
>OTU_25
TACGTAGGGTGCGAGCGTTAATCGGAATTACTGGGCGTAAAGCGTGCGCAGGCGGCGGCCCAAGTCAGGTGTGAAATCCC
CGGGCTTAACCTGGGAATTGCGCTTGAAACTAGGTCGCTAGAGTGTGGCAGAGGggggTGGAATTCCACGTGTAGCAGTG
AAATGCGTAGAGATGTGGAGGAACACCGATGGCGAAGGCAGCCcccTGGGTCAACACTGACGCTCAGGCACGAAAGCGTG
GGGAGCAAACAGGATTAGATACCCTGGTAGTCCACGCCCTAAACGATGCGAACTAGGTGTTGGGGAAGGAGACTTCCTTA
GTACCGCAGCTAACGCGTGAAGTTCGCCGCCTGGGGAGTACGGTCGCAAGATTA
>OTU_26
TACGTAGGGTGCGAGCGTTAATCGGAATTACTGGGCGTAAAGCGTGCGCAGGCGGTTCGTTGTGTCGGCGGTGAAAGCCC
CGGGCTCAACCTGGGAATGGCCGTTGAAACTGGCGAACTGGAGTGTGGCAGAGGggggTGGAATTCCGCGTGTAGCAGTG
AAATGCGTAGAGATGCGGAGGAACACCGATGGCGAAGGCAGCCcccTGGGCTGACACTGACGCTCAGGCACGAAAGCGTG
GGGAGCAAACAGGATTAGATACCCTGGTAGTCCACGCCCTAAACGATGTCGACTGGGTGTTGGGGAAGCGATTTCCCAGT
ACCGTAGCTAACGCGTGAAGTCGACCGCCTGGGGAGTACGGCCGCAAGGTTA
>OTU_27
TACGTAGGGTGCAAGCGTTAATCGGAATTACTGGGCGTAAAGCGTGCGCAGGCGGTTTTGTAAGACAGAGGTGAAATCCC
CGGGCTCAACCTGGGAACGGCCTTTGTGACTGCAAAGCTGGAGTGCGGCAGAGGgggATGGAATTCCGCGTGTAGCAGTG
AAATGCGTAGATATGCGGAGGAACACCGATGGCGAAGGCAATCCCCTGGGCCTGCACTGACGCTCATGCACGAAAGCGTG
GGGAGCAAACAGGATTAGATACCCTGGTAGTCCACGCCCTAAACGATGTCAACTGGTTGTTGGGTCTTCACTGACTCAGT
AACGAAGCTAACGCGTGAAGTTGACCGCCTGGGGAGTACGGCCGCAAGGTTA
>OTU_28
TACGGAGGGTGCGAGCGTTGTCCGGAATCACTGGGCGTAAAGGGCGCGTAGGCGGCCTGATAAGTAGGgggTGAAATCCT
GCGGCTTAACCGCAGGGCTGCCTTCTAAACTGTCGGGCTAGAGCACGGTAGAGGCAGATGGAATTCCCGGTGTAGCGGTG
GAATGCGTAGAGATCGGGAAGAACATCAGTGGCGAAGGCGGTCTGCTGGGCCGTTGCTGACGCTGAGGCGCGACAGCGTG
GGGAGCAAACAGGATTAGATACCCTGGTAGTCCACGCCGTAAACGATGGACACTAGGCGTCGGggggAGCGACCCTCCCG
GTGCCGTCGCTAACGCAGTAAGTGTCCCGCCTGGGGAGTACGGCCGCAAGGCTG
>OTU_29
GACATAGGgggCAAGCGTTGTCCGGAATAACTGGGCGTAAAGagagCGTAGGCGGTTTTGCAAGTTGATGGTGAAAGCCC
AGAGCTTAACTCTGGAATTGCCCTCAAAACTGTAAAACTAGAGTGTGGGAGAGGAAGATGGAATTCCTAGTGTAGCGGTG
GAATGCGTAGATATTAGGAGGAACATCAGCGGCGAAGGCGATCTTCTGGAACACAACTGACGCTGAGGCTCGAAAGCGTG
GGGAGCAAACAGGATTAGATACCCTGGTAGTCCACGCCCTAAACTATGGATACTAGATGTTGGAGGTATCGACCCCTCCA
GTGTCGCAGCTAACGCGATAAGTATCCCGCCTGAGTAGTACGTTCGCAAGAATG
>OTU_30
TACGAAGGgggCTAGCGTTGCTCGGAATCACTGGGCGTAAAGCGCACGTAGGCGGACTCTTAAGTCGGTGGTGAAATCCT
GGAGCTCAACTCCAGAACTGCCTTCGATACTGAGAGTCTCGAGTCCGGGAGAGGTGAGTGGAACTGCGAGTGTAGAGGTG
AAATTCGTAGATATTCGCAAGAACACCAGTGGCGAAGGCGGCTCACTGGCCCGGTACTGACGCTGAGGTGCGAAAGCGTG
GGGAGCAAACAGGATTAGATACCCTGGTAGTCCACGCCGTAAACGATGGATGCTAGCCGTTGGCAGGCTTGCCTGTCAGT
GGCGCAGCTAACGCATTAAGCATCCCGCCTGGGGAGTACGGTCGCAAGATTA
>OTU_31
TACGGggggggCAAGCGTTGTTCGGAATTACTGGGCGTAAAGGGCGCGTAGGCGGCCTGCTAAGTCACACGTGAAATCCC
TCGGCTCAACCGGGGAACTGCGTGTGATACTGGCGGGCTTGAATTCGGGAGAGGGATGTGGAATTCCAGGTGTAGCGGTG
AAATGCGTAGATATCTGGAGGAACACCGGTGGCGAAGGCGGCATCCTGGACCGAGATTGACGCTGAGGCGCGAAAGCTAG
GGTAGCAAACGGGATTAGATACCCCGGTAGTCCTAGCCCTAAACGATGAGTGCTTGGTGTGGCGGGTATCGATCCCTGCC
GTGCCGAAGCTAACGCATTAAGCACTCCGCCTGGGGAGTACGGTCGCAAGGCTG
>OTU_32
TACGGggggggCAAGCGTTGTTCGGAATTACTGGGCGTAAAGGGCGCGTAGGCGGTTGGATAAGTCAGCTGTGAAAACCA
CGGGCTTAACTCGTGGCCTGCAGTTGAGACTGTCTGGCTTGAGTGTGGGAGAGGAGAGTGGAATTCCTGGTGTAGCGGTG
AAATGCGTAGATATCAGGAGGAACACCGGTGGCGAAGGCGGCTctctGGACCACAACTGACGCTGAGGCGCGAAAGCTAG
GGGAGCAAACAGGATTAGATACCCTGGTAGTCCTAGCTGTAAACGATGGATACTTGCTGTGGggggTGTTAAATCCcccT
GTGGCGGAGCTAACGCATTAAGTATCCCGCCTGGGGAGTACGGTCGCAAGGCTG
>OTU_33
TACGTAGGTGGCAAGCGTTGTCCGGATTTATTGGGTTTAAAGGGTGCGTAGGCGGCTTTGTAAGTCAGTGGTGAAATATG
GCAGCTCAACTGTCAGGGTGCCATTGATACTGCGGAGCTTGAGTACAGATGAGGTAGGCGGAATTGACGGTGTAGCGGTG
AAATGCTTAGATATCGTCAAGAACACCGATAGCGAAGGCAGCTTACTAGGCTGTAACTGACGCTGAGGCACGAAAGTGTG
GGGATCAAACAGGATTAGATACCCTGGTAGTCCACACTGTAAACGTTGATGACTCGCTGTTGGCGATACACGGCCAGCGG
CAGagagaAATCGTTAAGTCATCCACCTGGGGAGTACGCCGGCAACGGTG
>OTU_34
TACGGAGGgggCTAGCGTTGTTCGGAATTACTGGGCGTAAAGCGCACGTAGGCGGCTTTGTAAGTTAGAGGTGAAAGCCC
GGAGCTCAACTCCGGAACTGCCTTTAAGACTGCATCGCTTGAACGTCGGAGAGGTAAGTGGAATTCCGAGTGTAGAGGTG
AAATTCGTAGATATTCGGAAGAACACCAGTGGCGAAGGCGACTTACTGGACGACTGTTGACGCTGAGGTGCGAAAGCGTG
GGGAGCAAACAGGATTAGATACCCTGGTAGTCCACGCCGTAAACGATGATGACTAGCTGTCGGGGCTCATGGAGTTTCGG
TGGCGCAGCTAACGCGTTAAGTCATCCGCCTGGGGAGTACGGCCGCAAGGTTA
>OTU_35
TACGTAGGTGGCAAGCGTTGTCCGGATTTACTGGGCGTAAAGAGCgcgcAGGCGGTCGTTCAAGTCGCGTGTGAAAGCCc
ccGGCTCAACTGGGGAGGGTCACGCGATACTGATCGACTCGAAGGCAGGAGAGGGTAGTGGAATTCCCGGTGTAGTGGTG
AAATGCGTAGATATCGGGAGGAACACCAGTGGCGAAGGCGACTACCTGGCCTGTTCTTGACGCTGAGGCGCGAAAGCTAG
GGGAGCAAACGGGATTAGATACCCCGGTAGTCCTAGCCGTAAACGATGGACACTAGGTGTTGGTGGTATCAACCCCGCCA
GTGCCGAAGCTAACGCATTAAGTGTCCCGCCTGGGGAGTACGGCCGCAAGGCTA
>OTU_36
TACGAAGGgggCAAGCGTTGTTCGGAATTACTGGGCGTAAAGGGCGCGTAGGCGGCTTATCAAGTCAGGCGTGAAATTCC
CGGGCTCAACCTGGgggCTGCGCTTGATACTGATGAGCTTGAATGCGGGAGAGGATAGTGGAATTCCCAGTGTAGAGGTG
AAATTCGTAGATATTGGGAAGAACACCGGTGGCGAAGGCGGCTATCTGGCCCGTAATTGACGCTGAGGCGCGAAAGCGTG
GGGAGCAAACAGGATTAGATACCCTGGTAGTCCACGCCGTAAACGATGAATGCTAGACGTTGGCGAGCATGCTCGTCAGT
GTCGGAGCTAACGCATTAAGCATTCCGCCTGGGGAGTACGGTCGCAAGATTA
>OTU_37
TACGTAGGTGGCGAGCGTTGTCCGGAATTACTGGGCGTAAAGGGCGTGTAGGCGGGAATTTAAGTCAGATGTGAAAACCC
CGGGCTTAACTTGGGGACTGCATTTGATACTGGATTTCTTGAGGACAGGAGAGGAAAGCGGAATTCCTAGTGTAGCGGTG
AAATGCGTAGATATTAGGAGGAACACCAGTGGCGAAGGCGGCTTTCTGGACTGTAACTGACGCTGAGGCGCGAAAGCGTG
GGGAGCGAACGGGATTAGATACCCCGGTAGTCCACGCCGTAAACGATGGGTACTAGGTGTAGGAGGTATCGACCCCTTCT
GTGCCGGAGTTAACGCAATAAGTACCCCGCCTGGGGAGTACGGCCGCAAGGTTG
>OTU_38
TACAGAGGGTGCGAGCGTTAATCGGAATTACTGGGCGTAAAGCGTGCGTAGACGGTTATTTAAGTCGGGTGTGAAAGCCC
CGGGCTCAACCTGGGAATTGCATTCGAGACTGAATAGCTAGGGTACGGTAGAGGGAAGCGGAATTTCCGGTGTAGCGGTG
AAATGCGTAGATATCGGAAGGAACATCAGTGGCGAAAGCGGCTTCCTGGACCAGTACCGACGTTCAGGCACGAAAGCGTG
GGGAGCAAACAGGATTAGATACCCTGGTAGTCCACGCCATAAACGATGAGGACTAGACGTTGGAGGGGTAAGCCTTTCAG
TGTCGTAGCTAACGCGCTAAGTCCTCCGCCTGGGGAGTACGGCCGCAAGGTTG
>OTU_39
TACGGggggAGCAAGCGTTGTTCGGATTTACTGGGCGTAAAGGGCGCGTAGGCGGCCTCCGCAAGTCAGTTGTGAAATCT
CCGAGCTTAACTCGGAAAGGTCAACTGATACTGCGGGGCTAGAGTGCGGAAGGGGCAACTGGAATTCTTGGTGTAGCGGT
GAAATGCGTAGATATCAAGAGGAACACCTGCGGCGAAGGCGGGTTGCTGGGCCGACACTGACGCTGAGGCGCGAAAGCTA
GGGGAGCGAACGGGATTAGATACCCCGGTAGTCCTAGCCTTAAACGATGAATGCTTGGTGTCTGGGGTTAtataGTCCCC
GGGTGCCGTCGCTAACGCTTTAAGCATTCCGCCTGGGGAGTACGGTCGCAAGACTG
>OTU_40
TACGGggggggTAAGCGTTGTTCGGAATTACTGGGCGTAAAGGGCTCGTAGGCGGCCAACTAAGTCATACGTGAAATCCC
TCAGCTTAACTGGGGAACTGCGTGTGATACTGGATGGCTTGGATTTGGGAGAGGGATGCGGAATTCCAGGTGTAGCGGTG
AAATGCGTAGATATCTGGAGGAACACCGGTGGCGAAGGCGGCATCCTGGACCAATATTGACGCTGAGGAGCGAAAGCCAG
GGGAGCAAACGGGATTAGATACCCCGGTAGTCCTGGCCCTAAACGATGAATGCTTGGTGTAGCGGGTATCGATCCCTGCT
GTGCCGAAGCTAACGCATTAAGCATTCCGCCTGGGGAGTACGGTCGCAAGGCTG
>OTU_41
TACGTAGGTGGCAAGCGTTGTCCGGATTTATTGGGTTTAAAGGGTGCGTAGGTGGCCCTGTAAGTCAGTGGTGAAATATC
TCAGCTTAACTGAGAGGGTGCCATTGATACTGCAGGGCTTGAGTACAGATGAGGTAGGCGGAATTGACGGTGTAGCGGTG
AAATGCATAGATATCGTCAAGAACACCGATAGCGAAGGCAGCTTACCAAGCTGTAACTGACACTGAGGCACGAAAGTGTG
GGGATCAAACAGGATTAGATACCCTGGTAGTCCACACTGTAAACGTTGATGACTCGATGTTGGCGATACACAGCCAGCGT
CCAAGAGCAATCGTTAAGTCATCCACCTGGGGAGTACGCCGGCAACGGTG
>OTU_42
TACGGAGGGTGCAAGCGTTAATCGGAATTACTGGGCGTAAAGCgcgcgTAGGCGGTTATTTAAGTCAGATGTGAAAGCCC
CGGGCTTAACCTGGGAATGGCATTTGAGACTGGATGGCTAGAGTATGGTAGAGGTGAGTGGAATTTCAGGTGTAGCGGTG
AAATGCGTAGAGATCTGAAGGAACATCAGTGGCGAAGGCGACTCACTGGGCCATTACTGACGCTGAGGTGCGAAAGCGTG
GGTAGCAAACAGGATTAGATACCCTGGTAGTCCACGCCCTAAACGATGTCAACTAGGTGTATGGAGAATTTATTCTTTGT
GTATCGAAGCTAACGCGATAAGTTGACCGCCTGGGGAGTACGGTCGCAAGACTA
>OTU_43
TACGTAGGGTGCAAGCGTTGTCCGGAATTATTGGGCGTAAAGAGCTCGTAGGCGGTTTGTTGCGTCGGCTGTGAAATCCC
GAGGCTCAACCTCGGGTCTGCAGTCGATACGAGCAAACTAGAGTGTTGCAGGGGAGACTGGAATTCCTGGTGTAGCGGTG
AAATGCGCAGATATCAGGAGGAACACCGGTGGCGAAGGCGGGTCTCTGGGCAACAACTGACGCTGAGGAGCGAAAGCGTG
GGGAGCGAACAGGATTAGATACCCTGGTAGTCCACGCCGTAAACGTTGGGCGCTAGGTGTGGGGCTCATTCCACGAGTTC
CGTGCCGCAGCTAACGCATTAAGCGCCCCGCCTGGGGAGTACGGCCGCAAGGCTA
>OTU_44
TACGAAGGGTGCAAGCGTTACTCGGAATTACTGGGCGTAAAGGGTGCGTAGGTGGTTTGTTAAGTCTGCTGTGAAATCCC
CGGGCTCAACCTGGGAATGGCAGTGGATACTGGCAAGCTGGAGTGCGGTAGAGGGTAGTGGAATTCCCGGTGTAGCAGTG
AAATGCGTAGAGATCGGGAGGAACACCAGTGGCGAAGGCGGCTACCTGGACCAGCACTGACACTGAGGCACGAAAGCGTG
GGGAGCAAACAGGATTAGATACCCTGGTAGTCCACGCCCTAAACGATGCGAACTGGATGTTGGGTGCAACTTGGCACTCA
GTATCGAAGCTAACGCGTTAAGTTCGCCGCCTGGGGAGTACGGTCGCAAGACTG
>OTU_45
TACGGAGGGTGCGAGCGTTAATCGGAATTACTGGGCGTAAAGCgcgcgTAGGTGGCTTGATAAGCCGGTTGTGAAAGCCC
CGGGCTCAACCTGGGAACGGCATCCGGAACTGTCAAGCTAGAGTGCAGGAGAGGAAGGTAGAATTCCCGGTGTAGCGGTG
AAATGCGTAGAGATCGGGAGGAATACCAGTGGCGAAGGCGGCCTTCTGGACTGACACTGACACTGAGGTGCGAAAGCGTG
GGTAGCAAACAGGATTAGATACCCTGGTAGTCCACGCCGTAAACGATGTCGACCAGCCGTTGGGTGCCTAGCGCACTTTG
TGGCGAAGTTAACGCGATAAGTCGACCGCCTGGGGAGTACGGCCGCAAGGTTA
>OTU_46
TACGTAGGGTGCGAGCGTTAATCGGAATTACTGGGCGTAAAGCGTGCGCAGGCGGTTCGTTAAGTCTGATGTGAAAGCCC
CGGGCTCAACCTGGGAATGGCATTGGAAACTGGCGGGCTTGAGTGTGGCAGAGGggggTGGAATTCCGCGTGTAGCAGTG
AAATGCGTAGAGATGCGGAGGAACACCGATGGCGAAGGCAGCCcccTGGGCTAACACTGACGCTCAGGCACGAAAGCGTG
GGGAGCAAACAGGATTAGATACCCTGGTAGTCCACGCCCTAAACGATGATCACTGGGTGTTCGGGGAGCGATCTCTGAGT
ACCGAAGCTAACGCGTGAAGTGATCCGCCTGGGGAGTACGGTCGCAAGATTA
>OTU_47
TACGTAGGGTGCGAGCGTTAATCGGAATTACTGGGCGTAAAGCGTGCGCAGGCGGTCTTGCAAGCTGGGTGTGAAAGCCC
CGGGCTCAACCTGGGAGGTGCATTCAGGACTGCGAGGCTGGAGTGCGGCAGAGGGAGGTGGAATTCCACGTGTAGCAGTG
AAATGCGTAGAGATGTGGAGGAACACCGATGGCGAAGGCAGCCTCCTGGGCCGACACTGACGCTCATGCACGAAAGCGTG
GGGAGCAAACAGGATTAGATACCCTGGTAGTCCACGCCCTAAACGATGTCGACTGGTTGTTGGGGAAGGCAACTTCCTTA
GTAACGAAGCTAACGCGTGAAGTCGACCGCCTGGGGAGTACGGCCGCAAGGTTA
>OTU_48
TACAGAGGGTGCGAGCGTTAATCGGAATTACTGGGCGTAAAGCgcgcgTAGGCGGCTTTGCAAGTCGGGTGTGAAATCCC
CAGGCTTAACCTGGGAACTGCATTCGAGACTGCATTGCTAGAGTATGGGAGAGGGAAGTGGAATTTCCGGTGTAGCGGTG
AAATGCGTAGATATCGGAAGGAACATCAGTGGCGAAAGCGACTTCCTGGACCAATACTGACGCTCATGTGCGAAAGCGTG
GGGAGCAAACAGGATTAGATACCCTGGTAGTCCACGCCATAAACGATGAGAACTGGATGTCGGGAGGGTCTGCCTCTCGG
TGTCGTAGCTAACGCGTTAAGTTCTCCGCCTGGGGAGTACGGCCGCAAGGTTG
>OTU_49
TACGTAGGGTCCAAGCGTTAATCGGAATTACTGGGCGTAAAGCGTGCGCAGGCGGTTGTGCAAGACCGATGTGAAATCCC
CGGGCTTAACCTGGGAATTGCATTGGTGACTGCACGGCTAGAGTgtgtCAGAGGggggTAGAATTCCACGTGTAGCAGTG
AAATGCGTAGAGATGTGGAGGAATACCGATGGCGAAGGCAGCCcccTGGGATAACACTGACGCTCATGCACGAAAGCGTG
GGGAGCAAACAGGATTAGATACCCTGGTAGTCCACGCCCTAAACGATGTCAACTAGTTGTTGGGGATTCATTTCCTTAGT
AACGTAGCTAACGCGTGAAGTTGACCGCCTGGGGAGTACGGTCGCAAGATTA
>OTU_50
TACGAAGGGTGCAAGCGTTACTCGGAATTACTGGGCGTAAAGCGTGCGTAGGTGGTTCGTTAAGTCTGATGTGAAAGCCC
TGGGCTCAACCTGGGAATGGCATTGGAAACTGGCGACCTAGAGTGCGGTAGAGGGTAGTGGAATTCCCGGTGTAGCAGTG
AAATGCGTAGAGATCGGGAGGAACATCCGTGGCGAAGGCGACTACCTGGACCAGCACTGACACTGAGGCACGAAAGCGTG
GGGAGCAAACAGGATTAGATACCCTGGTAGTCCACGCCCTAAACGATGCGAACTGGATGTTGGGTGCAACTAGGCACTCA
GTATCGAAGCTAACGCGTTAAGTTCGCCGCCTGGGGAGTACGGTCGCAAGACTG
>OTU_51
TACGGAGGgggCTAGCGTTGTTCGGAATTACTGGGCGTAAAGGGCgcgcAGGCGGCTGCTCAAGTCAGGCGTGAAAGGCC
TGGGCTCAACCCGGGAATTGCGCTTGAGACTGGGCTGGCTTGAGTGCGGGAGAGGATGGTGGAATTCCCAGTGTAGAGGT
GAAATTCGTAGATATTGGGAAGAACACCGGTGGCGAAGGCGGCCATCTGGACCGCAACTGACGCTGAGGCGCGAAAGCGT
GGGGAGCAAACAGGATTAGATACCCTGGTAGTCCACGCCGTAAACGATGAGTGCTAGACGTTGGGAAGCCTAGCTTTCCG
GTGTCGCAGCTAACGCATTAAGCACTCCGCCTGGGGAGTACGGCCGCAAGGTTA
>OTU_52
TACGTAGGGTGCGAGCGTTAATCGGAATTACTGGGCGTAAAGCGTGCGCAGGCGGTTCTCCAAGTCCGTTGTGAAAGCCC
CGGGCTCAACCTGGGAATGGCAGTGGAAACTAGGGGACTGGAATCTGGCAGAGGggggTGGAATGCCGCGTGTAGCAGTG
AAATGCGTAGAGATGCGGCGGAACACCGATGGCGAAGGCAGCCcccTGGGCTGAGATTGACGCTCAGGCACGAAAGCGTG
GGGAGCAAACAGGATTAGATACCCTGGTAGTCCACGCCCTAAACGATGGCAACTAGGTGTTGGGGAAGCGATTTCCTGGT
ACCGCAGCTAACGCGTGAAGTTGCCCGCCTGGGGAGTACGGTCGCAAGATTA
>OTU_53
TACGTAGGGTGCAAGCGTTAATCGGAATTACTGGGCGTAAAGCGTGCGCAGGCGGTTGTGCAAGACAGGTGTGAAATCCC
CGGGCTTAACCTGGGAACTGCACTTGTGACTGCACGGCTGGAGTACGGCAGAGGgggATGGAATTCCGCGTGTAGCAGTG
AAATGCGTAGATATGCGGAGGAACACCGATGGCGAAGGCAGTCCCCTGGGCCTGTACTGACGCTCATGCACGAAAGCGTG
GGGAGCAAACAGGATTAGATACCCTGGTAGTCCACGCCCTAAACGATGTCAACTGGTTGTTGGGAAGGTTTCTTCTCAGT
AACGTAGCTAACGCGTGAAGTTGACCGCCTGGGGAGTACGGCCGCAAGGTTG
>OTU_54
TACGGggggggCAAGCGTTGTTCGGAATTACTGGGCGTAAAGGGCTCGTAGGCGGCCAACTAAGTCGGACGTGAAATCCC
CAGGCTCAACCTGGGAACTGCGTCCGATACTGGATGGCTTGAATCCGGGAGAGGGATGCAGAATTCCAGGTGTAGCGGTG
AAATGCGTAGATATCTGGAGGAATACCGGTGGCGAAGGCGGCATCCTGGACCGGCATTGACGCTGAGGAGCGAAAGCCAG
GGGAGCAAACGGGATTAGATACCCCGGTAGTCCTGGCCCTAAACGATGAATGCTTGGTGTAACGGGTATCGATCCCTGTT
GTGCCGAAGCTAACGCATTAAGCATTCCGCCTGGGGAGTACGGTCGCAAGGCTG
>OTU_55
TACGTAGGGTGCGAGCGTTAATCGGAATTACTGGGCGTAAAGCGTGCGCAGGCGGGCTTTTAAGCCAGACGTGAAATCCC
CGGGCTTAACCTGGGAATGGCGTTTGGGACTGGAAGTCTGGAGTGCGGCAGAGGAGACTGGAATTCCTGGTGTAGCAGTG
AAATGCGTAGATATCAGGAGGAACACCGATGGCGAAGGCAGGTCTCTGGGCTGACACTGACGCTCATGCACGAAAGCGTG
GGGAGCAAACAGGATTAGATACCCTGGTAGTCCACGCCCTAAACGATGTCGACTGGTTGTTGGgggTTTGACACTCTCAG
TAACGAAGCTAACGCGTGAAGTCGACCGCCTGGGGAGTACGGCCGCAAGGTTA
>OTU_56
TACGGAGGGAGCTAGCGTTGTTCGGATATACTGGGCGTAAAGCGCACGTAGGCGGCGTCGTAAGTCAGGGGTGAAATCCC
GGAGCTCAACTCCGGAACTGCCCTTGAAACTGCAATGCTAGAATCTTGGAGAGGCGAGTGGAATTCCGAGTGTAGAGGTG
AAATTCGTAGATATTCGGAAGAACACCAGTGGCGAAGGCGACTCGCTGGACAAGTATTGACGCTGAGGTGCGAAAGCGTG
GGGAGCAAACAGGATTAGATACCCTGGTAGTCCACGCCGTAAACGATGATAACTAGCTGTCCGGGCTCATGGAGCTTGGG
TGGCGCAGCTAACGCATTAAGTTATCCGCCTGGGGAGTACGGTCGCAAGATTA
>OTU_57
TACGTAGGGTGCGAGCGTTAATCGGAATTACTGGGCGTAAAGCGTGCGCAGGCGGTTCGTTAAGTTCGATGTGAAAGCCC
CGGGCTCAACCTGGGAATGGCATTGAAAACTGGCGGGCTTGAGTCTGGCAGAGGggggTGGAATTCCGCGTGTAGCAGTG
AAATGCGTAGAGATGCGGAGGAACACCGATGGCGAAGGCAGCCcccTGGGCCAAGACTGACGCTCAGGCACGAAAGCGTG
GGGAGCAAACAGGATTAGATACCCTGGTAGTCCACGCCCTAAACGATGCTCACTAGGTGTTGGGGAAGCGATTCCTTGGT
ACCGTAGCTAACGCGTGAAGTGAGCCGCCTGGGGAGTACGGCCGCAAGGTTA
>OTU_58
TACGAAGGTGGCAAGCGTTGTTCGGATTCACTGGGCGTACAGGGTgtgtAGGCGGTTTGGTAAGCCTTCTGTTAAAGCTT
CGGGCCCAACCCGGAAAGCGCAGAGGGTACTGCCAGGCTAGAGGGTGGGAGAGGAGCGCGGAATTCCCGGTGTAGCGGTG
AAATGCGTAGAGATCGGGAGGAAGGCCGGTGGCGAAGGCGGCGCTCTGGAACATACCTGACGCTGAGACACGAAAGCGTG
GGGAGCAAACAGGATTAGATACCCTGGTAGTCCACGCCCTAAACTATGGATACTAAGTGTCGGCGGGTTACCGCCGGTGC
CGCAGCTAACGCATTAAGTATCCCGCCTGGGAAGTACGGCCGCAAGGTTG
>OTU_59
TACGAAGGTGGCAAGCGTTGTTCGGATTTACTGGGCGTACAGGGAGCGTAGGCGGTTCGGTAAGCCCTCTGTGAAATCTC
CAGGCTTAACCTGGAACAGTCGGAGGGGACTGCTGGGCTAGAGGACGGGAGAGGAGCGCGGAATTCCCGGTGTAGCGGTG
AAATGCGTAGAGATCGGGAGGAAGGCCGGTGGCGAAGGCGGCGCTCTGGAACGTTTCTGACGCTGAGGCTCGAAAGCGTG
GGGAGCAAACAGGATTAGATACCCTGGTAGTCCACGCCTTAAACTATGAATACTAAGTGTCGGCGGTTTACCGCCGGTGC
CGCAGCTAACGCATTAAGTATTCCGCCTGGGAAGTACGGCCGCAAGGTTG
>OTU_60
TACGAAGGTGGCAAGCGTTGTTCGGATTTACTGGGCGTACAGGGTGCGTAGGCGGTTTGGTAAGCCCTCCGGGAAATCTT
CGGGCTTAACCCGGAAAGGTCGGAGGGGACTGCCAGGCTAGAGGACGGGAGAGGAGCGCGGAATTCCCGGTGTAGCGGTG
AAATGCGTAGAGATCGGGAGGAAGGCCGGTGGCGAAGGCGGCGCTCTGGAACGTTCCTGACGCTGAGGCACGAAAGCGTG
GGGAGCAAACAGGATTAGATACCCTGGTAGTCCACGCCCTAAACGATGGACACTAAGTGTCGGCGGGTTACCGTCGGTGC
CGCAGCTAACGCAGTAAGTGTCCCGCCTGGGGAGTACGGCCGCAAGGTTG
>OTU_61
GACGAAGGgggCTAGCGTTGTTCGGAATTACTGGGCGTAAAGCGAGTGTAGGTGGTTGTCCAAGTTGGATGTGAAAGCCT
TGAGCTCAACTCAAGAAATGCATTCAGGACTGGATGACTAGAGGACCGGAGAGGATAGTGGAATTCCCAGTGTAGTGGTG
AAATACGTAGAGATTGGGAAGAACACCAGTGGCGAAGGCGGCTATCTGGACGGTTTCTGACACTAAGACTCGAAAGCGTG
GGGAGCAAACAGGATTAGATACCCTGGTAGTCCACGCCGTAAACGATGGGTGCTAGACGTTGGCGAGCTTGCTCGTCAGT
GTCGCAGCTAACGCGTTAAGCACCCCGCCTGGGGAGTACGGCCGCAAGGTTG
>OTU_62
TACAGAGGgggCAAGCGTTGTTCGGAATTACTGGGCGTAAAGGGCGCGTAGGCGGCCGCCTAAGTCAGACGTGAAATCCC
TCGGCTCAACCGGGGAACTGCGTCTGATACTGGGTGGCTTGAATCCGGGAGAGGGATGCGGAATTCCAGGTGTAGCGGTG
AAATGCGTAGATATCTGGAGGAACACCGGTGGCGAAGGCGGCATCCTGGACCGGCATTGACGCTGAGGCGCGAAAGCCAG
GGGAGCAAACGGGATTAGATACCCCGGTAGTCCTGGCCCTAAACGATGAGTGCTTGGTGTGGCGGGTATCGATCCCTGCC
GTGCCGAAGCTAACGCATTAAGCACTCCGCCTGGGGAGTACGGTCGCAAGGCTG
>OTU_63
TACGTAGGGTGCAGGCGTTAATCGGAATTACTGGGCGTAAAGCGTGCGCAGGCGGCTCCTTAAGTCAGATGTGAAATCCC
CGGGCTTAACCTGGGAACTGCGTTTGAAACTGGGGAGCTAGAGTGTGGAAGAGGggggTGGAATTCCAGGTGTAGCAGTG
AAATGCGTAGATATCTGGAGGAACACCGATGGCGAAGGCAGCCcccTGGGCTGACACTGACGCTCATGCACGAAAGCGTG
GGGAGCAAACAGGATTAGATACCCTGGTAGTCCACGCCCTAAACGATGTCAACTGGTTGTCGGGGAAGTTtttCCTTGGT
AACGAAGCTAACGCGTGAAGTTGACCGCCTGGGGAGTACGGCCGCAAGGTTA
>OTU_64
TACGGAGGGTGCGAGCGTTGTCCGGAATCACTGGGCGTAAAGGGCGCGTAGGTGGCCCGTTAAGTGGCTGGTGAAATCCC
GGGGCTCAACTCCGGGGCTGCCGGTCAGACTGGCGAGCTAGAGCACGGTAGGGGCAGATGGAATTCCCGGTGTAGCGGTG
GAATGCGTAGAGATCGGGAAGAATACCAGTGGCGAAGGCGTTCTGCTGGGCCGTTGCTGACACTGAGGCGCGACAGCGTG
GGGAGCAAACAGGATTAGATACCCTGGTAGTCCACGCCGTAAACGATGGACACTAGACGTCGGggggAGCGACCCTCCCG
GTGTCGTCGCTAACGCAGTAAGTGTCCCGCCTGGGGAGTACGGCCGCAAGGCTG
>OTU_65
TACAGAGGGTGCGAGCGTTAATCGGAATTACTGGGCGTAAAGCGCACGTAGGTGGCGACGTAAGTCGGGTGTGAAAGCCC
CGGGCTCAACCTGGGAATTGCATTCGAGACTGCATTGCTGGAGTACGGAAGAGGAAGGCGGAATTCCCGGTGTAGCGGTG
AAATGCGTAGATATCGGGAGGAACATCAGTGGCGAAGGCGGCCTTCTGGTCCAGTACTGACACTCAAGTGCGAAAGCGTG
GGGAGCAAACAGGATTAGATACCCTGGTAGTCCACGCCCTAAACGATGACGACTGGATGTCGGAGGGGTCTGCCTTTCGG
TGTCGTAGCTAACGCGTTAAGTCGTCCGCCTGGGGAGTACGGCCGCAAGGTTG
>OTU_66
TACGTAGGGTGCGAGCGTTAATCGGAATTACTGGGCGTAAAGCGTGCGCAGGCGGTTATGTAAGACAGTTGTGAAATCCC
CGGGCTCAACCTGGGAATTGCATCTGTGACTGCATAGCTAGAGTACGGTAGAGGgggATGGAATTCCGCGTGTAGCAGTG
AAATGCGTAGATATGCGGAGGAACACCGATGGCGAAGGCAATCCCCTGGACCTGTACTGACGCTCATGCACGAAAGCGTG
GGGAGCAAACAGGATTAGATACCCTGGTAGTCCACGCCCTAAACGATGTCAACTGGTTGTTGGGTGCATTAGTACTCAGT
AACGAAGCTAACGCGTGAAGTTGACCGCCTGGGGAGTACGGCCGCAAGGTTG
>OTU_67
TACGGAGGTGGCAAGCGTTGCTCGGAATCACTGGGCGTAAAGGGCGCGTAGGCGGGGAGGTAAGTCGGGTGTGAAATCCC
TCGGCCCAACCGAGGAACTGCGCCCGAGACTGCTTCTCTTGAGTCCCGGAGAGGAAGGTGGAATTCCCGGTGTAGCGGTG
AAATGTGTAGAGATCGGGAGGAACACCGGTGGCGAAGGCGGCCTTCTGGACGGTGACTGACGCTGAGGCGCGAAAGCGTG
GGGAGCAAACGGGATTAGATACCCCGGTAGTCCACGCTGTAAACGATGGGTGCTAGGTGTGGggggTATCGACCCCTCCC
GTGCCGAAGCTAACGCATTAAGCACCCCGCCTGGGGAGTACGGCCGCAAGGTTG
>OTU_68
TACGAAGGgggCTAGCGTTGTTCGGAATTACTGGGCGTAAAGCgcgcgTAGGCGGTTTTGCAAGCCAGAGGTGAAATGCC
TGAGCTCAACTTAGGAATTGCCTTTGGGACTGCGAGGCTTTGAGGACTGGAGAGGTGAGTGGAATTCCCAGTGTAGAGGT
GAAATTCGTAGATATTGGGAAGAACACCAGTGGCGAAGGCGGCTCACTGGCCAGTTTCTGACGCTGCAGCGCGAAAGCGT
GGGGATCAAACAGGATTAGATACCCTGGTAGTCCACGCTGTAAACGATGAGTGCTAGGCGTCGGCACGCTTGCGTGTCGG
TGCCGCAGCTAACGCGTGAAGCACTCCGCCTGGGGAGTACGGTCGCAAGATTA
>OTU_69
AACGTAGGAGGCGAGCGTTATCCGGATTCACTGGGCGTAAAGCGCGTGCAGGTGGCTTGGTAAGTTAGGCGTGAAATCTC
CCGGCTCAACTGGGAGAGGTCGTCTAATACTACCGGGCTAGagagCAGAAGAGGAAGATGGAATTCCCGGTGTAGTGGTG
AAATGCGTAGATATCGGGAGGAACACCAGTGGCGAAGGCGATCTTCTGGTCTGTTTCTGACACTCAGACGCGACAGCTAG
GGTAGTAAACGGGATTAGAGACCCCGGTAATCCTAGCCGTAAACGATGTGAACTTGGCGTTGGTGGGTTAAACTCCATCA
GTGCCGCAGCAAACGCGATAAGTTCACCGCCTGGGGACTACGGCCGCAAGGTTA
>OTU_70
TACAGAGGTGGCAAGCGTTGTTCGGAATTACTGGGCGTAAAGGGCGCGTAGGCGGTTCGTTAAGTCCTGtgtgAAATCCc
ccGGCTCAACTGGGGAACTGCACAGGAAACTAGCGGGCTTGAGTTCGGGAGAGGGAAGCGGAATTCCGGGTGTAGCGGTG
AAATGCGTAGATATCCGGAGGAACACCGGTGGCGAAGGCGGCTTCCTGGACCGACACTGACGCTGAGGCGCGAAAGCTAG
GGGAGCAAACGGGATTAGATACCCCGGTAGTCCTAGCTGTAAACGATGAGTGCTGGGTGTAGGgggTATTAACCcccccT
GTGCCGAAGCTAACGCATTAAGCACTCCGCCTGGGGAGTACGGTCGCAAGGCTG
>OTU_71
TACGGAGGGTGCGAGCGTTGTCCGGAATCACTGGGCGTAAAGGGCGCGTAGGTGGTTCGGTAAGTTGCTGGTGAAATCCC
GGGGCTCAACTCCGGGGCTGCCGGCATGACTGCCGAACTTGAGCACGGTAGGGGCAGATGGAATTCCCGGTGTAGCGGTG
GAATGCGTAGAGATCGGGAAGAATACCGGTGGCGAAGGCGTTCTGCTGGGCCGTTGCTGACACTGAGGCGCGACAGCGTG
GGGAGCAAACAGGATTAGATACCCTGGTAGTCCACGCCGTAAACGATGGACACTAGGCGTCGGggggAGCGACCCTCCCG
GTGCCGTCGCTAACGCAGTAAGTGTCCCGCCTGGGGAGTACGGCCGCAAGGCTG
>OTU_72
TACAGAGGTGGCAAGCGTTGTTCGGAATTACTGGGCGTAAAGGGCGCGTAGGCGGCCTACTAAGTCAGACGTGAAATCCc
ccGGCTTAACCTGGGAACTGCGTCTGATACTGGAAGGCTTGAGTATGGGAGAGGGATGTAGAATTCCAGGTGTAGCGGTG
AAATGCGTAGATATCTGGAGGAATACCGGTGGCGAAGGCGGCATCCTGGACCATTACTGACGCTGAGGCGCGAAAGCTAG
GGGAGCAAACGGGATTAGATACCCCGGTAGTCCTAGCCCTAAACGATGAATACTTGGTGTGGCGGGTATCGATCCCTGCC
GTGCCGAAGCTAACGCATTAAGTATTCCGCCTGGGGAGTACGGTCGCAAGGCTG
>OTU_73
TACGTAGGgggCGAGCGTTGTCCGGATTTACTGGGCGTAAAGGGTGCGTAGGCGGCCTTGTAAGTCAGATGTGAAAGGCT
ACGGCTCAACCGTAGTAAGCATTTGAAACTGCAGGGCTTGAGTGCAGGAGAGGAGAGTGGAATTCCTAGTGTAGCGGTGA
AATGCGTAGATATTAGGAGGAACACCAGTGGCGAAGGCGACTctctGGACTGTAACTGACGCTGAGGCACGAAAGCGTGG
GGAGCAAACAGGATTAGATACCCTGGTAGTCCACGCTGTAAACGATGAGTACTAGGTGTTGGGGTCGACAGGCTTCAGTG
CCGCAGTTAACACATTAAGTACTCCGCCTGGGGAGTACGGTCGCAAGACTG
>OTU_74
TACGTAGGGTGCAAGCGTTAATCGGAATTACTGGGCGTAAAGCGTGCGCAGGCGGCTTTGCAAGACAGATGTGAAATCCC
CGGGCTTAACCTGGGAACTGCATTTGTGACTGCATGGCTAGAGTGCGGCAGAGGgggATGGAATTCCGCGTGTAGCAGTG
AAATGCGTAGATATGCGGAGGAACACCGATGGCGAAGGCAATCCCCTGGGCCTGCACTGACGCTCATGCACGAAAGCGTG
GGGAGCAAACAGGATTAGATACCCTGGTAGTCCACGCCCTAAACGATGTCAACTGGTTGTTGGACGGCTTGCTGTTCAGT
AACGAAGCTAACGCGTGAAGTTGACCGCCTGGGGAGTACGGCCGCAAGGTTG
>OTU_75
TACAGAGGGTGCAAGCGTTGTCCGGAATCACTGGGCGTAAAGGGCGCGTAGGCGGCCTGATAAGTAGGgggTGAAATCCT
GCGGCTTAACCGCAGGGCTGCCTTCTAGACTGTCCGGCTTGAGCACAGTAGAGGCAGGTGGAATTCCCGGTGTAGCGGTG
GAATGCGTAGAGATCGGGAAGAACATCGGTGGCGAAGGCGGCCTGCTGGGCTGTTGCTGACGCTGATGCGCGACAGCGTG
GGGAGCAAACAGGATTAGATACCCTGGTAGTCCACGCCGTAAACGATGGGTACTAGGCGTCGGggggAGCGACCcccTCG
GTGCCGTCGCTAACGCAGTAAGTACCCCGCCTGGGGAGTACGGCCGCAAGGCTG
>OTU_76
TACGGAGGGTGCAAGCGTTGTTCGGAATTACTGGGCGTAAAGAGCGTGTAGGCGGCCGATCAAGTCCGGTGTGAAAGCCC
GGGGCTTACCcccGGAAGTGCGCTGGAAACTGATTGGCTCGAGTATGGGAGAGGGAAGTGGAATTCCTGGTGTAGCGGTG
AAATGCGTAGATATCAGGAGGAACACCGGCGGCGAAGGCGGCTTCCTGGACCAATACTGACGCTGAGACGCGAAAGCGTG
GGGAGCAAACAGGATTAGATACCCTGGTAGTCCACGCTGTAAACGATGGGCACTAGATGCCGCGGGTATTGACCCCTGCG
GTGTCGTAGCTAACGCGTTAAGTGCCCCGCCTGGGGAGTACGGTCGCAAGATTA
>OTU_77
TACGTAGGGGACAAGCGTTGTCCGGATTTACTGGGCGTAAAGGGCACGCAGGCGGTTttttAAGTCAGATGTGAAAGGTA
CCGGCTCAACCGGTGACATGCATTTGAAACTGAAAGACTTGAGTATTGGAGAGGCAAGTGGAATTCCTAGTGTAGCGGTG
AAATGCGTAGATATTAGGAGGAACACCGGTGGCGAAGGCGGCTTGCTGGACAAATACTGACGCTGAGGTGCGAAAGCGTG
GGGAGCAAACAGGATTAGATACCCTGGTAGTCCACGCCGTAAACGATGAGTGCTAGGTGTTGGGGAGACTCAGTGCCGCA
GCTAACGCAATAAGCACTCCGCCTGGGGAGTACGACCGCAAGGTTG
>OTU_78
TACGTAGGTGGCGAGCGTTGTCCGGATTTACTGGGCGTAAAGAGCgcgcAGGCGGCTGGTCAAGTCCGATGTGAAAGCTC
CCGGCTTAACTGGGAAATTGCATCGGAAACTGATCGGCTGGAAGGTGGGAGAGGGTAGCGGAATTCCCGGTGTAGTGGTG
AAATGCGTAGATATCGGGAGGAACACCAGTGGCGAAAGCGGCTACCTGGCCCATTCTTGACGCTGAGGCGCGAAAGCTAG
GGGAGCAAACGGGATTAGATACCCCGGTAGTCCTAGCCGTAAACGATGAACACTAGGCGTAGTCGGTATCGACCCCGGCT
GTGCCGTAGCTAACGCATTAAGTGTTCCGCCTGGGGAGTACGGCCGCAAGGCTA
>OTU_79
TACGAAGGgggCGAGCGTTGTTCGGAATTACTGGGCGTAAAGGGCGCGTAGGCGGTTTAGCGAGTCAGGCGTGAAATTCC
CGGGCTTAACCTGGgggCTGCGCTTGATACTGCTAGGCTTGAATTCGGGAGAGGATGGCGGAATTCCCAGTGTAGAGGTG
AAATTCGTAGATATTGGGAAGAACACCGGTGGCGAAGGCGGCCATCTGGCCCGGGATTGACGCTGAGGCGCGAAAGCGTG
GGGAGCAAACAGGATTAGATACCCTGGTAGTCCACGCCGTAAACGATGAGTGCTAGACGTTGGCGGGCTTGCCCGTCAGT
GTCGCAGCTAACGCATTAAGCACTCCGCCTGGGGAGTACGGCCGCAAGGTTA
>OTU_80
GACAGAGGgggCAAGCGTTGCTCGGAATCACTGGGCGTAAAGGGCGCGTAGGCGGGATGGCAAGTCAGTCGTGAAATCtc
tcGGCTCAACCGAGAAACGTCGGCTGATACTGCCGTTCTTGAGGGATGCAGAGGAGACTGGAATTCCCGGTGTAGCGGTG
AAATGTGTAGAGATCGGGAGGAACACCGGTGGCGAAGGCGGGTCTCTGGGCATCTCCTGACGCTGAGGCGCGAAAGCGTG
GGGAGCAAACGGGATTAGATACCCCGGTAGTCCACGCTGTAAACGATGACGACTAGGTGTGGGGTGGTTCAGTCCATTCC
GTGCCGCAGCTAACGCATTAAGTCGTCCGCCTGGGGAGTACGGCCGCAAGGTTG
>OTU_81
TACGGAGGGTGCGAGCGTTGTCCGGAATCACTGGGCGTAAAGGGCGCGTAGGCGGCCCGGTAAGTAGGgggTGAAATCTT
GCGGCTCAACCGCAAGGCTGCCTCCTAGACTGCCAGGCTCGAGCACAGTAGAGGCAGGTGGAATTCCCGGTGTAGCGGTG
GAATGCGTAGAGATCGGGAAGAACATCAGTGGCGAAGGCGGCCTGCTGGGCTGTTGCTGACGCTGAGGCGCGACAGCGTG
GGGAGCAAACAGGATTAGATACCCTGGTAGTCCACGCCGTAAACGATGGGCACTAGGCGTCGGggggAGCGACCCTCCCG
GTGCCGTCGCTAACGCAGTAAGTGCCCCGCCTGGGGAGTACGGCCGCAAGGCTG
>OTU_82
TACGGggggAGCAAGCGTTGTTCGGATTTACTGGGCGTAAAGGGCGCGTAGGCGGTCAGCACAAGTCAGTTGTGAAATCT
CCGGGCTTAACTCGGAAAGGTCAACTGATACTGTGCGACTAGAGTGCAGAAGGGGCAACTGGAATTCTCGGTGTAGCGGT
GAAATGCGTAGATATCGAGAGGAACACCTGCGGCGAAGGCGGGTTGCTGGGCTGACACTGACGCTGAGGCGCGAAAGCCA
GGGGAGCGAACGGGATTAGATACCCCGGTAGTCCTGGCCTTAAACGATGGATGCTTGGTGTCTGGAGTTAtataGTCTCC
GGGTGCCGCAGCTAACGCGTTAAGCATCCCGCCTGGGGAGTACGGTCGCAAGACTG
>OTU_83
TACGTAGGTTGCGAGCGTTGTCCGGATTTACTGGGCGTAAAGCgcgcgcAGGCGGTTCCGAAAGTCGAATGTGAAAGCTC
CTGGCCCAACTGGGAGAGGCCGTTCGAAACTTCGGGACTTGAAGGCGGGAGAGGCAGATGGAATTTCCGGTGTAGCGGTA
AAATGCGTAGATACCGGAAGGAACACCAGTGGCGAAAGCGATCTGCTGGCCCGCCCTTGACGCTCAGGCGCGAAAGCTAG
GGGAGCGACCGGGATTAGATACCCCGTTAGTCCTAGCTGTAAACAATGGGCACTAGGTGTTGTCGGTATCGACCCCGGCA
GTGCCGAAGCTAACGCATTAAGTGCCCCGCCTGGGGAGTACGACCGCAAGGTTA
>OTU_84
GACAGAGGgggCAAGCGTTGCTCGGAATCACTGGGCGTAAAGGGCGCGTAGGCGGGATGGCAAGTCGGTCGTGAAATCCC
TGGGCTCAACTCAGGggggTCGGCCGATACTGCCGTTCTTGAGGGATGCAGAGGAGACTGGAATTCCCGGTGTAGCGGTG
AAATGTGTAGAGATCGGGAGGAACACCGGTGGCGAAGGCGGGTCTCTGGGCATTCCCTGACGCTGAGGCGCGAAAGCGTG
GGGAGCAAACGGGATTAGATACCCCGGTAGTCCACGCGGTAAACGATGACGACTAGGTGTGGgggggTTAAGTCCCTTCC
GTGCCGCAGCTAACGCATTAAGTCGTCCGCCTGGGGAGTACGGCCGCAAGGTTG
>OTU_85
TACGGggggggCAAGCGTTGTTCGGAATTACTGGGCGTAAAGGGTTCGTAGGTGGCCTGCTAAGTCAGACGTGAAATCCC
TCAGCTCAACTGGGGAACTGCGTCTGAGACTGGTGGGCTTGAGTGCAGGAGAGGAACGCGGAATTCCAGGTGTAGCGGTG
AAATGCGTAGATATCTGGAGGAACACCGGTGGCGAAGGCGGCGTTCTGGACTGTTACTGACACTGAGGAACGAAAGCCAG
GGGAGCAAACGGGATTAGATACCCCGGTAGTCCTGGCCCTAAACGATGAATGCTTGGTGTGGCGGGTATCGATCCCTGCC
GTGCCGAAGTTAACGCGATAAGCATTCCGCCTGGGGAGTACGGTCGCAAGGCTG
>OTU_86
TACGTAGGTGGCAAGCGTTGTCCGGAATTATTGGGCGTAAAGCgcgcgcAGGCGGTTTCTTAAGTCTGATGTGAAAGCCc
ccGGCTCAACCGGGGAGGGTCATTGGAAACTGGGAAACTTGAGTGCAGAAGAGGAAAGTGGAATTCCAAGTGTAGCGGTG
AAATGCGTAGAGATTTGGAGGAACACCAGTGGCGAAGGCGACTTTCTGGTCTGTAACTGACGCTGAGGCGCGAAAGCGTG
GGGAGCAAACAGGATTAGATACCCTGGTAGTCCACGCTGTAAACGATGAGTGCTAAGTGTTAGAGGGTTTCCGCCCTTTA
GTGCTGAAGTTAACGCATTAAGCACTCCGCCTGGGGAGTACGGTCGCAAGACTG
>OTU_87
TACGGggggAGCAAACGTTGTTCGGAATCACTGGGCGTAAAGGGAGCGTAGGCGGCCATGTAAGTGAGGTGTTAAATCCc
ccGGCTCAACCGGGGACCTGCACCTCATACTGCACGGCTTGAGTACATCAGAGGAGACTGGAATTCCCGGTGTAGCGGTG
AAATGCGTAGATATCGGGAGGAACACCAGTGGCGAAGGCGAGTCTCTGGGATGATACTGACGCTGATGCTCGAAAGCTAG
GGGAGCAAACGGGATTAGATACCCCGGTAGTCCTAGCCGTAAACGGTGGGCACTAGGTGTTGGAGGCATCGACCCCTCCA
GTGCCGCAGCTAACGCATTAAGTGCCCCGCCTGGGGAGTACGGCCGCAAGGTTG
>OTU_88
TACAGAGGgggCGAGCGTTATTCGGAATTATTGGGCGTAAAGGGCGCGTAGGCGGCTTTGCAAGTGACGGGTGAAAGCCC
TCGGCTTAACCGAGGAACTGCCTGTCAGACTGTGAGGCTTGAGACCGGGAGAGGTGAGTGGAATTCCCAGTGTAGCGGTG
AAATGCGTAGATATTGGGAGGAACACCAGTGGCGAAGGCGGCTCACTGGACCGGAACTGACGCTGAGGCGCGAAAGCGTG
GGGAGCAAACAGGATTAGATACCCTGGTAGTCCACGCCGTAAACGATGAGTGCTTGGTGTAGCGGGTATCGACCCCTGCT
GTGCCGAAGTCAACACATTAAGCACTCCGCCTGGGGAGTACGGTCGCAAGACTG
>OTU_89
TACGTAGGGTGCGAGCGTTAATCGGAATTACTGGGCGTAAAGTGTGCGCAGGCGGCCGCGCAAGTCGAGTGTGAAAGCCC
CGAGCTTAACTTGGGAATTGCGCTCGAAACTACGTGGCTGGAGTGTGGCAGAGGAAGGTGGAATTCCACGTGTAGCGGTG
AAATGCGTAGAGATGTGGAGGAACACCAATGGCGAAGGCAGCCTTCTGGGCCAACACTGACGCTCATGCACGAAAGCGTG
GGGAGCAAACAGGATTAGATACCCTGGTAGTCCACGCCCTAAACGATGACGACTAGTTGTTGGAGGAGTTAAATCCTTTA
GTAACGCAGCTAACGcgcgAAGTCGTCCGCCTGGGGAGTACGGTCGCAAGATTA
>OTU_90
TACGTAGGGTGCGAGCGTTAATCGGAATTACTGGGCGTAAAGCGTGCGCAGGCGGTTTTGTAAGACAGATGTGAAATCCC
CGGGCTTAACCTGGGAACTGCGTTTGTGACTGCAAGGCTAGAGTACGGCAGAGGggggTGGAATTCCTGGTGTAGCAGTG
AAATGCGTAGATATCAGGAGGAACACCGATGGCGAAGGCAGCCcccTGGGCCTGTACTGACGCTCATGCACGAAAGCGTG
GGGAGCAAACAGGATTAGATACCCTGGTAGTCCACGCCCTAAACGATGTCGACTAGTCGTTCGGAGCAGCAATGCACTGA
GTGACGCAGCTAACGCGTGAAGTCGACCGCCTGGGGAGTACGGCCGCAAGGTTA
>OTU_91
TACGTAGGgggCAAGCGTTGTCCGGATTTACTGGGTGTAAAGGGCgcgcAGGCGGGATAGCAAGTCAGAGGTGAAATCCT
ACAGCTTAACTGTAGAACTGCCTTTGATACTGTTATTCTTGAGTTCGGGAgagagagaCGGAATTCCAGGTGTAGTGGTG
AAATACGTAGATATCTGGAAGAACACCAGTTGCGAAGGCGGTCTCTTGGTCCGATACTGACGCTGAGGCGCGAAAGCGTG
GGGAGCAAACAGGATTAGATACCCTGGTAGTCCACGCTGTAAACGATGAATACTAGGTGTTGGGTTtttAACTCAGTGCC
GCAGCTAACGCATTAAGTATTCCACCTGGGAAGTACGATCGCAAGGTTG
>OTU_92
TACGTAGGGTGCGAGCGTTAATCGGAATTACTGGGCGTAAAGCGTGCGCAGGCGGTTTGTTAAGCCAGATGTGAAATCCC
CGGGCTCAACCTGGGAACTGCGTTTGGGACTGGCAAGCTAGAGTACGGCAGAGGggggTGGAATTCCACGTGTAGCAGTG
AAATGCGTAGAGATGTGGAGGAACACCGATGGCGAAGGCAGCCcccTGGGCCGATACTGACGCTCAGGCACGAAAGCGTG
GGGAGCAAACAGGATTAGATACCCTGGTAGTCCACGCCCTAAACGATGCGAACTAGTCGTTGGAGTAGCAATACTTTAGT
GACGCAGCTAACGCGTGAAGTTCGCCGCCTGGGGAGTACGGTCGCAAGATTA
>OTU_93
TACGTAGGGTGCAGGCGTTAATCGGAATTACTGGGCGTAAAGCGTGCGCAGGCGGTTTGTTAAGACAGGTGTGAAATCCC
CGGGCTTAACCTGGGAACTGCGCTTGTTACTGGCAGACTTGAGTGTGGCAGAGGggggTGGAATTCCAGGTGTAGCAGTG
AAATGCGTAGATATCTGGAGGAACACCGATGGCGAAGGCAGCCcccTGGGTTAACACTGACGCTCATGCACGAAAGCGTG
GGGAGCAAACAGGATTAGATACCCTGGTAGTCCACGCCCTAAACTATGTCAACTGGTTGTCGGGGAAGCAATTCCTTGGT
AACGAAGCTAACGCGTGAAGTTGACCGCCTGGGGAGTACGGCCGCAAGGTTA
>OTU_94
TACGGAGGgggCTAGCGTTGTTCGGAATTACTGGGCGTAAAGCGCACGTAGGCGGCTTTGTAAGTTAGAGGTGAAAGCCC
GGGGCTCAACCCCGGAATTGCCTTTAAGACTGCATCGCTTGAATTGTGGAGAGGTAAGTGGAATTCCGAGTGTAGAGGTG
AAATTCGTAGATATTCGGAAGAACACCAGTGGCGAAGGCGACTTACTGGACACATATTGACGCTGAGGTGCGAAAGCGTG
GGGAGCAAACAGGATTAGATACCCTGGTAGTCCACGCCGTAAACGATGATGACTAGCTGTCGGGGCGCTTAGCGTTCCGG
TGGCGCAGCTAACGCGTTAAGTCATCCGCCTGGGGAGTACGGCCGCAAGGTTA
>OTU_95
TACGGggggAGCGAACGTTGTTCGGAATCACTGGGCGTAAAGGGCGTGTAGGCGGCTGAATAAGTGGGATGTTAAATCCc
ccGGCTCAACCGGGGACCTGCATCTCATACTGTTCAGCTCGAGCACATCAGAGGAGACTGGAATTCCCGGTGTAGCGGTG
AAATGCGTAGATATCGGGAGGAACACCAGTGGCGAAGGCGAGTCTCTGGGATGATGCTGACGCTGAGGCGCGAAAGCCAG
GGGAGCAAACGGGATTAGATACCCCGGTAGTCCTGGCCGTAAACGTTGGGCACTAGGTGTTGGAGGCATCGACCCCTCCA
GTGCCGCAGCTAACGCATTAAGTGCCCCGCCTGGGGAGTACGGCCGCAAGGTTG
>OTU_96
TACAGAGGGTGCGAGCGTTGTCCGGAATCACTGGGCGTAAAGGGCGCGTAGGCGGCCTGGTAAGCAGGgggTGAAATTCT
GCGGCTCAACCGCAGAGCTGCCTTCTGAACTGCCAGGCTGGAGCACGGTAGAGGCAGATGGAATTCCCGGTGTAGCGGTG
GAATGCGTAGAGATCGGGAAGAACACCAGTGGCGAAGGCGGTCTGCTGGGCCGTTGCTGACGCTGAGGCGCGACAGCGTG
GGGAGCAAACAGGATTAGATACCCTGGTAGTCCACGCCGTAAACGATGGGTACTAGGCGTCGGggggAGCGACCCTCCCG
GTGCCGTCGCCAACGCAGTAAGTACCCCGCCTGGGGAGTACGGCCGCAAGGCTG
>OTU_97
TACGTAGGCAGCAAGCGTTGTTCGGAATTATTGGGCGTAAAGAGTGCGTAGGCGGTGTTCCAAGTCTGTCGTGAAATCTC
CCGGCTTAACTGGGAGGGTGCGGCGGAAACTGGAATGCTAGAGGGTGGGAGAGGTAAGCGGAATTCCTGGTGTAGCGGTG
AAATGCGTAGATATCAGGAGGAACACCTGTGGTGTAGACAGCTTACTGGACCACTTCTGACGCTGAGGCACGAAAGCGTG
GGTAGCAAACAGGATTAGATACCCTGGTAGTCCACGCCCTAAACGATGCATACTTGGTGTGAGCGATTCATTTCGTTCGT
GCCGGAGCTAACGCGTTAAGTATGCCGCCTGGGGAGTACGGTCGCAAGGCTG
>OTU_98
TACGGAGGGTGCAAGCGTTGTTCGGAATCATTGGGCGTAAAGCGCGTGTAGGCGGCTTGGCAAGTCGGTTGTGAAATCCC
GGGGCCCAACCCCGGAACTGCATTCGAAACTGCCTCGCTAGAGTCCCGGAGAGGAAGGCGGAATTCCCGGTGTAGAGGTG
AAATTCGTAGATATCGGGAGGAACACCAGCGGCGAAGGCGGCCTTCTGGACGGTGACTGACGCTGAGACGCGAAAGCGTG
GGGAGCAAACAGGATTAGATACCCTGGTAGTCCACGCCGTAAACGTTGGGTGCTAGGTGTCGCGGGTATTGACCCCTGCG
GTGCCGAAGCTAACGCATTAAGCACCCCGCCTGGGAAGTACGGTCGCAAGGCTA
>OTU_99
TACGTAGGGTGCGAGCGTTAATCGGAATTACTGGGCGTAAAGCGTGCGCAGGCGGTGATGTAAGACCGATGTGAAATCCC
CGGGCTTAACCTGGGAACTGCATTGGTGACTGCATTGCTGGAGTATGGCAGAGGggggTGGAATTCCACGTGTAGCAGTG
AAATGCGTAGAGATGTGGAGGAACACCGATGGCGAAGGCAGCCcccTGGGCCAATACTGACGCTCATGCACGAAAGCGTG
GGGAGCAAACAGGATTAGATACCCTGGTAGTCCACGCCCTAAACGATGTCAACTGGTTGTCGGGCCTTCATTGGCTTGGT
AACGTAGCTAACGCGTGAAGTTGACCGCCTGGGGAGTACGGTCGCAAGATTA
>OTU_100
TACGTAGGTGGCAAGCGTTATCCGGAATTATTGGGCGTAAAGCgcgcgcAGGCGGTTTCTTAAGTCTGATGTGAAAGCCC
ACGGCTCAACCGTGGAGGGTCATTGGAAACTGGGGAACTTGAGTGCAGAAGAGAAAAGCGGAATTCCACGTGTAGCGGTG
AAATGCGTAGAGATGTGGAGGAACACCAGTGGCGAAGGCGGCTTtttGGTCTGTAACTGACGCTGAGGCGCGAAAGCGTG
GGGAGCAAACAGGATTAGATACCCTGGTAGTCCACGCCGTAAACGATGAGTGCTAAGTGTTAGAGGGTTTCCGCCCTTTA
GTGCTGCAGCTAACGCATTAAGCACTCCGCCTGGGGAGTACGGTCGCAAGACTG
>OTU_101
TACGTAGGgggCAAGCGTTGTCCGGAATCACTGGGCGTAAAGCgcgcgTAGGTGGTCTAGTAAGTCAGATGTTAAAATGC
GGGGCTCAACCCCGTAATGCATTTGAAACTGCTGGACTTGAGGACAGGAGAGGAAAGTGGAATTCCTAGTGTAGCGGTGA
AATGCGTAGATATTAGGAGGAACACCAGTGGCGAAGGCGACTTTCTGGACTGTACCTGACACTGAGGTGCGAAAGCGTGG
GGAGCAAACAGGATTAGATACCCTGGTAGTCCACGCCGTAAACGATGGGTACTAGGTGTAGGgggTTTAGATACCTTCTG
TGCCGCAGTTAACGCATTAAGTACCCCGCCTGGGGAGTACGATCGCAAGATTG
>OTU_102
TACGGAGGATCCGAGCGTTATCCGGAATCATTGGGTTTAAAGGGTCCGTAGGCGGTTTTGTAAGTCAGTGGTGAAAGCCC
ATCGCTCAACGGTGGAACGGCCATTGATACTGCAAGACTTGAATTACTAGGAAGTAACTAGAATATGTAGTGTAGCGGTG
AAATGCTTAGAGATTACATGGAATACCAATTGCGAAGGCAGGTTACTACTAGTGGATTGACGCTGATGGACGAAAGCGTG
GGTAGCGAACAGGATTAGATACCCTGGTAGTCCACGCCGTAAACGATGGATACTAGCTGTTGGgggCAACTTCAGTGGCT
AAGCGAAAGTGATAAGTATCCCACCTGGGGAGTACGGGCGCAAGCCTG
>OTU_103
TACGGAGGATCCAAGCGTTATCCGGAATCATTGGGTTTAAAGGGTCCGTAGGCGGTTTTGTAAGTCAGTGGTGAAAGCCC
ATCGCTCAACGGTGGAACGGCCATTGATACTGCAAGACTTGAATTACTAGGAAGTAACTAGAATATGTAGTGTAGCGGTG
AAATGCTTAGATATTACATGGAATACCAATTGCGAAGGCAGGTTACTACTAGTGGATTGACGCTGATGGACGAAAGCGTG
GGGAGCGAACAGGATTAGATACCCTGGTAGTCCACGCCGTAAACGATGGATACTAGCTGTTCGAGAGCAATCTTGAGTGG
CTAAGCGAAAGTGATAAGTATCCCACCTGGGGAGTACGTTCGCAAGAATG
>OTU_104
TACGGAGGGTGCGAGCGTTATCCGGAATTACTGGGTTTAAAGGGTGCGTAGGCGGCTTTGTAAGTCAGGAGTGAAAGTTT
GCGGCTCAACCGTAAAATTGCTTCTGATACTGCATGGCTAGAATTAGGATGAGGTCAGCGGAATGTGGCATGTAGCGGTG
AAATGCATAGATATGCCATAGAACACCAATTGCGAAGGCAGCTGGCTAGACCTGGATTGACGCTGAGGCACGAAAGCGTG
GGGAGCGAACAGGATTAGATACCCTGGTAGTCCACGCCCTAAACGATGCTTACTCGACGTATGGCACTAGTTGTTGTGCG
TCCAAGGGAAACCGTTAAGTAAGCCACCTGGGGAGTACGACCGCAAGGTTG
>OTU_105
TACAGAGGTGGCAAGCGTTGTTCGGAATTACTGGGCGTAAAGGGCGAGTAGGTGGCCATCTAAGTCAGACGTGAAATCCc
ccGGCTTAACCTGGGAACTGCGTCTGATACTGGACGGCTTGAGTATGGGAGAGGAACGTAGAATTCCAGGTGTAGCGGTG
AAATGCGTAGATATCTGGAGGAATACCGGTGGCGAAGGCGGCGTTCTGGACCATTACTGACACTGAATCGCGAAAGCTAG
GGGAGCAAACGGGATTAGATACCCCGGTAGTCCTAGCCCTAAACGATGAATGCTTGGTGTGGCGGGTATCGATCCCTGCC
GTGCCGAAGCTAACGCATTAAGCATTCCGCCTGGGGAGTACGGTCGCAAGGCTG
>OTU_106
GACGGAGGGTGCAAACGTTGTTCGGAATCACTGGGCGTAAAGGGCGCGTAGGCGGACTTGTAAGTCGGGAGTGAAAACTC
GGGGCTCAACCCCGAGCCTGCTTCTGAAACTGCGAGTCTTGAGGACCGGAGAGGAAAGTGGAATTCCTAGTGTAGCGGTG
GAATGCGTAGATATTAGGAAGAACACCAGTGGCGAAGGCGACTTTCTGGACGGTTCCTGACGCTGAGGCGCGAAAGCTAG
GGGAGCAAACAGGATTAGATACCCTGGTAGTCCTAGCCGTAAACGATGAGTGCTAGGTGGTGGTAGTTTCAACACTTTCA
CCGCCGCAGCCAACGCATTAAGCACTCCGCCTGGGGAGTACGGCCGCAAGGTTG
>OTU_107
TACGTAGGGTGCGAGCGTTAATCGGAATTACTGGGCGTAAAGCGTGCGCAGGCGGTTTTGTAAGTCAGATGTGAAATCCC
CGGGCTCAACCTGGGAACTGCGTTTGAAACTACAAGGCTAGAGTATGGCAGAGGggggTAGAATTCCACGTGTAGCAGTG
AAATGCGTAGAGATGTGGAGGAATACCAATGGCGAAGGCAGCCcccTGGGTCAATACTGACGCTCATGCACGAAAGCGTG
GGGAGCAAACAGGATTAGATACCCTGGTAGTCCACGCCCTAAACGATGTCTACTAGTTGTTGGGAGAGTAAAATCTCTTA
GTAACGCAGCTAACGCGTGAAGTAGACCGCCTGGGGAGTACGGTCGCAAGATTA
>OTU_108
TACGTAGGgggCAAGCGTTGTCCGGATTTATTGGGCGTAAAGAGCGTGTAGGCGGCCGCACAGGTCCGTTGTGAAAACTG
GAGGCTTAACCTTCAGACGTCGATGGAAACCGTGCGGCTAGAGTCCGGAAGAGGAGAATGGAATTCCTGGTGTAGCGGTG
AAATGCGCAGATATCAGGAAGAACACCCGTGGCTAAGGCGGTTCTCTAGTACGGTACTGACGCTGAGACGCGAAAGCGTG
GGGAGCGAACAGGATTAGATACCCTGGTAGTCCACGCCGTAAACGATGGGTGCTAGGTGTGGggggTGTCGACTCCcccc
GTGCCGAAGCTAACGCATTAAGCACCCCGCCTGGGGAGTACGGCCGCAAGGCTA
>OTU_109
TACGGAGGgggCTAGCGTTGTTCGGAATTACTGGGCGTAAAGCgcgcgTAGGCGGACCTGCAAGTCGGgggTGAAAGCCC
GAGGCTCAACCTCGGAACTGCCTTCGATACTGCGGGTCTCGAGTCCGGGAGAGGTGAGTGGAATTCCTAGTGTAGAGGTG
AAATTCGTAGATATTAGGAAGAACACCAGTGGCGAAGGCGGCTCACTGGCCCGGTACTGACGCTGAGGCGCGAAAGCGTG
GGGAGCAAACAGGATTAGATACCCTGGTAGTCCACGCCGTAAACTATGGGTGCTAGCCGTCGGTCGGCATGCCGGTCGGT
GGCGCAGCCAACGCATTAAGCACCCCGCCTGGGGAGTACGGTCGCAAGATTA
>OTU_110
CACGTAGGAGGCAAACGTTATCCGGATTTACTGGGCGTAAAGCGCGTGTAGGTGGTACTGTAAGTAGGGCGTGAAAGCTC
CTGGCTCAACTGGGAGAGGCCGTTCTAAACTACAGAACTAGAGGATGGTAGAGGGAGGTGGAATTCCAGGTGTAGCGGTG
GAATGCGCAGATATCTGGAGGAACACCGGTGGCGAAGGCGGCCTCCTGGACCATTCCTGACACTCAGACGCGAAAGCTAG
GGTAGCAAACGGGATTAGAGACCCCGGTAGTCCTAGCCCTAAACGATGTAGACTAGGCGTCGGAAGCTTAATCGCTTTCG
GTGTCCAAGCTAACGCGATAAGTCTACCGCCTGGGGACTACGGCCGCAAGGTTA
>OTU_111
TACGTAGGTGGCGAGCGTTGTCCGGATTTACTGGGCGTAAAGCgcgcgcAGGCGGCTGGCCAAGTCCGATGTGAAAGCTT
CCGGCTTAACTGGAAAACGGCATCGGATACTGGTCGGCTGGAAGGTGGGAGAGGGTAGCGGAATTCCCGGTGTAGTGGTG
AAATGCGTAGATATCGGGAGGAACACCAGTGGCGAAAGCGGCTACCTGGCCCACTCTTGACGCTGAGGCGCGAAAGCTAG
GGGAGCGAACGGGATTAGATACCCCGGTAGTCCTAGCCGTAAACGATGAACACTAGGCGTTGTCGGTATCGACCCCGGCA
GTGCCGAAGCTAACGCATTAAGTGTTCCGCCTGGGGAGTACGGCCGCAAGGCTA
>OTU_112
TACGAAGGgggCTAGCGTTGTTCGGAATCACTGGGCGTAAAGGGCGCGTAGGCGGCTTTATAAGTCGGgggTGAAAGCCT
GTGGCTCAACCACAGAATTGCCTTCGATACTGTAGAGCTTGAGACCGGAAGAGGTAAGTGGAACTGCGAGTGTAGAGGTG
AAATTCGTAGATATTCGCAAGAACACCAGTGGCGAAGGCGGCTTACTGGTCCGGTTCTGACGCTGAGGCGCGAAAGCGTG
GGGAGCAAACAGGATTAGATACCCTGGTAGTCCACGCCGTAAACGATGAATGCCAGCCGTTGGGCAGCTTGCTGCTCAGT
GGCGCAGCTAACGCTTTAAGCATTCCGCCTGGGGAGTACGGTCGCAAGATTA
>OTU_113
TACGTAGGGTGCGAGCGTTAATCGGAATTACTGGGCGTAAAGCGTGCGCAGGCGGTTCGCCGTGTCCTGtgtgAAAGCCC
CGGGCTCAACCTGGGAATGGCATGGGAAACTGGCGGGCTGGAGTGTGGCAGAGGggggTGGAATTCCGCGTGTAGCAGTG
AAATGCGTAGAGATGCGGAGGAACACCGATGGCGAAGGCAGCCcccTGGGCCAACACTGACGCTCAGGCACGAAAGCGTG
GGGAGCAAACAGGATTAGATACCCTGGTAGTCCACGCCCTAAACGATGTCGACTAGGTGTTGGGGAAGCGATTCCTTGGT
ACCGTAGCTAACGCGTGAAGTCGACCGCCTGGGGAGTACGGCCGCAAGGTTA
>OTU_114
TACGGggggggCAAGCGTTGTTCGGAATTACTGGGCGTAAAGGGTGCGTAGGCGGCTctctAAGTCGGATGTGAAAACTC
TGGGCTCAACCCAGAGCCTGCATCCGAAACTGGAGGGCTAGGGTTCTGGAGGGGAAAGCGGAATTCCTGGTGTAGCGGTG
AAATGCGTAGATATCAGGAGGAACACCGGTGGCGAAGGCGGCTTTCTGGACAGATACCGACGCTGAGGCACGAAAGCTAG
GGGAGCAAACAGGATTAGATACCCTGGTAGTCCTAGCCCTAAACTATGGATACTTGCTGTGGgggggATTGAAGCCCCTT
GTGGCGAAGCTAACGCATTAAGTATCCCGCCTGGGGAGTACGGTCGCAAGGCTG
>OTU_115
TACGTAGGTGGCAAGCGTTGTCCGGATTTATTGGGTTTAAAGGGTGCGTAGGCGGCCCTGTAAGTCAGTGCTGAAATATC
CCAGCTTAACTGGGAGGGTGGCATTGATACTGCGGGGCTAGAGTACAGATGAGGTAGGCGGAATTGACGGTGTAGCGGTG
AAATGCTTAGATATCGTCAAGAACACCTATAGCGAAGGCAGCTTACTAGGCTGTAACTGACGCTGAGGCACGAAAGTGTG
GGGATCAAACAGGATTAGATACCCTGGTAGTCCACACTGTAAACGTTGATTACTCGCTGtgtgCGATATACAGTACGCGG
CCAAGCGAAAGCGCTAAGTAATCCACCTGGGGAGTACGCCGGCAACGGTG
>OTU_116
TACGTAGGgggCAAGCGTTGTCCGGATTCATTGGGCGTAAAGAGCGTGTAGGCGGCCAGGTAGGTCGGTTGTGAAAACTG
GAGGCTCAACCTTCAGAGGTCGACCGAAACCATCTGGCTAGAGTCCGGGAGAGGAGAGTGGAATTCCTGGTGTAGCGGTG
AAATGCGCAGATATCAGGAAGAACACCCGTGGCGAAAGCGGCTctctGGAACGGTACTGACGCTGAGACGCGAAAGCGTG
GGGAGCGAACAGGATTAGATACCCTGGTAGTCCACGCCGTAAACGATGGGCGCTAGGTGTGGGAGGTGTCGACTCCTTCC
GTGCCGCAGCTAACGCATTAAGCGCCCCGCCTGGGGAGTACGGCCGCAAGGCTA
>OTU_117
TACGTAGGgggCAAGCGTTGTCCGGATTTACTGGGCGTAAAGAGCGTGTAGGCGGCCAAACAGGTCCGTTGTGAAAACTG
GAGGCTTAACCTCCAGACGTCGACGGAAACCGTGTGGCTAGAGTCCGGAAGAGGAGAGTGGAATTCCTGGTGTAGCGGTG
AAATGCGCAGATATCAGGAAGAACACCAATGGCGAAGGCAGCTctctGGGACGGTACTGACGCTGAGACGCGAAAGCGTG
GGGAGCGAACAGGATTAGATACCCTGGTAGTCCACGCCGTAAACGATGGGTGCTAGGTGTGGGAGGTGTCGACTCCTTCC
GTGCCGTAGCTAACGCATTAAGCACCCCGCCTGGGGAGTACGGCCGCAAGGCTA
>OTU_118
TACGAAGGGTGCAAGCGTTAATCGGAATTACTGGGCGTAAAGCgcgcgTAGGTGGTTCAGCAAGTTGGAGGTGAAATCCC
CGGGCTCAACCTGGGAACTGCCTCCAAAACTACTGAGCTAGAGTACGGTAGAGGGTAGTGGAATTTCCTGTGTAGCGGTG
AAATGCGTAGATATAGGAAGGAACACCAGTGGCGAAGGCGACTACCTGGACTGATACTGACACTGAGGTGCGAAAGCGTG
GGGAGCAAACAGGATTAGATACCCTGGTAGTCCACGCCGTAAACGATGTCGACTAGCCGTTGGGATCCTTGAGATCTTAG
TGGCGAAGCTAACGCGATAAGTCGACCGCCTGGGGAGTACGGCCGCAAGGTTA
>OTU_119
TACGTAGGgggCTAGCGTTGTCCGGATTTATTGGGCGTAAAGAGCGTGTAGGCGGCCAGGTAGGTCTGGTGTGAAAACTC
GAGGCTTAACCTCGAGATGTCATCGGAAACCATTTGGCTAGAGTCCGGAAGAGGAAAGTGGAATTCCTGGTGTAGCGGTG
AAATGCGCAGATATCAGGAAGAACACCAATGGCGAAAGCAGCTTTCTGGGACGGTACTGACGCTGAGACGCGAAAGCGTG
GGGAGCGAACAGGATTAGATACCCTGGTAGTCCACGCCGTAAACGATGGGCGCTAGGTGTGGGCGGTGTCGACTCCGTCC
GTGCCGAAGCTAACGCATTAAGCGCCCCGCCTGGGGAGTACGGCCGCAAGGCTA
>OTU_120
CACGTAGGAGGCGAACGTTATCCGGATTTACTGGGCGTAAAGCGCGTGTAGGTGGTTTGGTAAGTAGGGCGTGAAAGCTC
CTGGCTCAACTGGGAGAGGCCGTTCTAAACTGCCGAACTAGAGGATGGTAGAGGGAGGTGGAATTCCGGGTGTAGCGGTG
GAATGCGCAGATATCCGGAGGAACACCAGTGGCGAAAGCGGCCTCCTGGACCATTCCTGACACTCAGACGCGAAAGCTAG
GGTAGCAAACGGGATTAGAGACCCCGGTAGTCCTAGCCCTAAACGATGTAGACTAGGCGTCGGTGGTTTAAACGCCATCG
GTGTCCAAGCTAACGCGATAAGTCTACCGCCTGGGGACTACGGCCGCAAGGTTA
>OTU_121
TACGAAGGgggCTAGCGTTGTTCGGAATTACTGGGCGTAAAGGGCGCGTAGGCTGTGCTGTAAGTCAGGCGTGAAATCCC
CGGGCTCAACCTGGGAATTGCGTTTGATACTGCGGCGCTGGAATGCAGGAGAGGATGGCGGAATTCCCAGTGTAGAGGTG
AAATTCGTAGATATTGGGAAGAACACCGGTGGCGAAGGCGGCCATCTGGCCTGTAATTGACGCTGAGGCGCGAAAGCGTG
GGGAGCAAACAGGATTAGATACCCTGGTAGTCCACGCCGTAAACGATGAGTGCTAGACGTCGGGGAGCTTGCTCTTCGGT
GTCGCCGCTAACGCATTAAGCACTCCGCCTGGGGAGTACGGTCGCAAGATTA
>OTU_122
TACGAAGGGTGCAAGCGTTACTCGGAATTACTGGGCGTAAAGCGTGCGTAGGTGGTTTGTTAAGTCTGATGTGAAAGCCC
TGGGCTCAACCTGGGAACTGCATTGGAAACTGGCTGACTAGAGTGCGGTAGAGGGGTGTGGAATTCCCGGTGTAGCAGTG
AAATGCGTAGATATCGGGAGGAACATCTGTGGCGAAGGCGACACCCTGGACCAGCACTGACACTGAGGCACGAAAGCGTG
GGGAGCAAACAGGATTAGATACCCTGGTAGTCCACGCCCTAAACGATGCGAACTGGATGTTGGgggCAACTTGGCCCTCA
GTATCGAAGCTAACGCGTTAAGTTCGCCGCCTGGGAAGTACGGTCGCAAGACTG
>OTU_123
TACGAAGGgggCTAGCGTTGTTCGGAATTACTGGGCGTAAAGCGCACGTAGGCGGACATTTAAGTCAGGGGTGAAATCCC
AGAGCTCAACTCTGGAACTGCCTTTGATACTGGGTGTCTAGAGTATGGAAGAGGTGAGTGGAATTCCGAGTGTAGAGGTG
AAATTCGTAGATATTCGGAGGAACACCAGTGGCGAAGGCGGCTCACTGGTCCATTACTGACGCTGAGGTGCGAAAGCGTG
GGGAGCAAACAGGATTAGATACCCTGGTAGTCCACGCCGTAAACGATGAATGTTAGCCGTCGGGCAGTTTACTGTTCGGT
GGCGCAGCTAACGCATTAAACATTCCGCCTGGGGAGTACGGTCGCAAGATTA
>OTU_124
TACGAAGGgggCTAGCGTTGTTCGGATTTACTGGGCGTAAAGCGCACGTAGGCGGATCGATCAGTCAGGGGTGAAATCCC
AGAGCTCAACTCTGGAACTGCCTTTGATACTGTCGATCTGGAGTATGGAAGAGGTGAGTGGAATTCCGAGTGTAGAGGTG
AAATTCGTAGATATTCGGAGGAACACCAGTGGCGAAGGCGGCTCACTGGTCCATTACTGACGCTGAGGTGCGAAAGCGTG
GGGAGCAAACAGGATTAGATACCCTGGTAGTCCACGCCGTAAACGATGAATGTTAGCCGTCGGGCAGTATACTGTTCGGT
GGCGCAGCTAACGCATTAAACATTCCGCCTGGGGAGTACGGTCGCAAGATTA
>OTU_125
TACGAAGGGGACTAGCGTTGTTCGGAATTACTGGGCGTAAAGCGCACGTAGGCGGATTTGTAAGTCAGGGGTGAAATCCC
GGGGCTCAACCTCGGAACTGCCTTTGATACTGCAAATCTCGAGTCCGATAGAGGTGGGTGGAATTCCTAGTGTAGAGGTG
AAATTCGTAGATATTAGGAAGAACACCGGTGGCGAAGGCGGCCCACTGGATCGGTACTGACGCTGAGGTGCGAAAGCGTG
GGGAGCAAACAGGATTAGATACCCTGGTAGTCCACGCCGTAAACGATGGATGCTAGCCGTCGGCAAGCTTGCTTGTCGGT
GGCGCAGCTAACGCATTAAGCATCCCGCCTGGGGAGTACGGCCGCAAGGTTA
>OTU_126
TACAGAGGGTGCAAGCGTTAATCGGAATTACTGGGCGTAAAGCGTGCGTAGTCGGTTATCTAAGTCGGGTGTGAAATCCC
CGGGCTCAACCTGGGAATTGCATTCGATACTGGATAGCTAGAGTTCGGCAGAGGGAAGCGGAATTTCCGGTGTAGCGGTG
AAATGCGTAGATATCGGAAGGAACATCAGTGGCGAAAGCGGCTTCCTGGACCAGAACTGACGATCAGGCACGAAAGCGTG
GGGAGCAAACAGGATTAGATACCCTGGTAGTCCACGCCATAAACGATGACAACTAGACGTTGGGCGGGTAAGCCGCACAG
TGTCGCAGCTAACGCGTTAAGTTGTCCGCCTGGGGAGTACGGCCGCAAGGTTG
>OTU_127
TACGTAGGgggCAAGCGTTGTCCGGATTCACTGGGTGTAAAGGGCgcgcAGGCGGGTTAATAAGTCAGAGGTGAAATCCT
ACAGCTCAACTGTAGAACTGCCTTTGATACTGTTAATCTTGAGTTCGGAAGagagagaCGGAATTCCAGGTGTAGTGGTG
AAATACGTAGATATCTGGAAGAACACCAGTAGCGAAGGCGGTCTCTTGGTCCGATACTGACGCTCAGGCGCGAAAGCGTG
GGTAGCAAACAGGATTAGATACCCTGGTAGTCCACGCTGTAAACTATGAATACTAGGTGTTGGTCCCATTGGGATCAGTG
CCGCAGCTAACGCATTAAGTATTCCACCTGGGGAGTACGATCGCAAGGTTG
>OTU_128
TACGGAGGgggCCAGCGTTGTTCGGAATCATTGGGCGTAAAGGGCGCGTAGGCGGCCGATCAAGTCGGAGGTGAAATCCC
TCGGCTCAACTGAGGAATTGCCTCCGATACTGTTCGGCTTGAGTCCTGGAGAGGGTAGTGGAATTCCCAGTGTAGCGGTG
AAATGCGTAGAGACTGGGAAGAACACCAGTGGCGAAGGCGGCTACCTGGACAGGTACTGACGCTGAAGCGCGAAAGCTAG
GGGAGCAAACAGGATTAGATACCCTGGTAGTCCTAGCTGTAAACGATGGGCACTTGGTGTTGCGGGTATCGACCCCTGCA
GTGCCGAAGCTAACGCATTAAGTGCCCCGCCTGGGGAGTACGGTCGCAAGGCTG
>OTU_129
CACGTAGGAGGCGAGCGTTATCCGGATTCACTGGGCGTAAAGCGCGTGCAGGCGGTTTGGTAAGTTGGGCGTGAAAGCTC
CCGGCTCAACTGGGAGAGGTCGTTCAATACTACCAAACTAGagagTAGAAGAGGAAGATGGAATTCCCGGTGTAGTGGTG
AAATGCGTAGATATCGGGAGGAACACCAGTGGCGAAGGCGATCTTCTGGTCTATTTCTGACGCTCAGACGCGACAGCTAG
GGTAGTAAACGGGATTAGAGACCCCGGTAATCCTAGCCGTAAACGATGTGAACTTGGCGTCGGTGGCTTAAACACCATCG
GTGCCGAAGCAAACGCGATAAGTTCACCGCCTGGGGACTACGGCCGCAAGGTTA
>OTU_130
TACGTAGGGCGCAAGCGTTGTCCGGAATTATTGGGCGTAAAGAGCTCGTAGGCGGCTTGTCACGTCGGGTGTGAAAGCCC
GGGGCTTAACCCCGGGTCTGCATTCGATACGGGCTAGCTAGAGTGTGGTAGGGGAGATCGGAATTCCTGGTGTAGCGGTG
AAATGCGCAGATATCAGGAGGAACACCGGTGGCGAAGGCGGATCTCTGGGCCATTACTGACGCTGAGGAGCGAAAGCGTG
GGGAGCGAACAGGATTAGATACCCTGGTAGTCCACGCCGTAAACGGTGGGAACTAGGTGTTGGCGACATTCCACGTCGTC
GGTGCCGCAGCTAACGCATTAAGTTCCCCGCCTGGGGAGTACGGCCGCAAGGCTA
>OTU_131
TACGAAGGgggCGAGCGTTGTTCGGAATTACTGGGCGTAAAGGGCGCGTAGGCGGCGACCCAAGTCAGATGTGAAAGTCC
TGGGCTTAACCTGGGGACTGCATTTGATACTGGGTTGCTTGAATTCGGGAGAGGATAGCGGAATTCCCAGTGTAGAGGTG
AAATTCGTAGATATTGGGAAGAACACCGGTGGCGAAGGCGGCTATCTGGACCGACATTGACGCTGAGGCGCGAAAGCGTG
GGGAGCAAACAGGATTAGATACCCTGGTAGTCCACGCCGTAAACGATGAATGCTAGACGCTGGGGAGCATGCTCTTCGGT
GTCGCAGCTAACGCATTAAGCATTCCGCCTGGGGAGTACGGTCGCAAGATTA
>OTU_132
TACGTAGGGTGCGAGCGTTGTCCGGAATTATTGGGCGTAAAGGGCTCGTAGGCGGTTTGTCGCGTCGGGAGTGAAAACCC
AGGGCTTAACCCTGGGCTGGCTTCCGATACGGGCAGACTAGAGGTATGCAGGGGAGAACGGAATTCCTGGTGTAGCGGTG
AAATGCGCAGATATCAGGAGGAACACCGGTGGCGAAGGCGGTTCTCTGGGCATTACCTGACGCTGAGGAGCGAAAGTGTG
GGGAGCGAACAGGATTAGATACCCTGGTAGTCCACACCGTAAACGTTGGGCGCTAGGTGTGGGGTCCATTCCACGGATTC
CGTGCCGCAGCTAACGCATTAAGCGCCCCGCCTGGGGAGTACGGCCGCAAGGCTA
>OTU_133
TACAGAGGTGGCAAGCGTTGTTCGGAATTACTGGGCGTAAAGGGCGCGTAGGCGGCCTTGTAAGTCTCGTGTGAAAGCCC
TCGGCTTAACTGAGGATCTGCACGGGATACTGCGAGGCTTGAGTTCGGGAGAGGAAAGCGGAATTCCGGGTGTAGCGGTG
AAATGCGTAGATATCCGGAGGAACACCAGTGGCGAAGGCGGCTTTCTGGACCGACACTGACGCTGAGGCGCGAAAGCTAG
GGGAGCAAACGGGATTAGATACCCCGGTAGTCCTAGCTGTAAACGATGATCGCTGGGTGTGGggggTTtttACTCCcccc
GTGCCGAAGCTAACGCATTAAGCGATCCGCCTGGGGAGTACGGTCGCAAGGCTG
>OTU_134
TACAGAGGGTGCGAGCGTTGTTCGGAATTATTGGGCGTAAAGGGCGCGTAGGCGGCGCGGAAAGTCACCTGTGAAATCTC
CTGGCTCAACTGGGAGCTTGCAGGCGAAACTGCCGTGCTGGAGTGTGGGAGAGGTGCGTGGAATTCCCGGTGTAGCGGTG
AAATGCGTAGATATCGGGAGGAACACCTGTGGCGAAAGCGGCGCACTGGACCACAACTGACGCTGAGGCGCGAAAGCTAG
GGGAGCAAACAGGATTAGATACCCTGGTAGTCCTAGCCCTAAACTATGGATGCTTGCTGTGATGGGTACCCAATCCCATC
GTGGCGCAGCTAACGCGATAAGCATCCCGCCTGGGGAGTACGGTCGCAAGGCTG
>OTU_135
TACGAAGGgggCTAGCGTTGTTCGGAATTACTGGGCGTAAAGCGCACGTAGGCGGATATTTAAGTCAGGGGTGAAATCCC
GGGGCTCAACCCCGGAACTGCCTTTGATACTGGGTATCTCGAGTCCGAgagagGTGAGTGGAATTCCGAGTGTAGAGGTG
AAATTCGTAGATATTCGGAGGAACACCAGTGGCGAAGGCGGCTCACTGGCTCGGTACTGACGCTGAGGTGCGAAAGCGTG
GGGAGCAAACAGGATTAGATACCCTGGTAGTCCACGCTGTAAACGATGGAAGCTAGCCGTCGGCAAGTTTACTTGTCGGT
GGCGCAGCTAACGCATTAAGCTTCCCGCCTGGGGAGTACGGTCGCAAGATTA
>OTU_136
TACGTAGGGTGCGAGCGTTAATCGGAATTACTGGGCGTAAAGGGTGCGCAGGCGGCTCCGCATGTCGGGCGTGAAATCCC
CGGGCTTAACCTGGGAATTGCGTCCGAAACTATGGAGCTGGAGTGTGGCAGAGGGAGGTGGAATTCCACGTGTAGCGGTG
AAATGCGTAGAGATGTGGAGGAACACCGATGGCGAAGGCAGCCTCCTGGGCCAACACTGACGCTCATGCACGAAAGCGTG
GGGAGCAAACAGGATTAGATACCCTGGTAGTCCACGCCCTAAACGATGATGACTAGTTGTTGGAGGAGTTAAATCCTTTA
GTAACGCAGCTAACGcgcgAAGTCATCCGCCTGGGGAGTACGGTCGCAAGATTA
>OTU_137
TACGAAGGgggCTAGCGTTGCTCGGAATTACTGGGCGTAAAGGGCGCGTAGGCGGACAGTTTAGTCAGAGGTGAAAGCCC
AGGGCTCAACCTTGGAATTGCCTTTGATACTGGCTGTCTTGAGTTCGGGAGAGGTGAGTGGAATGCCGAGTGTAGAGGTG
AAATTCGTAGATATTCGGCGGAACACCAGTGGCGAAGGCGACTCACTGGCCCGATACTGACGCTGAGGCGCGAAAGCGTG
GGGAGCAAACAGGATTAGATACCCTGGTAGTCCACGCTGTAAACGATGAGTGCTAGTTGTCGGCATGCATGCATGTCGGT
GACGCAGCTAACGCATTAAGCACTCCGCCTGGGGAGTACGGTCGCAAGATTA
>OTU_138
TACGTAGGgggCAAGCGTTGTCCGGATTTATTGGGCGTAAAGAGCGTGTAGGCGGCCAGGTAGGTCAGCTGTGAAAACTC
GAGGCTCAACCTCGAGACGCCGGCTGAAACCATCTGGCTAGAGTCCGGAAGAGGAGAATGGAATTCCTGGTGTAGCGGTG
AAATGCGCAGATATCAGGAAGAACACCCGTGGCGAAGGCGGTTCTCTGGGACGGTACTGACGCTGAGACGCGAAAGCGTG
GGGAGCGAACAGGATTAGATACCCTGGTAGTCCACGCCGTAAACGATGGGTGCTAGGTGTGGGCGGTGTCGACTCCGTCC
GTGCCGAAGCTAACGCATTAAGCACCCCGCCTGGGGAGTACGGCCGCAAGGCTA
>OTU_139
TACGTAGGCAGCAAGCGTTGTTCGGAGTTACTGGGCGTAAAGAGTACGTAGGCGGTTTGCTAAGTCTGGTGTGAAATCTC
CTGGCTTAACTGGGAGGGTGCGCTAGATACTGGCAGGCTTGAGTATGGGAGAGGAGAGTGGAATTCCTGGTGTAGCGGTG
AAATGCGTAGATATCAGGAGGAACGCCGGTGGTGTAGACGGCTctctGGACCATTACTGACGCTGAGGTACGAAAGCGTG
GGTAGCAAACAGGATTAGATACCCTGGTAGTCCACGCCCTAAACGATGCGGACTTGGTGTAGGCAGTTCAGTCTGTCTGT
GCCGGAGCTAACGCGTTAAGTCCGCCGCCTGGGGAGTACGGTCGCAAGGCTG
>OTU_140
TACAGAGGTCCCAAGCGTTGTTCGGATTCACTGGGCGTAAAGGGTGCGTAGGCGGTCGGGTAAGTCTGACGTGAAATCTT
CAAGCTCAACTTGGAAACTGCGTCGGATACTATTCGGCTAGAGGAATGGAGGGGAGACTGGAATACTTGGTGTAGCAGTG
AAATGCGTAGATATCAAGTGGAACACCAGTGGCGAAGGCGAGTCTCTGGACATTTCCTGACGCTGAGGCACGAAAGCCAG
GGGAGCAAACGGGATTAGATACCCCGGTAGTCCTGGCCCTAAACGGTGCACGTTTGCTGTAAGAGGAATCGACCCCTTTT
GTGGCGAAGCTAACGCGTTAAACGTGCCGCCTGGGAAGTACGGCCGCAAGGTTA
>OTU_141
TACAGAGGgggCAAGCGTTATTCGGAATTATTGGGCGTAAAGGGCGCGTAGGCGGCCCTTCAAGTGGTAGGTGAAATCCC
TCGGCTCAACCGAGGAGCTGCCCGCCAAACTGAAGAGCTTGAGTCCGGGAGAGGTGAGTGGAATTCCCAGTGTAGCGGTG
AAATGCGTAGATATTGGGAGGAACACCAGTGGCGAAGGCGGCTCACTGGACCGGAACTGACGCTGAGGCGCGAAAGCGTG
GGGAGCAAACGGGATTAGATACCCCGGTAGTCCACGCTGTAAACGATGAGTGCTTGGTGTAGCGGGTATCGACCCCTGCT
GTGCCGAAGCTAACGCATTAAGCACTCCGCCTGGGGAGTACGGTCGCAAGGCTG
>OTU_142
CACGGggggAGCAAGCGTTGTTCGGATTCATTGGGCGTAAAGAGCTCGTAGGCGGCTCTGTAAGTCGGAAGTTAAATCCC
ATGGCTCAACCATGGACAAGCTTTCGAAACTGCGGAGCTTGAGGCTGGGAGAGGAGATCGGAATTCCTGGTGTAGCGGTG
AAATGCGTAGATATCAGGAGGAACACCGGTGGCGAAGGCGGATCTCTGGACCAGTTCTGACGCTCAGGAGCGAAAGCTAG
GGGAGCAAACAGGATTAGATACCCTGGTAGTCCTAGCTGTAAACGATGGGCACTAGGTGTGGggggATCGACCCCTTCCG
TGCCGCAGTTAACGCATTAAGTGCCCCGCCTGGGGAGTACGACCGCAAGGTTG
>OTU_143
TACGGAGGGTGCAAGCGTTAATCGGAATTACTGGGCGTAAAGGGCACGCAGGTGGCTTGGCAAGTCGGATGTGAAAGCCC
CGGGCTTAACTTGGGAATTGCATTCGATACTGCCGAGCTAGAGTATGGGAGAGGAAAGCGGAATTCCCGGTGTAGCGGTG
AAATGCGTAGATATCGGGAGGAACATCAGTGGCGAAGGCGGCTTTCTGGCCCAATACTGACACTCATGTGCGAAAGCGTG
GGGAGCAAACAGGATTAGATACCCTGGTAGTCCACGCCGTAAACGATGAGAACTAGATGTCGGgggggATTAGCCCCTCG
GTGTCGCAGCTAACGCGTTAAGTTCTCCGCCTGGGGAGTACGCCGGCAACGGTA
>OTU_144
TACGGAGGGTGCGAGCGTTGTCCGGAATCACTGGGCGTAAAGGGCGCGTAGGCGGTTTGCTAAGTCACTTGTGAAATCCC
GGTGCTCAACGCCGGGGCTGCAGGTGAGACTGGCAGACTGGAGCTCGGTAGAGGCGAATGGAATTCCCGGTGTAGCGGTG
GAATGCGTAGATATCGGGAAGAACACCGGTGGCGAAGGCGGTTCGCTGGGCCGATGCTGACGCTGAGGCGCGAAAGCGTG
GGGAGCAAACAGGATTAGATACCCTGGTAGTCCACGCTGTAAACGATGGGTACTAGGCGTCGGggggAGCGACCcccTCG
GTGCCGTCGCTAACGCAGTAAGTACCCCGCCTGGGGAGTACGGCCGCAAGGCTG
>OTU_145
TACGGggggggCAAGCGTTGTTCGGAATTACTGGGCGTAAAGGGTTTGTAGGTGGCTTGTTAAGTCAGACGTGAAATCCC
TCAGCTTAACTGGGGAACTGCGTCTGATACTGGCGAGCTTGAGTGCAGGAGAGGAACGCGGAATTCCAGGTGTAGCGGTG
AAATGCGTAGATATCTGGAGGAACACCGGTGGCGAAGGCGGCGTTCTGGACTGCAACTGACACTGATAAACGAAAGCCAG
GGTAGCAAACGGGATTAGATACCCCGGTAGTCCTGGCCCTAAACGATGAATGCTTGGTGTGGCGGGTATCGATCCCTGCC
GTGCCGAAGTTAACGCGATAAGCATTCCGCCTGGGGAGTACGGTCGCAAGGCTG
>OTU_146
TACGTAGGgggCAAGCGTTATCCGGAATTACTGGGCGTAAAGGGTGCGTAGGCGGTTTATCAAGTCAGGGGTGAAAGGCT
ACGGCTCAACCGTAGTAAGCCTCTGAAACTGGTGAACTTGAGTGTAGGAGAGGAAAGTGGAATTCCCAGTGTAGCGGTGA
AATGCGTAGATATTGGGAGGAACACCAGTGGCGAAGGCGACTTTCTGGACTATAACTGACGCTGAGGCACGAAAGCGTGG
GGAGCAAACAGGATTAGATACCCTGGTAGTCCACGCTGTAAACGATGAGTACTAGGTGTCGGCTGTCAAAGGTCGGTGCC
GGAGTTAACACATTAAGTACTCCGCCTGGGAAGTACGCTCGCAAGAGTG
>OTU_147
TACAGAGGgggCCAGCGTTATTCGGAATTATTGGGCGTAAAGGGCGCGTAGGCGGCCACGCGTGTCTTCCGTGAAATCCC
TCGGCTCAACCGAGGACGTGCGGAAGAAACTGCGAGGCTCGAGTCCAGAAGAGGggggCGGAATTCCCAGTGTAGCGGTG
AAATGCGTAGATATTGGGAGGAACACCGGTGGCGAAGGCGGCCcccTGGGCTGGTACTGACGCTGATGCGCGAAAGCGTG
GGTAGCAAACGGGATTAGATACCCCGGTAGTCCACGCCGTAAACGATGGGCACTTGGTGTCGCGGGTATCGACCCCTGCG
GTGCCGAAGCTAACGCATTAAGTGCCCCGCCTGGGGAGTACGGTCGCAAGGCTG
>OTU_148
TACGTAGGGTGCAGGCGTTAATCGGAATTACTGGGCGTAAAGCGTGCGCAGGCGGCTTCCTAAGTCAGATGTGAAATCCC
CGGGCTTAACCTGGGAACTGCGTTTGAAACTGGGAGGCTGGAGTGCGGCAGAGGggggTGGAATTCCACGTGTAGCAGTG
AAATGCGTAGATATGTGGAGGAACACCGATGGCGAAGGCAGCCcccTGGGCCTGCACTGACGCTCATGCACGAAAGCGTG
GGGAGCAAACAGGATTAGATACCCTGGTAGTCCACGCCCTAAACGATGTCGACTAGTTGTTGGgggAGTCTGTCCCTCAG
TAACGTAGCTAACGCGTGAAGTCGACCGCCTGGGGAGTACGGTCGCAAGATTA
>OTU_149
TACAGAGGGTGCAAGCGTTGTTCGGAATCATTGGGCGTAAAGGGCGTGTAGGCGGTTTGTTAAGTCATGtgtgAAATCCC
TCGGCTCAACCGGGGAACGACGCATGAAACTGGCAAGCTAGAGTACCAAAGAGGggggTGGAATTCCCGGTGTAGCGGTG
AAATGCGTAGATATCGGGAGGAACACCTGTGGCGAAGGCGGCCcccTGGTTGGATACTGACGCTGAGACGCGAAAGCGTG
GGGAGCAAACAGGATTAGATACCCTGGTAGTCCACGCTGTAAACGATGGGCACTAGGTGTCCGGGGTATTGACCcccTGG
GTGCCGCAGCTAACGCATTAAGTGCCCCGCCTGGGGAGTACGGTCGCAAGATTA
>OTU_150
TACGAAGGgggCTAGCGTTGTTCGGATTTACTGGGCGTAAAGCGCACGTAGGCGGATTGTTAAGTCGGgggTGAAATCCT
GGAGCTCAACTTCAGAATTGCCTTCGATACTGGCTTTCTAGAGGCTGGAAGAGGTTAGTGGAATTCCCAGTGTAGAGGTG
AAATTCGTAGATATTGGGAAGAACACCAGTGGCGAAGGCGGCTAACTGGTCCAGATCTGACGCTGAGGTGCGAAAGCGTG
GGGAGCAAACAGGATTAGATACCCTGGTAGTCCACGCCGTAAACTATGGGTGCTAGCCGTCGGTGAGCTTGCTCATCGGT
GGCGCAGCTAACGCTTTAAGCACCCCGCCTGGGGAGTACGGTCGCAAGATTA
>OTU_151
TACGGggggggCAAGCGTTGTTCGGAATTATTGGGCGTAAAGGGCGCGTAGGCGGTGCGGTAAGTCTTCTGTGAAACCCC
TGGGCTCAACCCAGGGCCTGCAGGAGAAACTGCCGTGCTGGAGTGTGGGAGAGGTGCGTGGAATTCCCGGTGTAGCGGTG
AAATGCGTAGATATCGGGAGGAACACCTGCGGCGAAGGCGGCGCACTGGACCACTACTGACGCTGAGAGCGCGAAAGCTA
GGGGAGCAAACAGGATTAGATACCCTGGTAGTCCTAGCCTTAAACGATGAATGCTTGGTGTGACGGGTACCCAATCCCGC
CGTGCCGGAGCTAACGCGATAAGCATTCCGCCTGGGGAGTACGGTCGCAAGGCTG
>OTU_152
TACGAGGggggCGAGCGTTGTTCGGAATTATTGGGCGTAAAGGGCGCGTAGGCGGTGCGGTAAGTCACCTGTGAAACCcc
cGGGCTCAACTCGGGGCCTGCAGGCGAAACTGCCGTGCTGGAGTGCGGAAGAGGTGAGTGGAATTCCCGGTGTAGCGGTG
AAATGCGTAGATATCGGGAGGAACACCTGTGGCGAAAGCGGCTCACTGGACCGCAACTGACGCTGAGGCGCGAAAGCTAG
GGGAGCAAACAGGATTAGATACCCTGGTAGTCCTAGCCCTAAACTATGGATGCTTGGTGTGGTGGGTACCCAATCCCACC
GTGCCGCAGCTAACGCGTTAAGCATCCCGCCTGGGGAGTACGGTCGCAAGGCTG
>OTU_153
TACGTAGGGTCCGAGCGTTGTCCGGAATTATTGGGCGTAAAGAGCTCGTAGGCGGTTTGTCGCGTCTGCTGTGAAATCCC
GAGGCTCAACCTCGGGTCTGCAGTGGGTACGGGCAGACTGGAGTGCGGTAGGGGAGAATGGAATTCCTGGTGTAGCGGTG
GAATGCGCAGATATCAGGAGGAACACCGATGGCGAAGGCAGTTCTCTGGGCCGTAACTGACGCTGAGGAGCGAAAGCGTG
GGGAGCGAACAGGATTAGATACCCTGGTAGTCCACGCCGTAAACGTTGGGCGCTAGATGTGGGGACCTTTCCACGGTTTC
CGTGTCGTAGCTAACGCATTAAGCGCCCCGCCTGGGGAGTACGGCCGCAAGGCTA
>OTU_154
TACGTAGGgggCAAGCGTTGTTCGGAATTACTGGGCGTAAAGGGCGTGTAGGCGGTGCGGTAAGTTGGACGTGAAATCCC
CGAGCTCAACTCGGGGCGGTCGTTCAAAACTGCCGTGCTAGAGTGTGGGAGAGGGAAGTGGAATTCCCGGTGTAGCGGTG
AAATGCGTAGATATCGGGAGGAACACCGGTGGCGAAGGCGGCTTCCTGGCCCACAACTGACGCTGAGGCGCGAAAGCTAG
GGGAGCAAACAGGATTAGATACCCTGGTAGTCCTAGCCCTAAACGATGAACACTTGGTGTGACCCTTCACGGGGTCGTGC
CGGAGCTAACGTGTTAAGTGTTCCGCCTGGGGAGTACGGTCGCAAGGCTG
>OTU_155
TACGGAGGATCCAAGCGTTATCCGGAATCATTGGGTTTAAAGGGTCCGTAGGCGGTTAGATAAGTCAGTGGTGAAATCCG
GCAGCTTAACTGTCGAACTGCCATTGATACTGTTTAACTTGAATTACTGTGAAGTAACTAGAATATGTAGTGTAGCGGTG
AAATGCTTAGATATTACATGGAATACCAATTGCGAAGGCAGGTTACTAATGGTTTATTGACGCTGATGGACGAAAGCGTG
GGGAGCGAACAGGATTAGATACCCTGGTAGTCCACGCTGTAAACGATGGATACTAGCTGTTGGGAGTAATTTCAGTGGCT
AAGCGAAAGTGATAAGTATCCCACCTGGGGAGTACGTTCGCAAGAATG
>OTU_156
TACGTAGGgggCAAGCGTTGTCCGGATTCATTGGGCGTAAAGAGCGTGTAGGCGGCCTGAAAGGTCAGCTGTGAAAACTC
GAGGCTCAACCTCGAGACGTCGGTTGAAACCATCTGGCTAGAGTCCGGAAGAGGAGTGTGGAATTCCCGGTGTAGCGGTG
AAATGCGCAGATATCGGGAAGAACACCCGTGGCGAAGGCGGCACTCTGGGACGGTACTGACGCTGAGACGCGAAAGCGTG
GGGAGCGAACAGGATTAGATACCCTGGTAGTCCACGCCGTAAACGATGGGTGCTAGGTGTGGggggTGTCGACTCCCTCC
GTGCCGAAGCTAACGCATTAAGCACCCCGCCTGGGGAGTACGGCCGCAAGGCTA
>OTU_157
TACAGAGGGTGCGAGCGTTAATCGGAATTACTGGGCGTAAAGCGCACGTAGGCGGCTTGGTATGTCGGGTGTGAAATCCC
CGGGCTCAACCTGGGAACTGCATCCGAAACTGCCTTGCTCGAGTATGGGAGAGGGAAGTGGAATTTCCGGTGTAGCGGTG
AAATGCGTAGATATCGGAAGGAACATCAGTGGCGAAGGCGACTTCCTGGACCAATACTGACGCTCAGGTGCGAAAGCGTG
GGGAGCAAACAGGATTAGATACCCTGGTAGTCCACGCCCTAAACGATGAGAACTGGATGTCGGGAGGGTCTGCCTTCCGG
TGTCGTAGCTAACGCGTTAAGTTCTCCGCCTGGGAAGTACGGCCGCAAGGTTG
>OTU_158
AACGTAGGAGGCAAGCGTTATCCGGATTCACTGGGCGTAAAGCGCGTGCAGGCGGTGCGGTAAGTTGGGCGTGAAATCTC
CCGGCTCAACTGGGAGAGGTCGTCCAATACTACCGTACTTGAGAGCAGAAGAGGAAAATGGAATTCCCGGTGTAGTGGTG
AAATGCGTAGATATCGGGAGGAACACCAGTGGCGAAGGCGATTTTCTGGTCTGTTTCTGACGCTCAGACGCGACAGCTAG
GGTAGTAAACGGGATTAGAGACCCCGGTAATCCTAGCCGTAAACGATGTGAACTTGGCGTTGGTGGGTTAAACTCCATCA
GTGCCGCAGCAAACGCGATAAGTTCACCGCCTGGGGACTACGGCCGCAAGGTTA
>OTU_159
TACGTAGGTGGCAAGCGTTGTCCGGATTTACTGGGCGTAAAGAGCgcgcAGGCGGCCGGCCAAGTCGGATGTGAAAGTCC
CTGGCTCAACTGGGGAAAGTCATTCGATACTGATCGGCTCGAAGGCAGGAGAGGGAAGCGGAATTCCCGGTGTAGTGGTG
AAATGCGTAGATATCGGGAGGAACACCAGTGGCGAAGGCGGCTTCCTGGCCTGTTCTTGACGCTGAGGCGCGAAAGCTAG
GGGAGCGAACGGGATTAGATACCCCGGTAGTCCTAGCCGTAAACGATGGACACTAGGTGTTGGCGGTATCAACCCCGCCA
GTGCCGTAGCTAACGCATTAAGTGTCCCGCCTGGGGAGTACGGCCGCAAGGCTA
>OTU_160
TACGTAGGGTGCGAGCGTTAATCGGAATTACTGGGCGTAAAGCGTGCGCAGGCGGTCCGCAAAGTCTGATGTGAAAGCCC
CGGGCTCAACCTGGGAACTGCATTGGAAACTAACGGGCTCGAGTGTGGCAGAGGggggTGGAATTCCACGTGTAGCAGTG
AAATGCGTAGAGATGTGGAGGAACACCGATGGCGAAGGCAGCCcccTGGGCTAACACTGACGCTCAGGCACGAAAGCGTG
GGGAGCAAACAGGATTAGATACCCTGGTAGTCCACGCCCTAAACGATGTCAACTGGGTGTTGGGGAAGCGATTCCTCAGT
ACCGTAGCTAACGCGTGAAGTTGACCGCCTGGGGAGTACGGCCGCAAGGTTA
>OTU_161
GACGAAGGgggCTAGCGTTGTTCGGAATTACTGGGCGTAAAGGGCGCGTAGGCGGTTTGTTAAGTCAGGCGTGAAAGCCC
TGGGCTCAACCTGGGATGTGCGTTTGATACTGGCAAGCTTGAGTGCAGGAGAGGATGGTGGAATTCCCAGTGTAGAGGTG
AAATTCGTAGATATTGGGAAGAACACCGGTGGCGAAGGCGGCCATCTGGACTGCAACTGACGCTGAGGCGCGAAAGCGTG
GGGAGCAAACAGGATTAGATACCCTGGTAGTCCACGCTGTAAACGATGAGTGCTGGACGTTGGCGGGTTTACCTGCCGGT
GTCGCAGCTAACGCGTTAAGCACTCCGCCTGGGGAGTACGGCCGCAAGGTTA
>OTU_162
TACGGAGGGCGCAAGCGTTGTTCGGAATCATTGGGCGTAAAGCGCGTGTAGGTGGCTTGGCAAGTCGGGTGTGAAATCCC
GGGGCTCAACCCCGGAACTGCATTCGATACTGCCTCGCTAGAGTCCCGGAGAGGAGGGCGGAATTCCCGGTGTAGAGGTG
AAATTCGTAGATATCGGGAGGAACACCAGTGGCGAAGGCGGCCCTCTGGACGGTGACTGACACTGAGATGCGAAAGCGTG
GGGAGCAAACAGGATTAGATACCCTGGTAGTCCACGCTGTAAACGTTGGGTGCTAGGTGTCGCGGGTATTGACCCCTGCG
GTGCCGACGCTAACGCATTTAGCACCCCGCCTGGGGAGTACGGTCGCAAGGCTA
>OTU_163
TACGTAGGGTGCAGGCGTTAATCGGAATTACTGGGCGTAAAGCGTGCGCAGGCGGCTCCTTAAGTCAGATGTGAAATCCC
TGGGCTTAACCTGGGAACTGCGTTTGATACTGAGGAGCTTGAGTGTGGAAGAGGggggTGGAATTCCAGGTGTAGCAGTG
AAATGCGTAGAGATCTGGAGGAACACCGATGGCGAAGGCAGCCcccTGGGCTAACACTGACGCTCATGCACGAAAGCGTG
GGGAGCAAACAGGATTAGATACCCTGGTAGTCCACGCCCTAAACGATGTCAACTAGTTGTTAGGGAAGCAATTCCTTGGT
AACGAAGCTAACGCGTGAAGTTGACCGCCTGGGGAGTACGGCCGCAAGGTTA
>OTU_164
TACAGAGGGTGCGAGCGTTGTCCGGAATTACTGGGCGTAAAGGGCGCGTAGGCGGCTTGGTAAGTCGGgggTGAAAGTCA
GCGGCTCAACCGCTGGACTGCCTTCGAGACTGCCTGGCTTGAGCATGGTAGAGGCTGGCGGAATTCCCGGTGTAGCGGTG
GAATGCGTAGAGATCGGGAAGAACATCGGTGGCGAAGGCGGCCAGCTGGGCCATTGCTGACGCTGATGCGCGACAGCGTG
GGGAGCAAACAGGATTAGATACCCTGGTAGTCCACGCCGTAAACGATGGGTACTAGGCGTCGGggggAGCGACCCCTTCG
GTGCCGTCGTTAACACAGTAAGTACCCCGCCTGGGGAGTACGGCCGCAAGGCTG
>OTU_165
TACGGAGGGTGCGAGCGTTATCCGGAATTACTGGGTTTAAAGGGTGCGTAGGCGGCCATGTAAGTCAGGAGTGAAAGTTT
GCGGCTCAACCGTAAAATTGCTTTTGATACTGCATGGCTGGAATCAGGATGAGGTCAGCGGAATGTGGCATGTAGCGGTG
AAATGCATAGATATGCCATAGAACACCAATTGCGAAGGCAGCTGGCTAGACCTGTATTGACGCTGAGGCACGAAAGCGTG
GGGAGCGAACAGGATTAGATACCCTGGTAGTCCACGCCCTAAACGATGCTTACTCGACGTATGAAGCTTGTCTTTGTGCG
TCCAAGGGAAACCGTTAAGTAAGCCACCTGGGGAGTACGACCGCAAGGTTG
>OTU_166
CACGGggggAGCAAGCGTTGTTCGGAATCACTGGGCGTAAAGGGCGTGTAGGCGGTCAGGTAAGTGAGACGTGAAATGCC
TCGGCTCACCCGAGGAGCGGCGTCTCATACTGCTTGGCTTGAGTACGGGAGAGGATGTGGGAATTCCTGGTGTAGCGGTG
AAATGCGTAGATATCAGGAGGAACACCGGTGGCGAAGGCGCACATCTGGCCCGATACTGACGCTGAGGCGCGAAAGCTAG
GGGAGCAAACGGGATTAGATACCCCGGTAGTCCTAGCCGTAAACGGTGATCACTAGGTGTTGGgggCATTGACCCCTCCA
GTGCCGCAGCTAACGCATTAAGTGATCCGCCTGGGGAGTACGGCCGCAAGGTTG
>OTU_167
GACAGAGGGTGCGAACGTTGTTCGGAATTACTGGGCGTAAAGCGCGTGTAGGCGGCAGCGTAAGTCGGGCGTGAAATCCC
ACGGCTCAACCGTGGAAGTGCACTCGAAACTGCGCAGCTAGAGTCCTGGAGAGGAAGGTGGAATGCTTGGTGTAGAGGTG
AAATTCGTAGATATCAAGCGGAACACCGGTGGCGAAGGCGGCCTTCTGGACAGTGACTGACGCTGAGACGCGAAAGCGTG
GGGAGCAAACAGGATTAGATACCCTGGTAGTCCACGCCGTAAACGATGAGTGCTAGGTGTCACGGGCTTTGACCCTCGTG
GTGCCGAAGCTAACGCGTTAAGCACTCCGCCTGGGGAGTACGGCCGCAAGGCTA
>OTU_168
TACGGAGGGTGCAAGCGTTATCCGGATTCACTGGGTTTAAAGGGTGCGTAGGTGGGTTGGTAAGTCAGTGGTGAAATCCC
CGAGCTTAACTTGGGAACTGCCATTGATACTATCAGTCTTGAATACCGTGGAGGTCGGCGGAATATGTCATGTAGCGGTG
AAATGCTTAGATATGACATAGAACACCAATTGCGAAGGCAGCTGGCTACGCGGATATTGACACTGAGGCACGAAAGCGTG
GGGATCAAACAGGATTAGATACCCTGGTAGTCCACGCCCTAAACTATGGATACTCGACATTTGCGATAAACTGTAAGTGT
CTGAGCGAAAGCATTAAGTATCCCACCTGGGAAGTACGATCGCAAGATTG
>OTU_169
TACGGAGGGTGCGAGCGTTGTCCGGAATCACTGGGCGTAAAGGGCGCGTAGGCGGCATGCCAAGCGTGTGGTGAAAGCCC
GGGGCTCAACCCCGGGTCGGCCGTGCGGACTGGCGTGCTCGAGCACTGTAGGGGCGGGTGGAATTCCGGGTGTAGCGGTG
GAATGCGTAGAGATCCGGAAGAACACCGGTGGCGAAGGCGGCCCGCTGGGCAGGAAGACACCGCAAGGTGTCGGCTGACG
CTGAGGCGCGACAGCGTGGGGAGCAAACAGGATTAGATACCCTGGTAGTCCACGCCGTAAACGATGGGCACTAGGTGCCT
GGgggAGCGACCCTCCGGGTGCCGGCGCTAACGCATTAAGTGCCCCGCCTGGGGAGTACGGCCGCAAGGCTG
>OTU_170
TACGTAGGgggCTAGCGTTGTCCGGAATCATTGGGCGTAAAGCGCGTGTAGGCGGTCCGGTAAGTCCGCTGTGAAAGTCG
GgggCTCAACCCTCGGATGCCGGTGGATACTGTCGGGCTTGAGTACGGAAGAGGCGAGTGGAATTCCTGGTGTAGCGGTG
AAATGCGCAGATATCAGGAGGAACACCAATTGCGAAGGCAGCTCGCTGGGACGTTACTGACGCTGAGACGCGAAAGCGTG
GGGAGCAAACAGGATTAGATACCCTGGTAGTCCACGCTGTAAACGATGGGCACTAGGTGTGGggggTGTCGACTCCCTCC
GTGCCGAAGCTAACGCATTAAGTGCCCCGCCTGGGGAGTACGGCCGCAAGGCTA
>OTU_171
TACAGAGGGTGCAAGCGTTGTTCGGAATTATTGGGCGTAAAGGGCGCGTAGGCGGTGCGGTAAGTCTGTAGTGAAATCTC
TGGGCTCAACTCAGAGTCTGCTGCAGAAACTGCCGTGCTTGAGTGTGGGAGAGGTGAGTGGAATTCCCGGTGTAGCGGTG
AAATGCGTAGATATCGGGAGGAACACCTGTGGCGAAAGCGGCTCACTGGACCACAACTGACGCTGAGGCGCGAAAGCTAG
GGGAGCAAACAGGATTAGATACCCTGGTAGTCCTAGCCCTAAACGATGATCGCTTGGTGTATTGGGTACCCAATCCCAAT
GTGCCGGAGCTAACGCGTTAAGCGATCCGCCTGGGGAGTACGGTCGCAAGACTG
>OTU_172
TACGTAGGgggCGAGCGTTGTCCGGATTTATTGGGCGTAAAGAGCTCGTAGGCGGTTTGGCAAGTCGGGTGTGAAAACTC
CGGGCTCAACTCGGAGACGCCACTCGATACTGCCATGACTCGAGTCCGGTAGGGGAGTGCGGAATTCCTGGTGTAGCGGT
GAAATGCGCAGATATCAGGAGGAACACCGGTGGCGAAGGCGGCACTCTGGGCCGGTACTGACGCTGAGGAGCGAAAGCGT
GGGGAGCGAACAGGATTAGATACCCTGGTAGTCCACGCCGTAAACGTTGGGCACTAGGTGTGGGGCTCGATCGACGGGCT
CCGTGCCGTAGCTAACGCATTAAGTGCCCCGCCTGGGAAGTACGGCCGCAAGGCTA
>OTU_173
TACGGAGGGTGCAAGCGTTATCCGGATTTACTGGGTTTAAAGGGTgtgtAGGCGGACTTTTAAGTCAGCGGTGAAATCTC
CGGGCTCAACCCGGAAACTGCCATTGATACTATTGGTCTTGAATGTTGTTGAGGTGGGCGGAACGGGTCATGTAGCGGTG
AAATGCATAGATATGACCCGGAACACCGATTGCGTAGGCAGCCCACTAAGCAACGATTGACGCTGAGGCACGAAAGCGTG
GGGATCAAACAGGATTAGATACCCTGGTAGTCCACGCCCTAAACGATGATTACTCGACGTTGGCGATACACTGATCAGCG
TCCAAGCGAAAGCATTAAGTAATCCACCTGGGAAGTACGTTCGCAAGAATG
>OTU_174
TACGTAGGGTGCGAGCGTTAATCGGAATTACTGGGCGTAAAGCGTGCGCAGGCGGCGCGTTAAGACAGGTGTGAAAGCCC
CGAGCTTAACTTGGGAATTGCGCTTGTGACTGGCGTGCTGGAGTGTGGCAGAGGGAGGTGGAATTCCACGTGTAGCAGTG
AAATGCGTAGAGATGTGGAGGAACACCGATGGCGAAGGCAGCCTCCTGGGCCAGCACTGACGCTCATGCACGAAAGCGTG
GGGAGCAAACAGGATTAGATACCCTGGTAGTCCACGCCCTAAACGATGTCAACTGGTTGTTGGTGGGGTTAAACCCATTA
GTAACGAAGCTAACGCGTGAAGTTGACCGCCTGGGGAGTACGGCCGCAAGGTTA
>OTU_175
TACGTAGGgggCAAGCGTTGTCCGGATTTATTGGGCGTAAAGAGCGTGTAGGCGGCTTTACAGGTCCGCTGTGAAAACTC
GAGGCTCAACCTCGAGCTGTCGGTGGAAACCGTAAGGCTAGAGTCCGGAAGAGGAGAGTGGAATTCCCGGTGTAGCGGTG
AAATGCGCAGATATCGGGAAGAACACCCGTGGCGAAGGCGGCTctctGGGACGGTACTGACGCTGAGACGCGAAAGCGTG
GGGAGCGAACAGGATTAGATACCCTGGTAGTCCACGCCGTAAACGATGGGTGCTAGGTGTGGGAGGTGTCGACTCCTTCC
GTGCCGAAGCTAACGCATTAAGCACCCCGCCTGGGGAGTACGGCCGCAAGGCTA
>OTU_176
TACGGAGGGTGCAAGCGTTATCCGGATTTATTGGGTTTAAAGGGTCCGTAGGCGGATCTGTAAGTCAGTGGTGAAATCTC
ACAGCTTAACTGTGAAACTGCCATTGATACTGCAGGTCTTGAGTAAGGTAGAAGTAGCTGGAATAAGTAGTGTAGCGGTG
AAATGCATAGATATTACTTAGAACACCAATTGCGAAGGCAGGTTACTATGTCTTAACTGACGCTGATGGACGAAAGCGTG
GGGAGCGAACAGGATTAGATACCCTGGTAGTCCACGCCGTAAACGATGCTAACTCGTTtttGGGTTTTCGGATTCAGAGA
CTAAGCGAAAGTGATAAGTTAGCCACCTGGGGAGTACGTTCGCAAGAATG
>OTU_177
TACGAAGGGAGCTAGCGTTGTTCGGAATCACTGGGCGTAAAGCGCACGTAGGCGGATTTGCCAGTCAGGGGTGAAATCCC
GGGGCTCAACCTCGGAACTGCCTTTGATACAGCAAGTCTTGAGTTCGAgagagGTGGGTGGAATTCCTAGTGTAGAGGTG
AAATTCGTAGATATTAGGAAGAACACCGGTGGCGAAGGCGGCCCACTGGCTCGACACTGACGCTGAGGTGCGAAAGCGTG
GGGAGCAAACAGGATTAGATACCCTGGTAGTCCACGCCGTAAACGATGGATGCTAGCCGTCAGCAAGCATGCTTGTTGGT
GGCGCAGCTAACGCATTAAGCATCCCGCCTGGGGAGTACGGCCGCAAGGTTA
>OTU_178
TACGTAGGgggCTAGCGTTGTTCGGAATTACTGGGCGTAAAGAGCGCGTAGGCGGTGCGGTgtgtTTGGTGTGAAATCTC
CCGGCTCAACCGGGAGGGGCCATCGAAAACTGCCGTGCTGGAGTGCGGAAGAGGGCAGTGGAATTCCCGGTGTAGCGGTG
AAATGCGTAGAGATCGGGAGGAACACCTGTGTCGAAGGAGGCTGCCTGGGCCGCAACTGACGCTGAGGCGCGAAAGCTAG
GGGAGCAAACAGGATTAGATACCCTGGTAGTCCTAGCCCTAAACGATGTTCACTGGGTGTGCCCCGCGCACGCGGGGTGT
GCCGAAGCTAACGCATTAAGTGAACCGCCTGGGGAGTACGGTCGCAAGGCTG
>OTU_179
TACGTAGGGTGCAAGCGTTAATCGGAATTACTGGGCGTAAAGCGTGCGCAGGCGGTTTCGTAAGTCTGTCGTGAAATCCC
CGGGCTTAACCTGGGAATGGCGATGGAGACTGCGAGGCTAGAGTTTGGCAGAGGggggTAGAATTCCACGTGTAGCAGTG
AAATGCGTAGAGATGTGGAGGAACACCGATGGCGAAGGCAGCCcccTGGGTCAAAACTGACGCTCATGCACGAAAGCGTG
GGGAGCAAACAGGATTAGATACCCTGGTAGTCCACGCCCTAAACGATGTCTACTAGTTGTTGGGTCTTAATTGACTTAGT
AACGCAGCTAACGCGTGAAGTAGACCGCCTGGGGAGTACGGTCGCAAGATTA
>OTU_180
TACGGAGGGTGCGAGCGTTGTCCGGAATCACTGGGCGTAAAGGGCGCGTAGGCGGTTCGCTAAGTGGCTGGTGAAATCCC
GGGGCTCAACTCCGGGGCTGCCGGTCAGACTGGCGGACTAGAGCACGGTAGAGGCGGATGGAATTCCCGGTGTAGCGGTG
GAATGCGTAGATATCGGGAAGAATACCGGTGGCGAAGGCGTTCCGCTGGGCCGTTGCTGACGCTGAGGCGCGACAGCGTG
GGGAGCAAACAGGATTAGATACCCTGGTAGTCCACGCCGTAAACGATGGACACTAGGCGTCGGggggAGCGACCCTCCCG
GTGCCGTCGCTAACGCAGTAAGTGTCCCGCCTGGGGAGTACGGCCGCAAGGCTG
>OTU_181
TACGGAGGgggCTAGCGTTGTTCGGAATTACTGGGCGTAAAGCgcgcgTAGGCGGCTTTGTAAGTTAGAGGTGAAAGCCC
GGAGCTTAACTCCGGAACTGCCTTTAAGACTGCATCGCTAGAATCGTGGAGAGGTGAGTGGAATTCCGAGTGTAGAGGTG
AAATTCGTAGATATTCGGAAGAACACCAGTGGCGAAGGCGACTCACTGGACACGTATTGACGCTGAGGTGCGAAAGCGTG
GGGAGCAAACAGGATTAGATACCCTGGTAGTCCACGCCGTAAACGATGATGACTAGCTGTCGGGGCTCATGGAGTTTCGG
TGGCGCAGCTAACGCGTTAAGTCATCCGCCTGGGGAGTACGGCCGCAAGGTTA
>OTU_182
TACGAAGGgggCTAGCGTTGTTCGGAATTACTGGGCGTAAAGCGCACGTAGGCGGACTATTAAGTCAGGGGTGAAATCCC
GGGGCTCAACCCCGGAACTGCCTTTGATACTGGTAGTCTCGAGTCCGGAAGAGGTGAGTGGAATTCCGAGTGTAGAGGTG
AAATTCGTAGATATTCGGAGGAACACCAGTGGCGAAGGCGGCTCACTGGTCCGGTACTGACGCTGAGGTGCGAAAGCGTG
GGGAGCAAACAGGATTAGATACCCTGGTAGTCCACGCCGTAAACGATGGAAGCTAGCCGTTGGCAAGTTTACTTGTCGGT
GGCGCAGCTAACGCATTAAGCTTCCCGCCTGGGGAGTACGGTCGCAAGATTA
>OTU_183
TACGGAAGGGGCAAGCGTTGTTCGGAATCATTGGGCGTAAAGGGCGCGTAGGTGGTTCTGTATGTCTACCGTGAAAGCGT
ACGGCTCAACCGTATTTTGTCGGTAGAAACTGCAGGACTTGAGGCTGGGAGGGGCTGGTGGAATTCCCTGTGTAGCGGTG
AAATGCGTAGAGATGGgggAGAACACTCGTGGCGAAGGCGGCCAGCTAGACCAGTTCTGACACTGAGGCGCGACAGCGTG
GGGAGCAAACAGGATTAGATACCCTGGTAGTCCACGCTGTAAACGATGGGCACTAGGTGCCGGCGGTCTTGATCCCGTCG
GTGCCGGCGCTAACGCAGTAAGTGCCCCGCCTGGGGAGTACGGTCGCAAGGCTG
>OTU_184
GACGAACCGTGCGAACGTTATTCGGAATCACTGGGCTTAAAGCGCGTGTAGGCGGAAGGGCACGTCTGGTGCTGAAATCC
cccGGCTCAACCGGGGAACGGGCACGGATACGGCTCTTCTGGAGGAACGTAGGgggACCTGGAACTTCCGGTGGAGCGGT
GAAATGCGTTGAGATCGGAAGGAACGCCCGTGGCGAAAGCGAGGTCCTGGACGTTTACTGACGCTGAGACGCGAAAGCCA
GGGGAGCGAACGGGATTAGATACCCCGGTAGTCCTGGCCGTAAACGATGGGCACTGGGTAGGgggCTCGCCGATGGGCTC
CCTGCCGTAGGGAAACCGTGAAGTGCCCCGCCTGGGGAGTATGGTCGCAAGGCTG
>OTU_185
TACGGAGGGTGCAAGCGTTGTTCGGAATCATTGGGCGTAAAGCGCGTGTAGGCGGCTTGGCAAGTCGGTTGTGAAAGCCC
GGGGCCCAACCCCGGAATTGCATCTGAAACTGCCTCGCTAGAGTCCCGGAGAGGAAGGCAGAATTCCCGGTGTAGGGGTG
AAATCCGTAGATATCGGGAGGAATACCAGCGGCGAAGGCGGCCTTCTGGACGGTGACTGACGCTGAGACGCGAAAGCGTG
GGGAGCAAACAGGATTAGATACCCTGGTAGTCCACGCCGTAAACGTTGAGTGCTAGGTGTCGCGGGTATTGACCCCTGCG
GTGCCGTCGTTAACGCATTTAGCACTCCGCCTGGGGAGTACGGTCGCAAGGCTA
>OTU_186
GACAGAGGgggCAAGCGTTGCTCGGAATTACTGGGCGTAAAGGGCGCGTAGGCGGGATGGCAAGTCGGTCGTGAAATCCC
TCGGCTCAACCGAGGAACGTCGATCGATACTGCTGTTCTTGAGGATTGCAGAGGAGACTGGAATTCCCGGTGTAGCGGTG
AAATGTGTAGAGATCGGGAGGAACACCGGTGGCGAAGGCGGGTCTCTGGGCAATTCCTGACGCTGAGGCGCGAAAGCGTG
GGGAGCAAACGGGATTAGATACCCCGGTAGTCCACGCTGTAAACGATGACGACTAGGTGTGGgggggTTCAGTCCCTTCC
GTGCCGCAGCTAACGCATTAAGTCGTCCGCCTGGGGAGTACGGCCGCAAGGTTG
>OTU_187
TACGTAGGTGGCGAGCGTTATCCGGAATTATTGGGCGTAAAGGGTGCGTAGGCGGCACATTAAGTCTAAGGTTAAAGTTC
GAGGCTCAACTTCGGATTGCCTTAGAAACTGGTGAGCTAGAGTGCAGGAGAGGGCAATGGAATTCCATGTGTAGCGGTAA
AATGCGTAGATatatGGAGGAACACCAGTGGCGAAGGCGGTTGCCTGGCCTGTAACTGACGCTGAGGCACGAAAGCGTGG
GGAGCAAATAGGATTAGATACCCTAGTAGTCCACGCTGTAAACGATGATTACTAAGTGTTGGAGAAATTCAGTGCTGCAG
TTAACGCAATAAGTAATCCGCCTGGGGAGTATGCACGCAAGTGTG
>OTU_188
TACGAAGGGTGCAAGCGTTACTCGGAATTACTGGGCGTAAAGCGTGCGTAGGTGGTGAGTTAAGTCTGTCGTGAAAGCCC
CGGGCTCAACCTGGGAATGGCGATGGATACTGGCTCGCTAGAGTGCGGTAGAGGAGAGTGGAATTCCCGGTGTAGCAGTG
AAATGCGTAGAGATCGGGAGGAACATCAGTTGCGAAGGCGGCTctctGGACCAGCACTGACACTGAGGCACGAAAGCGTG
GGGAGCAAACAGGATTAGATACCCTGGTAGTCCACGCCCTAAACGATGCGAACTGGACGTTGGGAGCAATCAGGCTCTCA
GTGTCGAAGCTAACGCGTTAAGTTCGCCGCCTGGGGAGTACGGTCGCAAGACTG
>OTU_189
TACGAAGGgggCTAGCGTTGTTCGGAATCACTGGGCGTAAAGGGCGCGTAGGCGGCTTGGCAAGTCAGGTGTGAAAGGCC
TGGGCTCAACCCAGGAACTGCACTTGAGACTGCCTCGCTTGAGTCCGGGAGAGGATGGCGGAATTCCCAGTGTAGAGGTG
AAATTCGTAGATATTGGGAAGAACACCGGTGGCGAAGGCGGCCATCTGGACCGGTACTGACGCTGAGGCGCGAAAGCGTG
GGGAGCAAACAGGATTAGATACCCTGGTAGTCCACGCCGTAAACGATGAGTGCTAGACGTCGGggggTTCACTCTCCGGT
GTCGAAGCTAACGCATTAAGCACTCCGCCTGGGGAGTACGGTCGCAAGATTA
>OTU_190
GACAGAGGGTGCAAACGTTGTTCGGATTTACTGGGCGTAAAGCGCGTGTAGGCGGCTTCGCAAGTTGGATGTGAAAGCCC
ACGGCTCAACCGTGGAAGCGCATCCAAAACTGCGTCGCTCGAGTCTCGGAGAGGAAGGTGGAATGCTTGGTGTAGAGGTG
AAATTCGTAGATATCAAGCAGAACACCTGCGGCGAAGGCGGCCTTCTGGACGATGACTGACGCTGAGACGCGAAAGCGTG
GGGAGCAAACAGGATTAGATACCCTGGTAGTCCACGCCGTAAACGATGAGTGCTAGGTGTCACGGGCTTTGACCCTCGTG
GTGCCGTAGCTAACGCAATAAGCACTCCGCCTGGGGAGTACGGTCGCAAGACTA
>OTU_191
TACGTAGGGTGCGAGCGTTAATCGGAATTACTGGGCGTAAAGAGTGCGTAGGCGGTCCCGCAAGTCCGCTGTGAAAGCCC
CGGGCTTAACCTGGGAATGGCAGTGGAAACTATGGGACTTGAATCTGGCAGAGGggggTGGAATGCCACGTGTAGCAGTG
AAATGCGTAGAGATGTGGCGGAACACCGATGGCGAAGGCAGCCcccTGGGCTGAGATTGACGCTCAGGCACGAAAGCGTG
GGGAGCAAACAGGATTAGATACCCTGGTAGTCCACGCCCTAAACGATGACAACTAGGTGTTGGGGAAGCAATTTCTCAGT
ACCGCAGCTAACGCGTGAAGTTGTCCGCCTGGGGAGTACGGTCGCAAGATTA
>OTU_192
TACGGggggAGCAAACGTTGTTCGGAATCACTGGGCGTAAAGGGCGCGTAGGCGGCCCCGTAAGTGGTgtgtgAAATCTC
CTGGCTCAACCAGGGAATTGCGCTCCAAACTGCGAGGCTTGAGGACAGTAGAGGAAGCTGGAATTCCAGGTGTAGCGGTG
AAATGCGTAGATATCTGGAGGAACACCGTTGGCGAAGGCGAGCTTCTGGGCTGTTCCTGACGCTGAAGTGCGAAAGCTGG
gggAGCAAACAGGATTAGATACCCTGGTAGTCCCAGCTGTAAACGGTGAACACTAGGTGTGGGAGGTGTCGACCCTTCCC
GTGCCGCAGCTAACGCATTAAGTGTTCCGCCTGGGGAGTACGGTCGCAAGGCTG
>OTU_193
TACGGAGGATCCAAGCGTTATCCGGAATCATTGGGTTTAAAGGGTCCGTAGGCGGTTTAATAAGTCAGTGGTGAAAGCCC
ATCGCTTAACGATGGAACGGCCATTGATACTGTTAGACTTGAATTAGTGGGAAGTAACTAGAATATGTAGTGTAGCGGTG
AAATGCTTAGATATTACATGGAATACCAATTGCGAAGGCAGGTTACTATCACTATATTGACGCTGATGGACGAAAGCGTG
GGGAGCGAACAGGATTAGATACCCTGGTAGTCCACGCCGTAAACGATGGATACTAGCTGTTCGGAGCAATCTGAGTGGCT
AAGCGAAAGTGATAAGTATCCCACCTGGGGAGTACGTTCGCAAGAATG
>OTU_194
GACGGAAGGTGCAAGCGTTGCTCGGAATCACTGGGCGTAAAGGGTGCGTAGGCGGCTTGGTGGGTCTGGTGTGAAAGCCC
CGGGCTCAGCCCGGGAAGGGCGCTAGAAACTGCCGAGCTCGAGTGCCGGAGGGGAGAGTGGAATTCCTGGTGTAGCGGTG
AAATGCGTAGATATCAGGAGGAATACCGGTGGCGAAAGCGACTctctGGACGGTAACTGACGCTGAGGCACGAAAGCGTG
GGGAGCAAACAGGATTAGATACCCTGGTAGTCCACGCCGTAAACGATGGGCACTAGGTGTCGGgggTATCCACTCCCTCG
GTGCCGCCGCTAACGCATTAAGTGTCCCGCCTGGGAAGTACGGTCGCAAGATTA
>OTU_195
CACGTAGGAGGCAAGCGTTATTCGGATTTACTGGGCGTAAAGCGCGTGCAGGCGGTTTGGAAAGTTGGATGTGAAAGCTC
CTGGCTCAACTGGGAGAGGTCGTTCAAAACTTCCAGACTTGAGAGTGGTAGAGGGAGGTGGAATTCCGGGTGTAGTGGTG
AAATGCGTAGATATCCGGAGGAACACCAGTGGCGAAAGCGGCCTCCTGGACCACTTCTGACGCTCAGACGCGAAAGCTAG
GGTAGCAAACGGGATTAGAGACCCCGGTAGTCCTAGCTGTAAACGATGTGAACTTGGCGTTGGTGGGTTTAAATCCATCA
GTGCCGAAGCTAACGCGATAAGTTCACCGCCTGGGGACTACGGCCGCAAGGTTA
>OTU_196
TACAGAGGTGGCAAGCGTTGTTCGGAATTACTGGGCGTAAAGGGCGCGTAGGCGGCTTGGTCAGTCCCGTGTGAAATCCC
TCGGCTCAACTGAGGAACTGCACGGGAAACTGCCTGGCTTGAGTTCGGGAGAGGGAAGCGGAATTCCGGGTGTAGCGGTG
AAATGCGTAGATATCCGGAGGAACACCGGTGGCGAAGGCGGCTTCCTGGACCGACACTGACGCTGAGGCGCGAAAGCTAG
GGGAGCAAACGGGATTAGATACCCCGGTAGTCCTAGCTGTAAACGATGAGTGCTGGGTGTAGGgggTATCAACCcccccT
GTGCCGAAGCTAACGCATTAAGCACTCCGCCTGGGGAGTACGGTCGCAAGGCTG
>OTU_197
AACGTAGGAGGCAAGCGTTATCCGGATTCACTGGGCGTAAAGCGCGTGCAGGCGGTTCGGTAAGTTGGGCGTGAAATCTC
CTGGCTTAACTAGGAGAGGTCGTTCAATACTACCGGACTTGAGAGTGATAGAGGAAGATGGAATTCCCGGTGTAGTGGTG
AAATGCGTAGATATCGGGAGGAACACCAGTGGCGAAAGCGATCTTCTGGATCATTTCTGACGCTCAGACGCGAAAGCTAG
GGTAGTAAACGGGATTAGAGACCCCGGTAATCCTAGCCGTAAACGATGTAAACTTGGCGTCGGCGGCTTAAACTCCGTCG
GTGCCGCAGCTAACGCGATAAGTTTACCGCCTGGGGACTACGATCGCAAGATTA
>OTU_198
TACGTAGGTGGCAAGCGTTGTCCGGATTTATTGGGTTTAAAGGGTGCGTAGGCGGCCTTATAAGTCAGTGGTGAAATACT
CCAGCTTAACTGGAGGGGTGCCATTGATACTGCAAGGCTTGAGTGGAGTCGAGGTAGGCGGAATTGACGGTGTAGCGGTG
AAATGCTTAGATATCGTCAAGAACACCGATAGTGTAGACAGCTTACTAGGCTCATACTGACGCTGAGGCACGAAAGTGTG
GGGATCAAACAGGATTAGATACCCTGGTAGTCCACACTGTAAACGTTGATAACTCGCTGTTGGCGATACACAGTCAGCGG
CTAAGCGCAAGCGATAAGTTATCCACCTGGGGAGTACGCCGGCAACGGTG
>OTU_199
TACGTAGGGTGCGAGCGTTAATCGGAATTACTGGGCGTAAAGCGTGCGCAGGCGGTTTTGTAAGACAGGCGTGAAATCCC
CGAGCTTAACTTGGGAATGGCGCTTGTGACTGCAAGGCTAGAGTATGTCAGAGGggggTAGAATTCCACGTGTAGCAGTG
AAATGCGTAGAGATGTGGAGGAATACCGATGGCGAAGGCAGCCcccTGGGACGTCACTGACGCTCATGCACGAAAGCGTG
GGGAGCAAACAGGATTAGATACCCTGGTAGTCCACGCCCTAAACGATGTCAACTAGTTGTTGGGGATTCATTTCTTCAGT
AACGTAGCTAACGCGTGAAGTTGACCGCCTGGGGAGTACGGTCGCAAGATTA
>OTU_200
TACGAAGGgggCTAGCGTTGTTCGGAATCACTGGGCGTAAAGGGCGCGTAGGCGGCGCGACAAGTCAGGCGTGAAAGCCC
CGGGCTCAACCCGGGAATTGCGCTTGATACTGTCGTGCTTGAGGCCGGGAGAGGATGGCGGAATTCCCAGTGTAGAGGTG
AAATTCGTAGATATTGGGAAGAACACCGGTGGCGAAGGCGGCCATCTGGACCGGTTCTGACGCTGAGGCGCGAAAGCGTG
GGGAGCAAACAGGATTAGATACCCTGGTAGTCCACGCCGTAAACGATGAGTGCTAGACGTCGGggggTTCACCCTCCGGT
GTCGCAGCTAACGCTTTAAGCACTCCGCCTGGGGAGTACGGTCGCAAGATTA
>OTU_201
TACAGAGGGTGCAAGCGTTAATCGGAATTACTGGGCGTAAAGCGTGCGTAGGCGGTTTCGTAAGTCGGATGTGAAAGCCC
CGGGCTCAACCTGGGAATTGCATTCGAGACTGCGAAGCTGGAGTGCGGAAGAGGGAAGTGGAATTTCCGGTGTAGCGGTG
AAATGCGTAGATATCGGAAGGAACATCAGTGGCGAAAGCGACTTCCTGGTCCAGCACTGACGCTCAGGCACGAAAGCGTG
GGGAGCAAACAGGATTAGATACCCTGGTAGTCCACGCCATAAACGATGAGAACTAGATGTTGAGAGGGTAAGCCTCCCAG
TGTCGAAGCTAACGCGATAAGTTCTCCGCCTGGGGAGTACGGCCGCAAGGTTG
>OTU_202
TACAGAGGGTGCGAGCGTTAATCGGAATTACTGGGCGTAAAGCGCACGTAGTCGGCTTTGCAAGTCGGGTGTGAAATCCC
CGGGCTCAACCTGGGAACTGCATCCGAGACTGCATTGCTAGAGTATGGGAGAGGGAAGCGGAATTTCTGGTGTAGCAGTG
AAATGCGTAGATATCAGAAGGAACATCAGTGGCGAAGGCGGCTTCCTGGACCAATACTGACGATCAGGTGCGAAAGCGTG
GGGAGCAAACAGGATTAGATACCCTGGTAGTCCACGCCCTAAACGATGACAACTGGATGTCGGGAGGGTTTGCCTTCCGG
TGTCGTAGCTAACGCGTTAAGTTGTCCGCCTGGGAAGTACGGCCGCAAGGTTG
>OTU_203
TACGTAGGTGGCAAGCGTTGTCCGGATTTATTGGGTTTAAAGGGTGCGTAGGCGGTCTTATAAGTCAGTGCTGAAATATC
CCGGCTTAACCGGGAGGGTGGCATTGATACTGTAGGACTTGAGTAAAGTTGAGGTTGGCGGAATTGACGGTGTAGCGGTG
AAATGCTTAGATATCGTCAAGAACACCTATAGCGAAGGCAGCTAACTAAGCTTTAACTGACGCTGAGGCACGAAAGTGTG
GGGATCAAACAGGATTAGATACCCTGGTAGTCCACACTGTAAACGTTGATTACTCGCTGTTGGCGATACACAGCCAGCGG
CTTAGCGCAAGCGATAAGTAATCCACCTGGGGAGTACGCCGGCAACGGTG
>OTU_204
TACGGAGGGTGCAAGCGTTATCCGGATTCACTGGGTTTAAAGGGTGCGTAGGTGGGGTGGTAAGTCAGTGGTGAAATCTC
CAGGCTTAACTTGGAAACTGCCATTGATACTATCATTCTTGAATACCGTGGAGATGAGCGGAATATGTCATGTAGCGGTG
AAATGCTTAGATATGACATAGAACACCAATTGCGAAGGCAGCTCGTTACACGAATATTGACACTCAGGCACGAAAGCGTG
GGGATCAAACAGGATTAGATACCCTGGTAGTCCACGCCCTAAACGATGGATACTCGACATTTGCGATAAACTGCAAGTGT
CTGAGCGAAAGCATTAAGTATCCCACCTGGGAAGTACGATCGCAAGATTG
>OTU_205
AACGTAGGgggCCAGCGTTGCTCGGAATTACTGGGCGTAAAGGGTTCGTAGGCGGTGCGGCAAGTCGGGAGTGAAATCTC
ACGGCTTAACTGTGAGGCTGCTTCCGAAACTGCTGTGCTCGAGTGCGGGAGAGGCGAGTGGAATTGCAGGTGTAGCGGTG
AAATGCGTAGATATCTGCAGGAACACCCGTGGCGAAGGCGGCTCGCTGGACCGCAACTGACGCTGAGGAACGAAAGCTAG
GGGAGCAAACAGGATTAGATACCCTGGTAGTCCTAGCCCTAAACCATCAGGACTTGGCGTGCATCCCGTTTGGGGTGCGT
GCCGGAGCTAACGCGTTAAGTCCTGCGCCTGGGGAGTACGGTCGCAAGGCTG
>OTU_206
TACGTAGGgggCGAACGTTGTCCGGATTTATTGGGCGTAAAGAGCTCGTAGGCGGCTCAGCAAGTCGGCCGTGAAAGTCC
GGGGCTCAACCCCGGGATGCCGGTCGATACTGCTGTGGCTAGGGTCCGGTAGAGGAGAGTGGAATTCCCGGTGTAGCGGT
GAAATGCGCAGATATCGGGAGGAACACCAGTAGCGAAGGCGGCTctctGGGCCGGTACCGACGCTGAGGAGCGAAAGCTA
GGGGAGCGAACAGGATTAGATACCCTGGTAGTCCTAGCCGTAAACGTTGGGCACTAGGTGTGGCGGACTCATTGACGTCT
GCCGTGCCGCAGCTAACGCATTAAGTGCCCCGCCTGGGGAGTACGGTCGCAAGGCTA
>OTU_207
CACGGgggTGGCAAGCGTTGTCCGGAATTACTAGGCGTAAAGGGCAGGTAGGCGGATATGTAAGTCGGACGTTTAATCCT
CAGTCTTAAGCTGAGACATGCGTTTGATACTGTATATCTAGAATGCGGTGGgggAAGACGGAATTCCGGGTGTAGCGGTG
GAATGCGCAGATATCCGGAGGAACACCGAAGGCGAAGGCAGTCTTCCATACCGTAATTGACGCTGAACTGCGAAGGTGTG
GGGATCAAACAGGATTAGATACCCTGGTAGTCCGCACAGTAAACGATAGACACTGGGTGTTGGgggAGATGAATCCTTCA
GTGCCGCAGCTAACGCGCTAAGTGTCTCGCCTGGGGAGTACGATCGCAAGGTTG
>OTU_208
CACGGggggAGCAAGCGTTGTTCGGATTCATTGGGCGTAAAGAGCTCGTAGGCCGCTCTGTAAGTCGGAAGTGAAAGACC
ACGGCTCAACCGTGGAAACGCTTTCGAAACTGTGGAGCTTGAGGCCGGGAGAGGAGATTGGAATTCCTGGTGTAGCGGTG
AAATGCGTAGATATCAGGAGGAACACCCGTGGCGAAGGCGAATCTCTGGACCGGTTCTGACGCTGAGGAGCGAAAGCTAG
GGGAGCAAACAGGATTAGATACCCTGGTAGTCCTAGCTGTAAACGATGGGCACTAGGTGTGGggggATCGACCCCTTCCG
TGCCGCAGTTAACGCATTAAGTGCCCCGCCTGGGGAGTACGACCGCAAGGTTG
>OTU_209
TACGTAGGGTGCGAGCGTTAATCGGAATTACTGGGCGTAAAGCGTACGCAGGCGGCTATGCAAGACAGGTGTGAAATCCC
CGGGCTTAACCTGGGAACTGCATTTGTGACTGCATAGCTAGAGTTTGTCAGAGGggggTGGAATTCCACGTGTAGCAGTG
AAATGCGTAGAGATGTGGAGGAACACCGATGGCGAAGGCAGCCcccTGGGACCTGACTGACGCTCATGTACGAAAGCGTG
GGGAGCAAACAGGATTAGATACCCTGGTAGTCCACGCCCTAAACGATGTCGACTAGTTGTCGGAGGCTTGCGCCTTCGGT
AACGCAGCTAACGCGTGAAGTCGACCGCCTGGGGAGTACGGTCGCAAGATTA
>OTU_210
TACGAAGGGTGCAAGCGTTACTCGGAATTACTGGGCGTAAAGCGTGCGTAGGTGGTTCGTTAAGTCTGCCGTGAAAGCCC
CGGGCTCAACCTGGGAATGGCGGTGGATACTGGCGGACTAGAGTGCGGTAGAGGGTGGTGGAATTCCCGGTGTAGCAGTG
AAATGCGTAGAGATCGGGAGGAACATCTGTGGCGAAGGCGGCCACCTGGACCAGCACTGACACTGAGGCACGAAAGCGTG
GGGAGCAAACAGGATTAGATACCCTGGTAGTCCACGCCCTAAACGATGCGAACTGGACGTTGGGAGCAACTAGGCTCTCA
GTGTCGAAGCTAACGCGTTAAGTTCGCCGCCTGGGGAGTACGGTCGCAAGACTG
>OTU_211
TACGTAGGTGGCAAGCGTTGTCCGGAATTATTGGGCGTAAAGCgcgcgcAGGTGGTTTCTTAAGTCTGATGTGAAAGCCC
ACGGCTCAACCGTGGAGGGTCATTGGAAACTGGGAGACTTGAGTGCAGAAGAGGATAGTGGAATTCCAAGTGTAGCGGTG
AAATGCGTAGAGATTTGGAGGAACACCAGTGGCGAAGGCGACTATCTGGTCTGTAACTGACACTGAGGCGCGAAAGCGTG
GGGAGCAAACAGGATTAGATACCCTGGTAGTCCACGCCGTAAACGATGAGTGCTAAGTGTTAGGgggTTTCCGCCCCTTA
GTGCTGCAGCTAACGCATTAAGCACTCCGCCTGGGGAGTACGGTCGCAAGACTG
>OTU_212
TACGGggggggCAAGCGTTGTTCGGAATTACTGGGCGTAAAGGGCTCGTAGGTGGCCAATTAAGTCAGACGTGAAATCCC
CAGGCTCAACTTGGGAACTGCGTCTGATACTGGTTGGCTTGAATTCGGGAGAGGGATGCAGAATTCCAGGTGTAGCGGTG
AAATGCGTAGATATCTGGAGGAATACCGGTGGCGAAGGCGGCATCCTGGACCGAGATTGACACTGAGGAGCGAAAGCCAG
GGGAGCAAACGGGATTAGATACCCCGGTAGTCCTGGCCCTAAACGATGAATGCTTGGTGTGACGGGTATCGATCCCTGTC
GTGCCGAAGCTAACGCATTAAGCATTCCGCCTGGGGAGTACGGTCGCAAGGCTG
>OTU_213
TACGAAGGGTGCAAGCGTTAATCGGAATTACTGGGCGTAAAGGGTGCGTAGGCGGTTAGTTAAGTCTGTTGTGAAATCCC
CGGGCTCAACCTGGGAATGGCAATGGATACTGGCTGGCTAGAGTgtgtCAGAGGATGGTGGAATTCCCGGTGTAGCGGTG
AAATGCGTAGAGATCGGGAGGAACATCAGTGGCGAAGGCGGCCATCTGGGACAACACTGACGCTGAAGCACGAAAGCGTG
GGGAGCAAACAGGATTAGATACCCTGGTAGTCCACGCCCTAAACGATGCGAACTGGACGTTGGTCTCAACTCGGAGATCA
GTGTCGAAGCTAACGCGTTAAGTTCGCCGCCTGGGGAGTACGGTCGCAAGACTG
>OTU_214
TACGAAGGgggCTAGCGTTGTTCGGAATCACTGGGCGTAAAGCGCACGTAGGCGGATGTGCCAGTCAGGGGTGAAATCCC
GGAGCTCAACTTCGGAACTGCCTCTGATACAGCACGTCTTGAGTCCGGAAGAGGTGGGTGGAATTCCTAGTGTAGAGGTG
AAATTCGTAGATATTAGGAAGAACACCGGTGGCGAAGGCGGCCCACTGGTCCGGTACTGACGCTGAGGTGCGAAAGCGTG
GGGAGCAAACAGGATTAGATACCCTGGTAGTCCACGCCTTAAACGATGGATGCTAGCCGTCAGCAAGCATGCTTGTTGGT
GGCGCAGCTAACGCATTAAGCATCCCGCCTGGGGAGTACGGCCGCAAGGTTA
>OTU_215
TACGTAGGCAGCAAGCGTTGTTCGGAATTACTGGGCGTAAAGAGTgtgtAGGTGGTGTCGTAAGTTTGGTGTGAAATCTC
CCGGCTTAACTGGGAGGGTGCGCCGAAGACTGCGATGCTGGAGTATGGGAGAGGAAAGCGGAATTCCTGGTGTAGCGGTG
AAATGCGTAGATATCAGGAGGAACACCTGCGGTGTAGACGGCTTTCTGGACCATTACTGACACTGAGACACGAAAGCGTG
GGTAGCAAACAGGATTAGATACCCTGGTAGTCCACGCCCTAAACGATGCATACTTGGTGTGAGCCATTCAGTTGGTTCGT
GCCGGAGCTAACGCGTTAAGTATGCCGCCTGGGGAGTACGGTCGCAAGGCTG
>OTU_216
AACGTAGGgggCCAGCGTTGCTCGGAATTACTGGGCGTAAAGGGTCTGTAGGCGGTGCGGCAAGTCGGAAGTGAAATCGC
AGGGCTTAACTCTGCGGCTGCTTCCGAAACTGCCGTGCTCGAGTGTGAGATAGGCGAGTGGAATTGCAGGTGTAGCGGTG
AAATGCGTAGATATCTGCAGGAACATCCGAGGCGAAAGCGGCTCGCTGGATCACAACTGACGCTGAgagaCGAAAGCTAG
GGGAGCAAACAGGATTAGATACCCTGGTAGTCCTAGCCCTAAACGATCAGGACTTGGCGTGGCCCCTGTACGGgggTCGT
GCCGTAGCTAACGCGTTAAGTCCTGCGCCTGGGGAGTACGGTCGCAAGGCTG
>OTU_217
TACGGAGGGTGCGAGCGTTGTTCGGAATCACTGGGCGTAAAGCGCGTGTAGGCGGCTTCCTAAGTCTGGTGTGAAATCCC
GGGGCTCACCcccGGAAGTGCACTGGATACTGGGAAGCTCGAGTACCGGAGAGGAGGGTGGAATTCCTGGTGTAGCGGTG
AAATGCGTAGATATCAGGAGGAACACCTGTGGCGAAGGCGGCCCTCTGGACGGATACTGACGCTGAGACGCGAAAGCGTG
GGGAGCAAACAGGATTAGATACCCTGGTAGTCCACGCTGTAAACGATGGGCACTAGGTGTTCGGGGTATTGACCcccTGA
GTGCCGCAGCTAACGCATTAAGTGCCCCGCCTGGGGACTACGGCCGCAAGGCTA
>OTU_218
TACGAAGGgggCTAGCGTTGTTCGGATTTACTGGGCGTAAAGCGCGTGTAGGCGGACTTGTAAGTTGGgggTGAAATCCC
GAGGCTCAACCTCGGAACTGCCTCCAAAACTACAAGTCTGGAGCAAGATAGAGGCAAGTGGAATTGCGAGTGTAGAGGTG
AAATTCGTAGATATTCGCAGGAACACCAGTGGCGAAGGCGACTTGCTGGATCTTTGCTGACGCTGAGACGCGAAAGCGTG
GGGAGCAAACAGGATTAGATACCCTGGTAGTCCACGCTGTAAACGATGAGAGCTAGTTGTCGGCACGCATGCGTGTCGGT
GACGCAGCTAACGCATTAAGCTCTCCGCCTGGGGAGTACGGCCGCAAGGTTA
>OTU_219
TACGTAGGTGGCAAGCGTTGTCCGGATTTACTGGGCGTAAAGAGCgcgcAGGCGGTCGTATAAGTCGAATGTGAAAGCCc
ccGGCTCAACTGGGGAGGGTCATTCGATACTGTTCGACTCGAAGGCAGGAGAGGGAAGTGGAATTCCGGGTGTAGTGGTG
AAATGCGTAGATATCCGGAGGAACACCAGTGGCGAAGGCGACTTTCTGGCCTGTTCTTGACGCTGAGGCGCGAAAGCTAG
GGGAGCAAACGGGATTAGATACCCCGGTAGTCCTAGCCGTAAACGATGGACACTAGGTGTTGGTGGTATCAACCCCGCCA
GTGCCGTAGCTAACGCATTAAGTGTCCCGCCTGGGGAGTACGGCCGCAAGGCTA
>OTU_220
TACGTAGGGTGCGAGCGTTAATCGGAATTACTGGGCGTAAAGCGTGCGCAGGCGGTGCACCAAGCTCGATGTGAAAGCCC
CGGGCTTAACCTGGGAATTGCATTGAGGACTGGTGTGCTCGAGTGCGGCAGAGGggggTGGAATTCCACGTGTAGCAGTG
AAATGCGTAGAGATGTGGAGGAACACCGATGGCGAAGGCAGCCcccTGGGCCGACACTGACGCTCATGCACGAAAGCGTG
GGGAGCAAACAGGATTAGATACCCTGGTAGTCCACGCCCTAAACGATGTCAACTGGTTGTTGGGGAAGGAAACTTCCTTA
GTAACGAAGCTAACGCGTGAAGTTGACCGCCTGGGGAGTACGGCCGCAAGGTTA
>OTU_221
TACGTAGGTGTCAAGCGTTGTCCGGATTTATTGGGCGTAAAGCGCCCGCAGGCGGCTTGCCAAGTTCGATGTGAAATCTC
CCGGCTCAACTGGGAGGGTGCATCGAAAACTGGCAGGCTTGAGGCAGGGAGAGGGATGTGGAATTCCAGGTGTAGTGGTG
AAATGCGTAGATATCTGGAGGAACACCAGTGGCGAAGGCGGCATCCTGGCCCTGTCCTGACGCTCAGGGGCGAAAGCGTG
GGGAGCAAACCGGATTAGATACCCGGGTAGTCCACGCCGTAAACGATGAGTACTAGGTGTAGGgggTATCGACCcccTCT
GTGCCGAAGCTAACGCGATAAGTACTCCGCCTGGGGACTACGGCCGCAAGGCTA
>OTU_222
TACGAAGGgggCTAGCGTTGTTCGGAATTACTGGGCGTAAAGCgcgcgTAGGCGGCTTTGTCAGTCAGGGGTGAAATCCC
GGGGCTTAACCTCGGAACTGCCCTTGATACTGCAAGGCTTGAGTCTGTGAGAGGATGGTGGAATACCCAGTGTAGAGGTG
AAATTCGTAGATATTGGGTGGAACACCAGTGGCGAAGGCGGCCATCTGGCACAGTACTGACGCTGAGGTGCGAAAGCGTG
GGGAGCAAACAGGATTAGATACCCTGGTAGTCCACGCCGTAAACGATGAGTGCTAGCTGTCGGGTTGCATGCAACTCGGT
GGCGCAGCTAACGCATTAAGCACTCCGCCTGGGGAGTACGGTCGCAAGATTA
>OTU_223
TACGGAGGGTGCAAGCGTTGTTCGGAATTACTGGGCGTAAAGCGCGTGTAGGTGGTCGAGTAAGTCGAATGTGAAAGCCC
CGGGCTCAACCCGGGAAGTGCATCCGAAACTGCTCGACTAGAGTCCCGGAGAGGAAGGCAGAATTCCCAATGTAGGGGTG
AAATCCGTAGATATTGGGAGGAATACCGGTGGCGAAGGCGGCCTTCTGGACGGTGACTGACACTCAGACGCGAAAGCGTG
GGGAGCAAACAGGATTAGATACCCTGGTAGTCCACGCTGTAAACGTTGCGAACTAGGTGTCGGgggTATTCACCCCTCCG
GTGCCGAAGCTAACGTCTTAAGTTCGCCGCCTGGGAAGTACGGCCGCAAGGCTA
>OTU_224
TACGGggggggCAAGCGTTGTTCGGAATTACTGGGCGTAAAGGGCGCGTAGGCGGTTCGCTAAGTTGGATGTGAAAACTC
TGGGCTCAACCCAGAGCCTGCATCCAAAACTGGCGGGCTAGAGTTCTGGAGGgggTAGCGGAATTCCTGGTGTAGCGGTG
AAATGCGTAGATATCAGGAGGAACACCGGTGGCGAAGGCGGCTACCTGGACAGAAACTGACGCTGAGGCGCGAAAGCTAG
GGGAGCAAACAGGATTAGATACCCTGGTAGTCCTAGCCCTAAACGATGGATACTTGGTGTGACTGGGATTGAATCCAGTC
GTGCCGAAGCTAACGCATTAAGTATCCCGCCTGGGGAGTACGGTCGCAAGGCTG
>OTU_225
TACGGAGGATCCAAGCGTTATCCGGATTTATTGGGTTTAAAGGGTGCGTAGGCGGTAAATTAAGTCAGAGGTGAAAGCCT
GCAGCTCAACTGTAGAACTGCCTTTGATACTGGTTTACTTGAGTACAGATGAAGTGGGCGGAATGTGACAAGTAGCGGTG
AAATGCATAGATATGTCACAGAACACCGATTGCGAAGGCAGCTCACTAAAGTGTAACTGACGCTGAGGCACGAAAGCGTG
GGGATCAAACAGGATTAGATACCCTGGTAGTCCACGCCCTAAACGATGATTACTCGCTGTCGGCGATATACAGTCGGCGG
CTAAGCGAAAGCGTTAAGTAATCCACCTGGGGAGTACGGTCGCAAGATTG
>OTU_226
TACGTAGGGACCAAGCGTTGTTCGGATTTACTGGGCGTAAAGGGCGCGTAGGCGGCGCGGTAAGTCACTTGTGAAATCTC
TGAGCTTAACTCAGAACGGCCAAGTGATACTGCAGTGCTAGAGTGTGGAAGGGGCAATCGGAATTCTTGGTGTAGCGGTG
AAATGCGTAGATATCAAGAGGAACACCTGAGGTGAAGACGGGTTGCTGGGCCAACACTGACGCTGATGCGCGAAAGCCAG
GGGAGCAAACGGGATTAGATACCCCGGTAGTCCTGGCCCTAAACGATGAATACTTGGTGTCTGGAGTTTTAATGCTCCGG
GTGCCGTCGCTAACGTTtttAGTATTCCGCCTGGGGAGTACGCTCGCAAGAGTG
>OTU_227
TACGTAGGgggCAAGCGTTGTCCGGATTTATTGGGCGTAAAGAGCGTGTAGGCGGCTAGGTAGGTCCGTTGTGAAAACTC
GAGGCTCAACCTCGAGACGCCGGTGGAAACCATCTAGCTAGAGTCCGGAAGAGGAGAGTGGAATTCCTGGTGTAGCGGTG
AAATGCGCAGATATCAGGAAGAACACCCGTGGCGAAGGCGGCTctctGGTACGTGACTGACGCTGAGACGCGAAAGCGTG
GGGAGCAAACAGGATTAGATACCCTGGTAGTCCACGCCGTAAACGATGGGTGCTAGGTGTGGGCGGTGTCGACTCCGTCC
GTGCCGAAGCTAACGCATTAAGCACCCCGCCTGGGGAGTACGGCCGCAAGGCTA
>OTU_228
TACGTAGGgggCTAGCGTTGTCCGGATTTATTGGGCGTAAAGAGCGCGTAGGCGGCCGAGTAAGTCCGACGTGAAATCTG
GAGGCTCAACCTCCAGCGGTCGTTGGAAACTACTCGGCTAGAGTCCGGAAGAGGAGAGTGGAATTCCTGGTGTAGCGGTG
AAATGCGCAGATATCAGGAAGAACACCGATGGCGAAAGCAGCTctctGGGACGGTACTGACGCTGAGGCGCGAAAGCGTG
GGGAGCGAACAGGATTAGATACCCTGGTAGTCCACGCCGTAAACGATGGGTGCTAGGTGTGGGCGGTGTCGACTCCGCCC
GTGCCGAAGCTAACGCATTAAGCACCCCGCCTGGGGAGTACGGCCGCAAGGCTA
>OTU_229
TACAGAGGgggCAAGCGTTATTCGGAATTATTGGGCGTAAAGGGCGCGTAGGCGGCTGCGCAAGTCTCGGGTGAAATCCC
TCGGCTCAACCGAGGAACTGCCCTGGAAACTGCGCGGCTCGAGGCCGGGAGAGGATGGTGGAATTCCCAGTGTAGCGGTG
AAATGCGTAGATATTGGGAGGAACACCGGTGGCGAAGGCGGCCATCTGGACCGGTCCTGACGCTGAGGCGCGAAAGCGTG
GGGAGCAAACAGGATTAGATACCCTGGTAGTCCACGCCCTAAACGATGGGTACTCGGTGTCGCGGGTATCGACCcccGCG
GTGCCTTAGCTAACGCGTTAAGTACCCCGCCTGGGGAGTACGGTCGCAAGGCTG
>OTU_230
TACGAAGGTGGCAAGCGTTGTTCGGATTTACTGGGCGTAAAGGGAGCGTAGGTGGTTAGGTAAGCCCTCCGGGAAATCTT
CAGGCTTAACCTGAAAAGGTCGGgggggACTGCCTAGCTAGAGGGCGGGAGAGGAGCGCGGAATTCCCGGTGTAGCGGTG
AAATGCGTAGAGATCGGGAGGAAGGCCGGTGGCGAAGGCGGCGCTCTGGAACGTTTCTGACACTGAGGCTCGAAAGCGTG
GGGAGCAAACAGGATTAGATACCCTGGTAGTCCACGCCCTAAACGATGGACACTAAGTGCCGGCGGGTTACCGTCGGTGC
CGCAGCTAACGCATTAAGTGTCCCGCCTGGGGAGTACGGCCGCAAGGTTG
>OTU_231
TACAGagagTGCAAACGTTGTTCGGAATTACTGGGCTTGAAGCGCACGTAGGCGGCGTTGTAAGTGTCGGGTGAAATCCC
ACGGCTCACCCGTGGAACTGCCCGGCATACTGCGATGCTAGAGTGTGGTAGGGGAGAGCGGAACTCCTGGTGGAGCGGTG
AAATGCGTAGATATCAGGAGGAACACCGGTGGCGAAGGCGGCTctctGGTCCACAACTGACGCTGAGGTGCGAAAGCTAG
GGGAGCAAACGGGATTAGATACCCCGGTAGTCCTAGCTGTAAACGATGGGCACTAGCTTGGGGTCTCCCTGtgtgATCCC
AGGTGAAGCAAAAGTGATAAGTGCCCCGCCTGGGGAGTATGGTCGCAAGGCTG
>OTU_232
TACGGAGGGTGCGAGCGTTGTCCGGAATCACTGGGCGTAAAGGGCGCGTAGGCGGCGCGGGAAGGCGGCGGTGAAAGTCC
GGGGCTCAACCCCGGATCGGCCGTGGCGACTCCCGCGCTGGAGCACAGTAGAGGCGGGTGGAATTCCGGGTGTAGCGGTG
GAATGCGTAGAGATCCGGAAGAACACCGGTGGCGAAGGCGGCCCGCTGGGCTGTGGCTGACGCTGAGGCGCGACAGCGTG
GGGAGCAAACAGGATTAGATACCCTGGTAGTCCACGCCGTAAACGATGGGCACTAGGTGCCTGGgggAGCGACCcccTGG
GTGCCGGCGCTAACGCATTAAGTGCCCCGCCTGGGGAGTACGGCCGCAAGGCTG
>OTU_233
TACGGAGGGTGCAAGCGTTGTTCGGAATCACTGGGCGTAAAGGGCGTGTAGGCGGTCCGCTAAGTCTGATGTGAAAGCCC
GAGGCTTACCCTCGGAAGTGCATTGGAGACTGGCGGACTGGAGTCCCGGAGAGGAGGGTGGAATTCCTGGTGTAGCGGTG
AAATGCGTAGATATCAGGAGGAACACCGGTGGCGAAGGCGGCCCTCTGGACGGTGACTGACGCTGAGACGCGAAAGCGTG
GGGAGCAAACAGGATTAGATACCCTGGTAGTCCACGCTGTAAACGATGAGCACTAGGTGTCGCGGGTATTGACCCCTGCG
GTGCCGACGCTAACGCATTAAGTGCTCCGCCTGGGGAGTACGGTCGCAAGATTA
>OTU_234
TACGAACTGTGCAAACGTTATTCGGAATCACTGGGCTTACAGGGTGCGTAGGCGGTCTGTTAAGTAGGGTGTGAAAGCCc
ccGGCTCAACCGGGGAATTGCGCCCTAAACTGGCGGACTGGAGTGAGATAGGGGTGTGCGGAACTTCCGGTGGAGCGGTG
AAATGTGTTGATATCGGAAGGAACGCCGGTGGCGAAAGCGGCACACTGGATCTCAACTGACGCTGAGGCACGAAAGCCAG
GGGAGCGAACGGGATTAGATACCCCGGTAGTCCTGGCTGTAAACGATGAGCACTAGCTGGGAGGGACGTAGGTCCTTCCC
AACGGAGCGAAAGTGTTAAGTGCTCCGCCTGGGGAGTATGGTCGCAAGGCTG
>OTU_235
GACGAAGGgggCTAGCGTTGTTCGGAATTACTGGGCGTAAAGCGCGTGTAGGCGGTTGTTCAAGTCAGGTGTGAAAGCCT
TGAGCTCAACTCAAGAAATGCACTTGATACTGGATGACTAGAGGACCGGAGAGGATAGTGGAATTCCCAGTGTAGTGGTG
AAATACGTAGAGATTGGGAAGAACACCAGTGGCGAAGGCGGCTATCTGGACGGTTTCTGACGCTAAGACGCGAAAGCGTG
GGGAGCAAACAGGATTAGATACCCTGGTAGTCCACGCCGTAAACGATGGGTGCTAGACGTTGGCGAGCTTGCTCGTCAGT
GTCGCAGCTAACGCGTTAAGCACCCCGCCTGGGGAGTACGGCCGCAAGGTTG
>OTU_236
TACAGAGGTCCCAAGCGTTGTTCGGATTCACTGGGCGTAAAGGGTGCGTAGGTGGTGAGGTAAGTCGGATGTGAAAGCTC
CGAGCTCAACTCGGAAATGGCATTGGAAACTACCTTGCTCGAGGGTTTGAGGggggACTGGAATACTTGGTGTAGCAGTG
AAATGCGTAGATATCAAGTAGAACACCAGTGGCGAAGGCGAGTCCCTGGAAAACTCCTGACACTGAGGCACGAAAGCTAG
GGGAGCAAACAGGATTAGATACCCTGGTAGTCCTAGCCGTAAACGGTGCGTATTTGCTGTAAAAGGAATCGACCCCTTTT
GTGGCGTAGCCAACGCGTTAAATACGCCGCCTGGGAAGTACGGTCGCAAGATTA
>OTU_237
TACAGAGGGTGCGAGCGTTGTCCGGAATCACTGGGCGTAAAGGGCGCGTAGGCGGCTTGCTAAGTAGGgggTGAAATCTC
GCGGCTCAACCGCGAGGCTGCCTCCTAAACTGGCGGGCTCGAGCACAGTAGAGGCAGGTGGAATTCCCGGTGTAGCGGTG
GAATGCGTAGAGATCGGGAAGAACATCGGTGGCGAAGGCGGCCTGCTGGGCTGTTGCTGACGCTGAGGCGCGACAGCGTG
GGGAGCAAACAGGATTAGATACCCTGGTAGTCCACGCCGTAAACGATGGGTACTAGGCGCCGGggggAGCGACCCCTTCG
GTGCCGTCGCTAACGCAATAAGTACCCCGCCTGGGGAGTACGGCCGCAAGGCTG
>OTU_238
TACGAAGGgggCTAGCGTTGTTCGGAATTACTGGGCGTAAAGGGCGCGTAGGCGGCGCATTAAGTCAGGTGTGAAAGCCC
TGGGCTCAACCCAGGAATTGCACTTGATACTGATGTGCTTGAATCCGGAAGAGGATGACGGAATTCCCAGTGTAGAGGTG
AAATTCATTGATATTGGGAAGAACACCAGTGGCGAAGGCGGTCATCTGGTCCGGTATTGACGCTGAGGCGCGAAAGCGTG
GGGAGCAAACAGGATTAGATACCCTGGTAGTCCACGCCGTAAACGATGAGTGCTAGACGTCGGggggTTGCCTCTCGGTG
TCGCCGCTAACGCATTAAGCACTCCGCCTGGGGAGTACGGCCGCAAGGTTA
>OTU_239
TACGAGAGGCCCAAACGTTATTCGGATTTACTGGGCTTAAAGAGTTCGTAGGCGGCGCAGAAAGTAGGGTGTGAAAGCCC
TCGGCTCAACCGAGGAATTGCGCTCTAAACTACTGTGCTCGAGGAACCTAGAGGTGAGCAGAACTGATGGTGGAGCGGTG
AAATGCGTTGATATCATCAGGAATACCGGAGGCGAAGGCGGCTCACTGGgggTTTTCTGACGCTGAGGAACGAAAGCCAG
GGGAGCGAACGGGATTAGATACCCCGGTAGTCCTGGCCGTAAACGATGAGCACTGGGCCGGAGGGCTGCACAGCCTTCCG
GCCGTAGCGAAAGTGTTAAGTGCTCCGCCTGGGGAGTATGGTCGCAAGGCTG
>OTU_240
TACGTAGGgggCAAGCGTTGTCCGGATTTATTGGGCGTAAAGAGCGTGTAGGCGGCCATACAGGTCAGCTGTGAAAACTC
GAGGCTCAACCTCGAGACGTCGGTTGAAACCGTATGACTAGAGTCCGGAAGAGGAGAGTGGAATTCCCGGTGTAGCGGTG
AAATGCGCAGATATCGGGAAGAACACCCGTGGCGAAGGCGGCTctctGGGACGGTACTGACGCTGAGACGCGAAAGCGTG
GGGAGCGAACAGGATTAGATACCCTGGTAGTCCACGCCGTAAACGATGGGTACTAGGTGTGGCGGGTGTCGACTCCCGCT
GTGCCGAAGCTAACGCATTAAGTACCCCGCCTGGGGAGTACGGCCGCAAGGCTA
>OTU_241
TACGAAGGgggCTAGCGTTGTTCGGAATTACTGGGCGTAAAGCGCACGTAGGCGGGTTGTTAAGTCAGGGGTGAAATCCC
GGAGCTCAACTCCGGAACTGCCTTTGATACTGGCAATCTAGAGACTGGAAGAGGTTAGTGGAATTCCCAGTGTAGAGGTG
AAATTCGTAGATATTGGGAAGAACACCAGTGGCGAAGGCGGCTAACTGGTCCAGTACTGACGCTGAGGTGCGAAAGCGTG
GGGAGCAAACAGGATTAGATACCCTGGTAGTCCACGCCGTAAACTATGGATGCTAGCCGTCAGCGAGCTTGCTCGTTGGT
GGCGCAGCTAACGCATTAAGCATCCCGCCTGGGGAGTACGGTCGCAAGATTA
>OTU_242
TACGTAGGGTGCGAGCGTTAATCGGAATTACTGGGCGTAAAGCGTGCGCAGGCGGTTATTTAAGTCAGGTGTGAAAGCCC
TGGGCTTAACCTAGGAATTGCGCTTGAGACTGGATAGCTTGGAGTGCGGCAGAGGGAGGTGGAATTCCACGTGTAGCAGT
GAAATGCGTAGAGATGTGGAGGAACACCGATGGCGAAGGCAGCCTCCTGGGCCAGCACTGACGCTCATGCACGAAAGCGT
GGGGAGCAAACAGGATTAGATACCCTGGTAGTCCACGCCCTAAACGATGTCGACTGGTTGTTGGTGGGGTTAAACCCATT
AGTAACGAAGCTAACGCGTGAAGTCGACCGCCTGGGGAGTACGGCCGCAAGGTTA
>OTU_243
CACGTAGGGACCAAGCGTTGTCCGGATTCATTGGGCGTAAAGAGCTCGTAGGCGGTTCGATAAGTCGGGTGTGAAACCTC
CAGGCTCAACCTGGAGACGCCACCCGATACTGTCGTGACTAGAGTCCAGTAGGGGAGCGTGGAATTCCTGGTGTAGCGGT
GAAATGCGCAGATATCAGGAGGAACACCAGCGGCGAAGGCGGCGCTCTGGGCTGGAACTGACGCTGAGGAGCGAAAGCGT
GGGGAGCGAACAGGATTAGATACCCTGGTAGTCCACGCCGTAAACGTTGGGTACTAGGTGTGGGGTCTTATCAACGGATT
CCGTGCCGAAGCTAACGCATTAAGTACCCCGCCTGGGGAGTACGGCCGCAAGGCTA
>OTU_244
TACGTAGGgggCAAGCGTTGTCCGGAATCATTGGGCGTAAAGAGCGTGTAGGCGGCTTGATAAGTCGGCTGTGAAAGTCA
GGGGCTCAACCCTTGAATGCCGGCCGATACTGTCAAGCTAGAGTCCGGAAGAGGCGAGTGGAATTCCTGGTGTAGCGGTG
AAATGCGCAGATATCAGGAGGAACACCAATGGCGAAGGCAGCTCGCTGGGACGGTACTGACGCTGAGACGCGAAAGCGTG
GGGAGCAAACAGGATTAGATACCCTGGTAGTCCACGCCGTAAACGATGGGCACTAGGTGTGGGAGGTGTCGACTCCTTCC
GTGCCGAAGCTAACGCATTAAGTGCCCCGCCTGGGGAGTACGGCCGCAAGGCTA
>OTU_245
TACAGAGGGTGCAAGCGTTAATCGGAATTACTGGGCGTAAAGCGCACGCAGGCGGCTGCATAAGCCGGTCGTGAAATCCC
CGGGCTTAACCTGGGAATTGCGATCGGGACTGTGCGGCTAGAGTGTTGGAGAGGACAGCGGAATTCCCGGTGTAGCAGTG
AAATGCGTAGATATCGGGAGGAACATCAGTGGCGAAGGCGGCTGTCTGGCCAAACACTGACGCTCAGGTGCGAAAGCGTG
GGGAGCAAACAGGATTAGATACCCTGGTAGTCCACGCCGTAAACGATGAGAACTAGACGTCGGAGGGGTCTGCTCTTCGG
TGTCGTAGCTAACGCGCTAAGTTCTCCGCCTGGGGAGTACGGCCGCAAGGTTG
>OTU_246
TACGTAGGCAGCAAGCGTTGTTCGGAATTACTGGGCGTAAAGAGTGCGTAGGCGGTTGGCTAAGTTTGGTGTGAAATCTC
CCGGCTTAACTGGGAGGGTGCGCCGAAAACTGGCTAGCTAGAGTGTGGGAGAGGATAGTGGAATTCCTGGTGTAGCGGTG
AAATGCGTAGATATCAGGAGGAACACCTGCGGTGTAGACGGCTATCTGGACCATGACTGACGCTGAGGCACGAAAGCGTG
GGTAGCAAACAGGATTAGATACCCTGGTAGTCCACGCCCTAAACGATGCAAACTTGGTGTGCGCCCTTCATTGGGTGCGT
GCCGTAGCTAACGCGTTAAGTTTGCCGCCTGGGGAGTACGGTCGCAAGGCTG
>OTU_247
TACGAAGGgggCTAGCGTTGTTCGGATTTACTGGGCGTAAAGCgcgcgTAGGCGGGTCACTAAGTCAGGGGTGAAATCCC
GAGGCTTAACCTCGGAACTGCCTTTGATACTGGTGACCTGGAGATCGGGAGAGGTTGGTGGAATTCCGAGTGTAGAGGTG
AAATTCGTAGATATTCGGAGGAACACCAGAAGCGAAGGCGGCCAACTGGCCCGATACTGACGCTGAGGCGCGAAAGCGTG
GGGAGCAAACAGGATTAGATACCCTGGTAGTCCACGCCGTAAACGATGAATGCCAGCCGTTGGAGAGCATGCTCTTCGGT
GGCGCAGCTAACGCATTAAGCATTCCGCCTGGGGAGTACGATCGCAAGATTA
>OTU_248
TACGTAGGGTGCGAGCGTTAATCGGAATTACTGGGCGTAAAGCGTGCGTAGGCGGTTCGTTGTGTCTGTGGTGAAAGCCC
CGGGCTTAACCTGGGAATGGCCATGGAAACTGGCGAGCTGGAGTCTGGCAGAGGggggTGGAATTCCGCGTGTAGCAGTG
AAATGCGTAGAGATGCGGAGGAACACCGATGGCGAAGGCAGCCcccTGGGCTAAGACTGACGCTGAGGCACGAAAGCGTG
GGGAGCAAACAGGATTAGATACCCTGGTAGTCCACGCCCTAAACGATGTCGACTGGGTGTTGGGGAAGCGATTCCCTGGT
ACCGTAGCTAACGCGTGAAGTCGACCGCCTGGGGAGTACGGCCGCAAGGTTA
>OTU_249
TACGGAGGGTGCAAGCGTTAATCGGAATTACTGGGCGTAAAGCGAGTGTAGGTGGTTGCATAAGTCGGATGTGAAAGCCC
TGGGCTTAACCTGGGAATTGCATTCGATACTGTGCGACTAGAGTCTGATAGAGGGAAGTGGAATTCCAGGTGTAGCGGTG
AAATGCGTAGATATCTGGAGGAACATCAGTGGCGAAGGCGGCTTCCTGGATCAAGACTGACACTGAGGCTCGAAAGCGTG
GGGAGCAAACAGGATTAGATACCCTGGTAGTCCACGCCCTAAACTATGTCAACTAGACGTTGGGTTCTTTAATGAACTTA
GTGTCGAAGCTAACGCGTTAAGTTGACCGCCTGGGGAGTACGGCCGCAAGGTTG
>OTU_250
TACGGAGGGAGCTAGCGTTGTTCGGAATTACTGGGCGTAAAGCGTGCGTAGGCGGCTATTCAAGTCAGAGGTGAAAGCCT
GGAGCTCAACTCCAGAACTGCCTTTGAAACTAGATAGCTAGAATCTTGGAGAGGTGAGTGGAATTCCGAGTGTAGAGGTG
AAATTCGTAGATATTCGGAAGAACACCAGTGGCGAAGGCGACTCACTGGACAAGTATTGACGCTGAGGTACGAAAGCGTG
GGGAGCAAACAGGATTAGATACCCTGGTAGTCCACGCCGTAAACGATGATAACTAGCTGTCCGGGCTCTCAGAGCTTGGG
TGGCGCAGCTAACGCATTAAGTTATCCGCCTGGGGAGTACGGTCGCAAGATTA
>OTU_251
TACGTAGGGTGCGAGCGTTAATCGGAATTACTGGGCGTAAAGCGTGCGCAGGCGGCTTCGCAAGTCAGACGTGAAATCCC
CGGGCTTAACCTGGGAATGGCGTTTGAAACTACGGAGCTGGAGTGTGGCAGAGGGAGGTAGAATTCCACGTGTAGCGGTG
AAATGCGTAGATATGTGGAGGAATACCGATGGCGAAGGCAGCCTCCTGGGCCAACACTGACGCTCATGCACGAAAGCGTG
GGGAGCAAACAGGATTAGATACCCTGGTAGTCCACGCCCTAAACTATGTCAACTAGTTGTTGGgggAGTTAAATCCCTTA
GTAACGCAGCTAACGCGTGAAGTTGACCGCCTGGGGAGTACGGTCGCAAGATTA
>OTU_252
TACGTAGGGTGCGAGCGTTAATCGGAATTACTGGGCGTAAAGCGTGCGCAGGCGGTTGTGTAAGACAGGTGTGAAATCCC
CGGGCTTAACCTGGGAACTGCGCTTGTGACTGCACAGCTAGAGTATGGCAGAGGggggTGGAATTCCACGTGTAGCAGTG
AAATGCGTAGAGATGTGGAGGAACACCGATGGCGAAGGCAGCCcccTGGGCCAATACTGACGCTCATGCACGAAAGCGTG
GGGAGCAAACAGGATTAGATACCCTGGTAGTCCACGCCCTAAACGATGTCGACTAGGTGTTCGGTGAGGAGACTCATTGA
GTACCGCAGCTAACGCGTGAAGTCGACCGCCTGGGGAGTACGGTCGCAAGATTA
>OTU_253
TACGTAGGGAGCAAGCGTTGTCCGGAATCATTGGGCGTAAAGCgcgcgTAGGTGGCCACATAAGTCCGTTGTGAAAGTCA
AAGGCTCAACCTTTGAAAGCCGATGGATACTGtgtgGCTAGAGTACGGAAGAGGCGAGTGGAATTCCTGGTGTAGCGGTG
GAATGCGCAGATATCAGGAGGAACACCAATAGCGAAGGCAGCTCGCTGGGACGTTACTGACACTGAGGCGCGAAAGCGTG
GGGAGCGAACAGGATTAGATACCCTGGTAGTCCACGCCGTAAACGATGGGTACTAGGTGTGGGAGGTGTCGACTCCTCCC
GTGCCGTCGCTAACGCACTAAGTACCCCGCCTGGGGAGTACGGCCGCAAGGCTA
>OTU_254
TACGTAGGGTGCTAGAGTTGTCCGGATTTACTGGGTGTAAAGGGTGCTCAGGTGGGTTAGTAAGTCAGAGGTGAAATCCC
AAAGCTTAACTTTGGAGCTGCCTTTGATACTGCGAGCCTTGAGTTTGAgagagGGCAATGGAATATCTGGTGTAGCAGTG
AAATGCGTAGATATCAGATAGAACACCAATGGCGAAGGCAGTTGCCTGGCTCAAAACTGACGCTAAAGCACGAAAGTGTG
GGGAGCAAACAGGATTAGATACCCTGGTAGTCCACACCCTAAACGATGAATACTAGATGTTGGTCTTttttAAGATCAGT
ATCCAAGCTAACGCATTAAGTATTCCACCTGGGAAGTACAATCGCAAGGTTG
>OTU_255
TACGAAGGgggCTAGCGTTGTTCGGAATCACTGGGCGTAAAGCGCACGTAGGCGGACTTTCAAGTCAGGGGTGAAATCCC
GGGGCTCAACCTCGGAATTGCCTTTGATACTGTAGGTCTCGAGTCCGGAAGAGGTGGGTGGAATTCCTAGTGTAGAGGTG
AAATTCGTAGATATTAGGAAGAACACCGGTGGCGAAGGCGGCCCACTGGTCCGGTACTGACGCTGAGGTGCGAAAGCGTG
GGGAGCAAACAGGATTAGATACCCTGGTAGTCCACGCCGTAAACGATGGATGCTAGCCGTCGGCAAGCTTGCTTGTCGGT
GGCGCAGCTAACGCATTAAGCATCCCGCCTGGGGAGTACGGCCGCAAGGTTA
>OTU_256
TACGGAGGATGCGAGCGTTATCCGGATTTATTGGGTTTAAAGGGTGCGTAGGCGGTTGTATAAGTCAGCGGTGAAATTTT
CCGGCTTAACCGGGAGACTGCCGTTGATACTGTATAGCTTGAATACGGTTGCTGTGAGTGGAATGtgtgGTGTAGCGGTG
AAATGCATAGATATCAcacaGAATATCGATTGCGAAGGCAGCTCACAAAGCCGTTATTGACGCTGATGCACGAAAGTGTG
GGGATCAAACAGGATTAGATACCCTGGTAGTCCACACTGTAAACGATGATAACTAGCTGTCGGCGATACATAGTCGGTGG
CCAAGCGAAAGCGATAAGTTATCCACCTGGGGAGTACGACCGCAAGGTTG
>OTU_257
TACGTAGGGTGCGAGCGTTAATCGGAATTACTGGGCGTAAAGCGTGCGCAGGCGGTTTTGTAAGACAGGCGTGAAATCCC
CGGGCTTAACCTGGGAACTGCGCTTGTGACTGCAAGGCTAGAGTACGGCAGAGGggggTGGAATTCCACGTGTAGCAGTG
AAATGCGTAGAGATGTGGAGGAACACCAATGGCGAAGGCAGCCcccTGGGTCGATACTGACGCTCATGCACGAAAGCGTG
GGTAGCAAACAGGATTAGATACCCTGGTAGTCCACGCCCTAAACTATGTCAACTAGGTGTTGGGTGGGTAAAACCATTTA
GTACCGTAGCTAACGCGTGAAGTTGACCGCCTGGGGAGTACGGCCGCAAGGTTA
>OTU_258
TACGGggggAGCAAACGTTGTTCGGAATCACTGGGCGTAAAGGGCGCGTAGGCGGCCAGATAAGTGGGGTGTTAAATCTC
CCGGCTCAACCGGGAACCTGCACCTCATACTGCCTGGCTTGAGTACAGCAGAGGAGACTGGAATTCCCGGTGTAGCGGTG
AAATGCGTAGATATCGGGAGGAACACCAGTGGCGAAGGCGAGTCTCTGGGCTGTATCTGACGCTGATGCGCGAAAGCTAG
GGGAGCAAACGGGATTAGATACCCCGGTAGTCCTAGCCGTAAACGGTGGGCACTAGGTGTTGGAGGCATCGACCCCTCCA
GTGCCGCAGCTAACGCATTAAGTGCCCCGCCTGGGGAGTACGGCCGCAAGGTTG
>OTU_259
GACGGAGGGCGCAAGCGTTGTTCGGAATTACTGGGCGTAAAGCGCGGGCAGGCGGTCTGTTAAGTCGTTTGTGAAAACCC
GGGGCTCAACCCCGGGAATGCATACGATACTGGCAGGCTGGAGACTGGTAGAGGCTAGCGGAATTCCTGGTGTAGCGGTG
GAATGCGTAGATATCAGGAAGAACACCTGTGGCGAAGGCGGCTAGCTGGGCCAGTTCTGACGCTCATCCGCGAAAGCGTG
GGGAGCAAACAGGATTAGATACCCTGGTAGTCCACGCCGTAAACGATGGGCACTAGGTGCCGGGTCTCTAGACGGATTCG
GTGCCGCAGTTAACGCATTAAGTGCCCCGCCTGGGGAGTACGGTCGCAAGGCTG
>OTU_260
TACGGAGGATGCAAGCGTTATCCGGATTCATTGGGTTTAAAGGGTGCGTAGGCGGCTTtttAAGTCAGTGGTGAAATCTT
GCCGCTTAACGGTAAAATTGCCATTGATACTGACAAGCTTGAGTACAGTTGAGGTAAGCGGAATGTGTAGTGTAGCGGTG
AAATGCTTAGATATTACACAGAACACCGATTGCGAAGGCAGCTTACTAAACTGTTACTGACGCTGATGCACGAAAGCGTG
GGGAGCGAACAGGATTAGATACCCTGGTAGTCCACGCCGTAAACGATGATCACTCGCTGTATGCGATACACAGTATGCGG
CCAAGCGAAAGCATTAAGTGATCCACCTGGGGAGTACGATCGCAAGGTTG
>OTU_261
TACGGAGGGTGCGAGCGTTGTCCGGAATCATTGGGCGTAAAGGGCGCGTAGGTGGCCCGGTCAGTCTTTGGTGAAAGCGC
GGGGCTCAACCCTGCGTCGGCCAGGGATACTGCCGCGGCTCGAGCACTGTAGAGGCAGGCGGAATTCCGGGTGTAGCGGT
GGAATGCGTAGAGATCCGGAAGAACACCGGTGGCGAAGGCGGCCTGCTGGGCAGTTTAGCTGACACTGAGGCGCGACAGC
GTGGGGAGCAAACAGGATTAGATACCCTGGTAGTCCACGCCGTAAACGATGGGCACTAGGCGCTTGGgggAGCGACCccc
cGAGGGCCGGCGCTAACGCATTAAGTGCCCCGCCTGGGGAGTACGGCCGCAAGGCTG
>OTU_262
GACGGAAGGTGCAAGCGTTGCTCGGAATCACTGGGCGTAAAGGGTGCGTAGGCGGCCGTGTAAGTCTGGCGTGAAAGCCC
CGGGCTCAGCCCGGGAAGTGCGCTCGAAACTGCGCGGCTCGAGTGCCGGAGGGGAGAGTGGAATTCCTGGTGTAGCGGTG
AAATGCGTAGATATCAGGAGGAATACCGGTGGCGAAAGCGACTctctGGACGGCAACTGACGCTGAGGCACGAAAGCGTG
GGGAGCAAACAGGATTAGATACCCTGGTAGTCCACGCCGTAAACGATGGGCACTAGGTGTCGGgggTATCCACTCCCTCG
GTGCCGCCGCTAACGCATTAAGTGTCCCGCCTGGGAAGTACGGTCGCAAGATTA
>OTU_263
TACGGAGGGTGCAAGCGTTATCCGGATTTATTGGGTTTAAAGGGTGCGTAGGCGGTTTGATAAGTCAGCGGTGAAATATT
TCAGCTTAACTGGAAGGGTGCCGTTGATACTGTCGAGCTTGAATTTAGTTGCTGTGGGTGGAATGtgtgGTGTAGCGGTG
AAATGCATAGATATCAcacaGAATATCGATTGCGAAGGCAGCTCACAAAGCTAATATTGACGCTGATGCACGAAAGTGTG
GGGATCAAACAGGATTAGATACCCTGGTAGTCCACACTGTAAACGATGATAACTCGCTGTCGGCGATACACCGTCGGTGG
CCAAGCGAAAGCGATAAGTTATCCACCTGGGGAGTACGACCGCAAGGTTG
>OTU_264
TACGTAGGGTGCAAGCGTTGTCCGGAATTATTGGGCGTAAAGAGCTCGTAGGCGGTCTGTCACGTCGGATGTGAAAACTC
GGGGCTCAACCCCGAGCCTGCATTCGATACGGGCAGACTTGAGTTCGGCAGGGGAGACTGGAATTCCTGGTGTAGCGGTG
AAATGCGCAGATATCAGGAGGAACACCGGTGGCGAAGGCGGGTCTCTGGGCCGATACTGACGCTGAGGAGCGAAAGCGTG
GGGAGCGAACAGGATTAGATACCCTGGTAGTCCACGCCGTAAACGGTGGGTGCTAGGTGTGGGGAACTTTCCACGTTCTC
CGTGCCGCAGCTAACGCATTAAGCACCCCGCCTGGGGAGTACGGCCGCAAGGCTA
>OTU_265
TACGAACCGTCCAAACGTTATTCGGATTTATTGGGCTTAAAGGGTATGTAGGCGGCCCTTCAAGTCGGGTGTGAAAGCCC
TCGGCTCAACCGAGGAACTGCGCCCGATACTGTGGGGCTTGAGGGAGACAGAGGTAAGCGGAACTGATGGTGGAGCGGTG
AAATGCGTTGATATCATCAGGAACACCAGTGGCGAAAGCGGCTTACTGGGTCTCTTCTGACGCTGAGATACGAAAGCTAG
GGGAGCGAACGGGATTAGATACCCCGGTAGTCCTAGCTGTAAACGATGAGCACTTGATCGTGGGGCCccccATAGCCTCT
CGGTCGCAGCGAAAGTGGTAAGTGCTCCGCCTGGGGAGTATGGTCGCAAGGCTG
>OTU_266
TACGGAGGgggCCAGCGTTGCTCGGAATTATTGGGCGTAAAGGGCGCGTAGGCGGTTCGGTAAGTTTGATGTGAAATCCC
ATGGCTCAACCATGGAACTGCATCTCATACTGCCGGACTAGAGTCTGGGAGAGGGAAGTGGAATTCCCGGTGTAGCGGTG
AAATGCGTAGATATCGGGAGGAACACCAGTGGCGAAGGCGGCTTCCTGGACCAGAACTGACGCTGATGCGCGAAAGCTAG
GGGAGCAAACAGGATTAGATACCCTGGTAGTCCTAGCCTTAAACGATGTGCACTTGGTGTTGGgggTATCGACCCCTCCA
GTGCCGAAGCTAACGCATTAAGTGCACCGCCTGGGGAGTACGGTCGCAAGGCTG
>OTU_267
TACGGAGGGTGCAAACGTTGCTCGGAATCATTGGGCGTAAAGCgcgcgTAGGCGGCTTGACAAGTTGGATGTGAAAGCCC
TGGGCTCAACCCAGGATGTGCATTCAAAACTGTCTGGCTTGAATCTCGGAGGgggTCAGGGAATTCCCGGTGTAGAGGTG
AAATTCGTAGATATCGGGAGGAACACCAGTGGCGAAGGCGCTGACCTGGACGATGATTGACGCTGAGGCGCGAAAGCGTG
GGGAGCAAACAGGATTAGATACCCTGGTAGTCCACGCCGTAAACGATGAGTGCTAGGCGCCGGAGGATTGACCCCGTCGG
TGCCGAAGCTAACGCGTTAAGCACTCCGCCTGGGGAGTACGGTCGCAAGACTA
>OTU_268
TACGAAGGGTGCAAGCGTTACTCGGAATTACTGGGCGTAAAGCGTGCGTAGGTGGTTGTTTAAGTCTGTCGTGAAAGCCC
TGGGCTCAACCTGGGAATTGCGATGGAAACTGGGCGACTAGAGTGTGGCAGAGGGTAGTGGAATTCCTGGTGTAGCAGTG
AAATGCGTAGAGATCAGGAGGAACATCCGTGGCGAAGGCGACTGCCTGGGCCAACACTGACACTGAGGCACGAAAGCGTG
GGGAGCAAACAGGATTAGATACCCTGGTAGTCCACGCCCTAAACGATGCGAACTGGATGTTGGGTGCAATTTGGCACGCA
GTATCGAAGCTAACGCGTTAAGTTCGCCGCCTGGGGAGTACGGTCGCAAGACTG
>OTU_269
TACGTAGGgggCAAGCGTTATCCGGAATTATTGGGCGTAAAGAGTACGTAGGTGGTCTTTTAAGCGCAGGGTTTAAGGCA
ATGGCTTAACCATTGTTCGCCCTGTGAACTGGGAGACTTGAGTGCAGGAGAGGAAAGCGGAATTCCTAGTGTAGCGGTGA
AATGCGTAGATATTAGGAGGAACACCAGTGGCGAAGGCGGCTTTCTGGACTGTAACTGACACTGAGGTACGAAAGCGTGG
GGAGCAAACAGGATTAGATACCCTGGTAGTCCACGCCGTAAACGATGAGCACTAGGTGTCGGGGTCGCAAGACTTCGGTG
CCGCAGTTAACGCATTAAGTGCTCCGCCTGGGGAGTACGTTCGCAAGAATG
>OTU_270
TACGGAGGATGCGAGCGTTATCCGGATTCATTGGGTTTAAAGGGTGCGTAGGCGGACTATTAAGTCAGTGGTGAAATCCT
GCAGCTTAACTGCAGAACTGCCATTGATACTGATAGCCTTGAGTTTGGTTAAGGTAGGCGGAATGTGTAATGTAGCGGTG
AAATGCTTAGATATTACACAGAACACCAATTGCGTAGGCAGCTTACTGAGCCGACACTGACGCTGAGGCACGAAAGCGTG
GGGATCGAACAGGATTAGATACCCTGGTAGTCCACGCCGTAAACGATGATTACTCGCTGTTGGCGATACACTGTCAGCGG
CTAAGCAAAAGCAATAAGTAATCCACCTGGGGAGTACGGCCGCAAGGTTG
>OTU_271
TACGGAGGGTGCGAGCGTTGTCCGGAATCACTGGGCGTAAAGGGCGCGTAGGCGGTCTGTTAAGCGTGTGGTGAAAGCTC
GGGGCTCAACCCCGAGTCTGCCATGCGAACTGGTGGACTTGAGCACTGTAGAGGCAGGTGGAATTCCGGGTGTAGCGGTG
GAATGCGTAGAGATCCGGAAGAACACCGGTGGCGAAGGCGGCCTGCTGGGCAGTTGCTGACGCTGAGGCGCGACAGCGTG
GGGAGCAAACAGGATTAGATACCCTGGTAGTCCACGCCGTAAACGATGGGCACTAGGTGCTTGGgggAGCGACCccccGA
GTGCCGGCGCTAACGCATTAAGTGCCCCGCCTGGGGAGTACGACCGCAAGGTTG
>OTU_272
TACAGAGGGTGCGAGCGTTAATCGGAATTACTGGGCGTAAAGCgcgcgTAGGTGGCTTGTTAAGTCGGATGTGAAAGCCC
TGGGCTTAACCTGGGAATTGCATTCGATACTGGCAGGCTAGAGTGTGGTAGAGGGAAGTGGAATTCCCGGTGTAGCGGTG
AAATGCGTAGATATCGGGAGGAACACCAGTGGCGAAGGCGGCTTCCTGGACCAACACTGACACTGAGGTGCGAAAGCGTG
GGGAGCAAACAGGATTAGATACCCTGGTAGTCCACGCCCTAAACGATGTCGACTAGCCGCTGGAGGAATCAAATCCTTCA
GTGGCGCAGCTAACGCGATAAGTCGACCGCCTGGGGAGTACGGCCGCAAGGTTA
>OTU_273
AACGTAGGACGCAAGCGTTATCCGGAGTTACTGGGCGTAAAGGGCAGGCAGGCGGGTCGATAAGTCGGATGTGAAATCTC
CCTGGCTTAACCGGGAGAGTGCATTTGAGACTGTCAACCTGGAGGGCAGCAGAGGAGCGTGGAATTCCGGGTGGAGTGGT
GAAATGCGTAGAGATCCGGAGGAACACCAGAGGCGAAAGCGGCGCTCTGGGCTGCACCTGACGCTGAACTGCGAAAGCCA
GGGGAGCGAACGGGATTAGAAACCCCGGTAGTCCTGGCCGTAAACGATGCCAACTGGGCGTTGGGGCGAACAGCCTCAGC
GCCGGAGCGAACGCGGTAAGTTGGCCGCCTGGGGAGTACGACCGCAAGGTTA
>OTU_274
AACGTAGGTACCGAGCGTTATCCGGATTTACTGGGCGTAAAGCGCGTTCAGGCGGTTTGGCAAGTCGGGCATGAAATCtc
tcGGCTCAACCGGGAGAGGTTGTCCGATACTTCCAGACTTGAGGGCAGTAGAGGGTGGTGGAATTCCGGGTGTAGTGGTG
AAATGCGTAGATATCCGGAGGAACACCAGTGGCGAAAGCGGCCACCTGGACTGCACCTGACGCTGACACGCGAAAGCTAG
GGGAGCGAACGGGATTAGAAACCCCGGTAGTCCTAGCTATAAACGATGTTGACTAGGTGTCGACGGTCTAAACCCCGCCG
GTGCCGGAGCAAACGCATTAAGTCAACCGCCTGGGGACTACGGCCGCAAGGTTA
>OTU_275
TACGTAGGgggCAAGCGTTGTCCGGATTTATTGGGCGTAAAGAGCGTGTAGGCGGCTTGGTAGGTCCGCTGTGAAAACTC
GAGGCTCAACCTCGAGATGTCGGCGGAAACCACTTGGCTAGAGTCCGGAAGAGGAGAGTGGAATTCCCGGTGTAGCGGTG
AAATGCGCAGATATCGGGAAGAACACCTATGGCGAAGGCAGCTctctGGGACGGTACTGACGCTGAGACGCGAAAGCGTG
GGGAGCGAACAGGATTAGATACCCTGGTAGTCCACGCCGTAAACGATGGGTGCTAGGTGTGGGCGGTGTCGACTCCGTCC
GTGCCGAAGCTAACGCATTAAGCACCCCGCCTGGGGAGTACGGCCGCAAGGCTA
>OTU_276
CACGTAGGAGGCGAGCGTTGTCCGGAATCATTGGGCGTAAAGAGCgcgcAGGCGGCTTGGCAAGTCGGGTGTGAAATCCC
GGGGCTCAACCCCGTGACTGCATTCGATACTGTCAGGCTAGAGGTAGGTAGGGGAGATCGGAATTCCTGGTGTAGCGGTG
AAATGCGCAGATATCAGGAGGAACACCGGTGGCGAAGGCGGATCTCTGGGCCTTACCTGACGCTCAGGCGCGAAAGCTAG
GGGAGCGAACAGGATTAGATACCCTGGTAGTCCTAGCCGTAAACGTTGGGTGCTAGGTGTGGGCGGATATCAACCCCGTC
CGTGCCGAAGCTAACGCATTAAGCACCCCGCCTGGGGAGTACGGCCGCAAGGCTA
>OTU_277
TACGAGAGGCCCAAACGTTATTCGGATTTACTGGGCTTAAAGAGTTCGTAGGCGGCTTGGAAAGTGGGGTGTGAAAGCCC
TCGGCTCAACCGAGGAATTGCGCTCCAAACTGCCGAGCTTGAGGAAGCTAGAGGTGAGCAGAACTGATGGTGGAGCGGTG
AAATGCGTTGATATCATCAGGAATACCGGAGGCGAAGGCGGCTCACTGGGACTTTTCTGACGCTGAGGAACGAAAGCTAG
GGGAGCAAACGGGATTAGATACCCCGGTAGTCCTAGCCGTAAACGGTGAGCACTGGACCGAGGGCCTGCACAGGCCcccG
GTCGTAGCGAAAGTGTTAAGTGCTCCGCCTGGGGAGTATGGTCGCAAGGCTG
>OTU_278
TACGGAGGgggCGAGCGTTATTCGGAATTATTGGGCGTAAAGGGCGCGTAGGCGGCCCGGTAAGTCAAAGGTGAAATCCC
TCGGCTCAACTGAGGAACTGCCTTTGAAACTGTCGGGCTTGAGGCCGGGAGGgggTAGCGGAATTCCCAGTGTAGCGGTG
AAATGCGTAGATATTGGGAGGAACACCGGTGGCGAAGGCGGCTACCTGGACCGGTTCTGACGCTGATGCGCGAAAGCGTG
GGTAGCAAACAGGATTAGATACCCTGGTAGTCCACGCTGTAAACGATGAGTGCTCGGTGTCGCGGGTATCGACCCCTGCG
GTGCCTTAGCTAACGCGTTAAGCACTCCGCCTGGGGAGTACGGTCGCAAGGCTG
>OTU_279
TACAGAGGTGGCAAGCGTTGTTCGGAATTACTGGGCGTAAAGGGCGCGTAGGCGGTTCCGTAAGTCCCGTGTGAAATCCc
ccGGCTCAACTGGGGAATGGCACGGGAGACTGCGGGGCTTGAGTTCGGGAGAGGGAAGCGGAATTCCGGGTGTAGCGGTG
AAATGCGTAGATATCCGGAGGAACACCGGTGGCGAAGGCGGCTTCCTGGACCGACACTGACGCTAAGGCGCGAAAGCTAG
GGGAGCAAACGGGATTAGATACCCCGGTAGTCCTAGCTGTAAACGATGAGCGCTGGGTGTGGGAGGTATTAAACCCTTCC
GTGCCGAAGCTAACGCATTAAGCGCTCCGCCTGGGGAGTACGGTCGCAAGGCTG
>OTU_280
TACAGAGGGTGCGAGCGTTGTCCGGAATCACTGGGCGTAAAGGGCGCGTAGGCGGCTTTGCAAGCGTGCGGTGAAAGCTC
GGGGCTTAACTCCGAGTCTGCCGTGCGAACTGTGAGGCTTGAGTCTGGTAGAGGTCGATGGAATTCCGGGTGTAGCGGTG
GAATGCGTAGAGATCCGGAAGAACACCGGTGGCGAAGGCGGTCGACTGGGCCAGTACTGACGCTGAGGCGCGACAGCGTG
GGGAGCAAACAGGATTAGATACCCTGGTAGTCCACGCCGTAAACGATGGGCACTAGGTCCTTGGgggAGCGACCCCTTGA
GGGCCGGCGCTAACGCATTAAGTGCCCCGCCTGGGGAGTACGGCCGCAAGGCTG
>OTU_281
GACAGAGGGTGCAAACGTTGTTCGGAATTACTGGGCGTAAAGCGCGTGTAGGCGGCAACGCAAGTCGGATGTGAAAGCCC
ATGGCTCAACCATGGAAGTGCACCCGAAACTGCGTTGCTAGAGTCTCGGAGAGGAAGGTGGAATGCTTGGTGTAGAGGTG
AAATTCGTAGATATCAAGCGGAACACCGGTGGCGAAGGCGGCCTTCTGGACGAGTACTGACGCTGAGACGCGAAAGCGTG
GGTAGCAAACAGGATTAGATACCCTGGTAGTCCACGCCGTAAACGATGAGTGCTAGGTGTCAGAGGCTTTGACCCTTCTG
GTGCCGAAGCTAACGCGTTAAGCACTCCGCCTGGGGAGTACGGCCGCAAGGCTA
>OTU_282
TACGGAGGGTGCAAGCGTTATCCGGATTCACTGGGTTTAAAGGGTGCGTAGGTGGGCAGGTAAGTCAGTGGTGAAATCTC
CGGGCTTAACCCGGAAACTGCCATTGATACTATCTGTCTTGAATACCCTGGAGGTGAGCGGAATATGTCATGTAGCGGTG
AAATGCTTAGATATGACATAGAACACCCATTGCGAAGGCAGCTCACTACGGGAATATTGACACTGAGGCACGAAAGCGTG
GGGATCAAACAGGATTAGATACCCTGGTAGTCCACGCCCTAAACGATGGATACTCGACATCAGCGATAAACTGTTGGTGT
CTGAGCAAAAGCATTAAGTATCCCACCTGGGAAGTACGATCGCAAGATTG
>OTU_283
TACGGAGGGTGCGAGCGTTGTCCGGAATCACTGGGCGTAAAGGGCGCGTAGGTGGCTTTTCAAGCgcgcgGTGAAAGCCC
GGGGCTCAACCCCGGGTCGGCCGTGCGGACTGGGAGGCTTGAGCACTGTAGGGGCGGGTGGAATTCCGGGTGTAGCGGTG
GAATGCGTAGAGATCCGGAAGAACACCGGTGGCGAAGGCGGCCCGCTGGGCAGGAAGGCTCGCAAGAGCCGGCTGACACT
GAGGCGCGACAGCGTGGGGAGCAAACAGGATTAGATACCCTGGTAGTCCACGCCGTAAACGATGGGCACTAGGTGCTTGG
gggAGCGACCCTCCGGGTGCCGGCGCTAACGCATTAAGTGCCCCGCCTGGGGAGTACGGCCGCAAGGCTG
>OTU_284
CACGTAGGgggCGAGCGTTGTCCGGATTTATTGGGCGTAAAGAGCTCGTAGGCGGTTTCGTAAGTCGGATGTGAAAACTC
CAGGCTCAACTTGGAGACGCCATTCGATACTGCGATGACTTGAGTCCGGTAGGGGAGTGTGGAATTCCTGGTGTAGCGGT
GAAATGCGCAGATATCAGGAGGAACACCGGCGGCGAAGGCGGCACTCTGGGCCGGTACTGACGCTGAGGAGCGAAAGCGT
GGGTAGCAAACAGGATTAGATACCCTGGTAGTCCACGCCGTAAACGGTGGGCACTAGGTGTGGGATTCACTCAACGGATT
CCGTGCCGCAGCTAACGCATTAAGTGCCCCGCCTGGGGAGTACGGCCGCAAGGCTA
>OTU_285
TACGGAGGGTGCGAGCGTTGTTCGGAATTACTGGGCGTAAAGCGCGTGTAGGCGGCCTTGTAAGTCTGGTGTGAAAGCCC
GGGGCTCACCcccGGAAGTGCATTGGATACTGCAAGGCTCGAGTACCGGAGAGGAGGGTGGAATTCCTGGTGTAGCGGTG
AAATGCGTAGATATCAGGAGGAACACCGGTGGCGAAGGCGGCCCTCTGGACGGATACTGACGCTGAGACGCGAAAGCGTG
GGGAGCAAACAGGATTAGATACCCTGGTAGTCCACGCCGTAAACGATGGGCACTAGGTGTTCGGGGTATTGACCcccTGA
GTGCCGCAGCTAACGCATTAAGTGCCCCGCCTGGGGAATACGGCCGCAAGGTTA
>OTU_286
TACGTAGGCAGCGAGCGTTGTTCGGAGTTACTGGGCGTAAAGAGTGCGTAGGCGGTTTTCTAAGTTTGGTGTGAAATCTC
CCGGCTTAACTGGGAGGGTGCGCCGAAGACTGGAAGGCTTGAGTATGGGAGAGGTAAGCGGAATTCCTGGTGTAGCGGTG
AAATGCGTAGATATCAGGAGGAACACCTGCGGTGTAGACGGCTTACTGGACCATAACTGACGCTGAGGCACGAAAGCGTG
GGTAGCAAACAGGATTAGATACCCTGGTAGTCCACGCCCTAAACGATGCATACTTGGTGTGGGTAGTTCATTCTATCCGT
GCCGGAGCTAACGCGTTAAGTATGCCGCCTGGGGAGTACGGTCGCAAGGCTG
>OTU_287
TACGTAGGTGGCGAGCGTTATCCGGAATTATTGGGCGTAAAGGGTGCGTAGGCGGTTCATTAAGTCTGTGGTTAAAGTGC
GGGGCTCAACCCCGTATAGCCATGGAAACTGGTGAACTAGAGTGCAGGAGAGGGCAGTGGAATTCCATGTGTAGCGGTAA
AATGCGTAGATatatGGAGGAACACCGGTGGCGAAGGCGGCTGCCTGGCCTGTAACTGACGCTGAGGCACGAAAGCGTGG
GGAGCAAATAGGATTAGATACCCTAGTAGTCCACGCCGTAAACGATGATTACTAAGTGTTGGAGAAATTCAGTGCTGCAG
TTAACGCAATAAGTAATCCGCCTGGGGAGTATGCACGCAAGTGTG
>OTU_288
TACGGAGGGTGCAAGCGTTGCTCGGAATTACTGGGCGTAAAGGGCGTGTAGGCGGTTTCGTATGTCTGGCGTGAAAGCCC
CGGGCTCACCTCGGGAAGTGCGTCGGAAACTGCGAGACTAGAGTCCCGGAGAGGGAGGTGGAATTCCAGGTGTAGCGGTG
AAATGCGTAGATATCTGGAAGAACACCGGTGGCGAAAGCGGCCTCCTGGACGGTGACTGACGCTGAGACGCGAAAGCGTG
GGGAGCAAACAGGATTAGATACCCTGGTAGTCCACGCCATAAACGATGAGCACTAGGTGTCGCGGGTATTGACCCCTGCG
GTGCCGCCGCTAACGCATTAAGTGCTCCGCCTGGGGACTACGGCCGCAAGGTTA
>OTU_289
TACGGAGGGTGCAAGCGTTATCCGGATTTATTGGGTTTAAAGGGTCCGTAGGCGGATCGTTAAGTCAGCGGTGAAATCTT
CCGGCTCAACCGGGAAACTGCCGTTGATACTGTCGATCTTGAGTACAAGTGAAGTTGGCGGAATGtgtgGTGTAGCGGTG
AAATGCTTAGATATCAcacaGAACACCTATTGCGAAGGCAGCTGACTAACTCGTAACTGACGCTGAGGGACGAAAGTGTG
GGGATCAAACAGGATTAGATACCCTGGTAGTCCACACCGTAAACGATGATCACTAGATTTTGGCCGCAAGGTCAGAGTCC
AAGCGAAAGTGTTTAGTGATCCACCTGGGGAGTACGTCCGCAAGGATG
>OTU_290
TACGAAGGgggCTAGCGTTGTTCGGATTTACTGGGCGTAAAGCGCACGTAGGCGGATCGTTAAGTCGGgggTGAAATCCT
GGAGCTCAACTCCAGAACTGCCTTCGATACTGGCGATCTTGAGTCCGGAAGAGGTGAGTGGAACTCCTAGTGTAGAGGTG
GAATTCGTAGATATTAGGAAGAACACCAGTGGCGAAGGCGGCTCACTGGTCCGGTACTGACGCTGAGGTGCGAAAGCGTG
GGGAGCAAACAGGATTAGATACCCTGGTAGTCCACGCCGTAAACTATGAGAGCTAGCCGTTGGAGGGTTTACCCTTCAGT
GGCGCAGCTAACGCATTAAGCTCTCCGCCTGGGGAGTACGGTCGCAAGATTA
>OTU_291
TACGTAGGgggCTAGCGTTATCCGGAATTACTGGGCGTAAAGGGTGCGTAGGTGGTTTCTTAAGTCAGAGGTGAAAGGCT
ACGGCTCAACCGTAGTAAGCCTTTGAAACTGGGAAACTTGAGTGCAGGAGAGGAGAGTGGAATTCCTAGTGTAGCGGTGA
AATGCGTAGATATTAGGAGGAACACCAGTTGCGAAGGCGGCTctctGGACTGTAACTGACACTGAGGCACGAAAGCGTGG
GGAGCAAACAGGATTAGATACCCTGGTAGTCCACGCCGTAAACGATGAGTACTAGCTGTCGGAGGTTACCcccTTCGGTG
GCGCAGCTAACGCATTAAGTACTCCGCCTGGGAAGTACGCTCGCAAGAGTG
>OTU_292
TACAGAGGTGGCAAGCGTTGTTCGGAATTACTGGGCGTAAAGGGCGCGTAGGCGGTCGATTAAGTCCCGTGTGAAATCCC
TCGGCTCAACTGAGGAACTGCACGGGAAACTGGTTGACTTGAGTTCGGGAGAGGGAAGCGGAATTCCGGGTGTAGCGGTG
AAATGCGTAGATATCCGGAGGAACACCGGTGGCGAAGGCGGCTTCCTGGACCGATACTGACGCTGAGGCGCGAAAGCTAG
GGGAGCAAACGGGATTAGATACCCCGGTAGTCCTAGCTGTAAACGATGAGTGCTGGGTGTAGGgggTATTAACCCCTCCT
GTGCCGAAGCTAACGCATTAAGCACTCCGCCTGGGGAGTACGGTCGCAAGGCTG
>OTU_293
TACAGAGGGTGCGAGCGTTGTCCGGAATCACTGGGCGTAAAGGGCGCGTAGGCGGCCTGATAAGTCGGgggTGAAATCCT
GTGGCTCAACCACAGGGCTGCCTCCGAGACTGTCGGGCTCGAGCACAGTAGAGGCAGGTGGAATTCCCGGTGTAGCGGTG
GAATGCGTAGAGATCGGGAAGAACATCGGTGGCGAAGGCGGCCTGCTGGGCTGTTGCTGACGCTGAGGCGCGACAGCGTG
GGGAGCAAACAGGATTAGATACCCTGGTAGTCCACGCCGTAAACGATGGGCACTAGGCGTCGGggggAGCGACCCTCCCG
GTGCCGTCGCTAACGCAGTAAGTGCCCCGCCTGGGGAGTACGGCCGCAAGGCTG
>OTU_294
TACGTAGGTGGCAAGCGTTGTTCGGAATTATTGGGCGTAAAGGGCGCGTAGGCGGTTTGTTAAGTCGGCTGTGAAAGCCC
GGGGCTCAACCCCGGAGGGTCAGCCGATACTGGCAGACTAGAGTACGGAAGAGGTAGCTGGAATTCCCGGTGTAGCGGTG
AAATGCGTAGATATCGGGAGGAACACCTGAGGCGAAGGCGGGCTACTGGGCCGATACTGACGCTGATGCGCGAAAGCCAG
GGGAGCGAACGGGATTAGATACCCCGGTAGTCCTGGCCCTAAACGATGGACACTTGGTgtgtCGGGTATTCCAGTCCCGA
TGTGCCGGAGCTAACGCGTTAAGTGTCCCGCCTGGGGAGTACGGTCGCAAGGCTG
>OTU_295
TACGTAGGgggCAAGCGTTGTCCGGATTTATTGGGCGTAAAGCgcgcgTAGGCGGCGCGGTATGTCGTGCGTGAAATCTC
CCGGCTTAACTGGGAGGGGCCGTGCGAAACTGCCGGGCTTGAGGTCAGAAGGGGAAAGTGGAATTCCGGGTGTAGTGGTG
GAATACGTAGATATCCGGAGGAACACCAGCGGCGAAGGCGGCTTTCTGGTCTGATACTGACGCTGAGGCGCGAAAGCGTG
GGGAGCGATCCGGATTAGATACCCGGGTAGTCCACGCCGTAAACGATGAGTACTAGGTGTCGGgggTATCGACCcccTCG
GTGCCGTCGCTAACGCATTAAGTACTCCGCCTGGGGACTACGGCCGCAAGGCTA
>OTU_296
TACAGAGGGTGCGAGCGTTAATCGGATTTACTGGGCGTAAAGCGTgtgtAGGTGGCTTCCTAAGTCGGTTGTGAAATCCC
TGGGCTCAACCTGGGAATTGCAGTCGATACTGGGAAGCTCGAGTTCGGTAGAGGACGGCGGAATTCCCGGTGTAGCGGTG
AAATGCGTAGATATCGGGAGGAACATCGATGGCGAAAGCAACCGTCTGGGCCTGAACTGACACTGAGACACGAAAGCGTG
GGGAGCAAACAGGATTAGATACCCTGGTAGTCCACGCCGTAAACGATGGGAACCTGACGTCGGTCTGCTCTGCGGATCGG
TGTCGTAGCTAACGCGCTAAGTTCCCCGCCTGGGGAGTACGGCCGCAAGGTTG
>OTU_297
TACGGAGGGTGCAAGCGTTGTTCGGATTTATTGGGCGTAAAGCGCGTGTAGGCGGTTTCTTAAGTCTGATGTGAAAGCCC
TGGGCTCAACCCAGGAAGTGCATTGGATACTGGGAGACTTGAATACGGGAGAGGGTAGTGGAATTCCTAGTGTAGGAGTG
AAATCCGTAGATATTAGGAGGAACACCGGTGGCGAAGGCGGCTACCTGGACCGATATTGACGCTGAGACGCGAAAGCGTG
GGGAGCAAACAGGATTAGATACCCTGGTAGTCCACGCCGTAAACGATGAGAACTAGGTGTTGCGGGTATTGACCCCTGCA
GTGCCGCAGCTAACGCATTAAGTTCTCCGCCTGGGAAGTACGGTCGCAAGACTA
>OTU_298
TACGTAGGGTGCGAGCGTTGCCCGGATTTATTGGGCGTAAAGGGCgcgcAGGCGGCTACGCACGTCCGTTGTGAAATCGC
TCGGCTCAACTGGGCGGGGTCAGCGGATACGGCGTAGCTGGAGCAAGCTAGGgggCAATGGAATTCCCGGTGTAGTGGTG
GAATGCGTAGATATCGGGAGGAACACCAGTGGCGAAGGCGGTTGCCTGGAGCTTTGCTGACGCTGAGGCGCGAAAGCGTG
GGGAGCGATCCGGATTAGATACCCGGGTAGTCCACGCCGTAAACGATGCGGACTAGGTGTCGGgggTATCGACCcccTCG
GCGCCGCAGCTAACGCATTAAGTCCGCCGCCTGGGGACTACGGCCGCAAGGCTA
>OTU_299
TACGTAGGGTCCGAGCGTTGTCCGGAGTTACTGGGCGTAAAGCgcgcgcAGGCGGCGGTGCTGGCCCGGCGTGAAAGCCc
ccGGCTCAACCGGGGAGGGTCGTCGGGGACCGCACCGCTTGAGGGCGGTAGGGGCTGGTGGAATGCCTGGTGTAGTGGTG
AAATGCGTAGAGATCAGGCGGAACACCCGTGGCGAAGGCGGCCAGCTGGGCCGTCCCTGACGCTGAGGCGCGAAGGCGTG
GGGAGCGAACGGGATTAGATACCCCGGTAGTCCACGCAGTAAACGATGCCGACTAGGCGTGGggggAGTTGACCcccTCC
GTGCCGGAGCCAACGCGGGAAGTCGGCCGCCTGGGGAGTACGGCCGCAAGGCTA
>OTU_300
TACGAAGGgggCTAGCGTTGTTCGGATTTACTGGGCGTAAAGCGCACGTAGGCGGGTCGTTAAGTCAGGGGTGAAATCCC
GGAGCTCAACTCCGGAACTGCCTTTGATACTGGCGACCTTGAGGCTGGAAGAGGTTAGTGGAATTCCCAGTGTAGAGGTG
AAATTCGTAGATATTGGGAAGAACACCAGTGGCGAAGGCGGCTAACTGGTCCAGATCTGACGCTGAGGTGCGAAAGCGTG
GGGAGCAAACAGGATTAGATACCCTGGTAGTCCACGCCGTAAACTATGGGTGCTAGCTGTCAGCGGGCTTGCTCGTTGGT
GGCGCAGCTAACGCATTAAGCACCCCGCCTGGGGAGTACGGTCGCAAGATTA
>OTU_301
TACAGAGGGTGCAAGCGTTAATCGGAATTACTGGGCGTAAAGCgcgcgTAGGTGGTTTGTTAAGTTGGATGTGAAATCCC
CGGGCTCAACCTGGGAACTGCATTCAAAACTGACAAGCTAGAGTATGGTAGAGGGTGGTGGAATTTCCTGTGTAGCGGTG
AAATGCGTAGATATAGGAAGGAACACCAGTGGCGAAGGCGACCACCTGGACTGATACTGACACTGAGGTGCGAAAGCGTG
GGGAGCAAACAGGATTAGATACCCTGGTAGTCCACGCCGTAAACGATGTCAACTAGCCGTTGGGAGCCTTGAGCTCTTAG
TGGCGCAGCTAACGCATTAAGTTGACCGCCTGGGGAGTACGGCCGCAAGGTTA
>OTU_302
TACGGggggAGCAAGCGTTGTTCGGAATCACTGGGCGTAAAGGGCGTGTAGGCGGTTCGGTAAGTGAGATGTGAAATGCC
CCGGCTTACCCGGGGACCTGCATCTCAAACTGCTGAGCTTGAGTACAGCAGAGGGTGGgggAATTCCTGGTGTAGCGGTG
AAATGCGTAGATATCAGGAGGAACACCGGTGGCGAAGGCGCCCACCTGGGCTGCTACTGACGCTGAGGCGCGAAAGCTAG
GGGAGCAAACGGGATTAGATACCCCGGTAGTCCTAGCCGTAAACGGTGATCACTAGGTGTTGGGAGCATCGACCCTTCCA
GTGCCGCAGCTAACGCATTAAGTGATCCGCCTGGGGAGTACGGCCGCAAGGTTG
>OTU_303
TACGAAGGATGCAAGCGTTATCCGGAATTATTGGGTTTAAAGGGTGCGTAGGCGGACTAATAAGTCAGTGGTGAAAGCCT
GCAGCTTAACTGCAGAATTGCCGTTGATACTGTTAGTCTTGAGTACAGTTGAGGTAGGCGGAATGTGTCATGTAGCGGTG
AAATGCTTAGATATGACACAGAACACCGATTGCGAAGGCAGCTTGCTAAGCTGTAACTGACGCTGAGGCACGAAAGCGTG
GGGAGCAAACAGGATTAGATACCCTGGTAGTCCACGCCCTAAACGATGATAACTCGCTGTTGGCGATATACTGTCAGCAG
CCAAGCGAAAGCATTAAGTTATCCACCTGGGGAGTACGACCGCAAGGTTG
>OTU_304
TACGGggggggCAAGCGTTGTTCGGAATTACTGGGCGTAAAGGGCGCGTAGGCGGCCTACTAAGTCGGACGTGAAATCCC
TCGGCTCAACCGAGGAACTGCGTCCGATACTGGCAGGCTGGAATCCGGGAGAGGGATGTGGAATTCCAGGTGTAGCGGTG
AAATGCGTAGATATCTGGAGGAACACCGGTGGCGAAGGCGGCATCCTGGACCGGTATTGACGCTGAGGCGCGAAAGCTAG
GGGAGCAAACGGGATTAGATACCCCGGTAGTCCTAGCCCTAAACGATGAGTGCTTGGTGTGGCGGGTATCGATCCCTGCC
GTGCCGAAGCTAACGCATTAAGCACTCCGCCTGGGGAGTACGGTCGCAAGGCTG
>OTU_305
TACGGAGGgggCCAGCGTTGTTCGGAATCATTGGGCGTAAAGGGCGCGTAGGCGGCTTGGTAAGTCCGTTGTGAAATCCC
TCGGCTCAACCGAGGAACTGCGACGGATACTGCTTGGCTTGAGTCCCGGAGAGGGTAGCGGAATTCCCAGTGTAGCGGTG
AAATGCGTAGATATTGGGAGGAACATCGGTGGCGAAGGCGGCTACCTGGACGGGTACTGACGCTGATGCGCGAAAGCTAG
GGGAGCAAACAGGATTAGATACCCTGGTAGTCCTAGCTGTAAACGATGGGCACTTGGTGTTGCGGGTATCGACCCCTGCA
GTGCCGAAGCTAACGCATTAAGTGCCCCGCCTGGGGAGTACGGTCGCAAGGCTG
>OTU_306
TACGTAGGACCCGAGCGTTGTCCGGATTTACTGGGTATAAAGGGTGCGTAGGCGGCCTTGTGCGTCAGAGGTGAAATATC
CGGGCTTAACCCGGAGGGTGCCTTTGATACGGCAGGGCTTGAGTGCGAgagagGATGATGGAATTCCTGGTGTAGCGGTG
AAATGCGTAGATATCAGGAGGAACACCGGTGGCGAAGGCGGTCATCTGGCTCGTAACTGACGCTGAGGCACGAAAGCGCG
GGGATCAAACAGGATTAGATACCCTGGTAGTCCGCGCCCTAAACGATGTATGCTTGGTGTTGGGCCCGCAAGGGTTCAGT
GCCGTAGGGAATCTGATAAGCATACCACCTGGGGAGTACGATCGCAAGGTTG
>OTU_307
TACGTAGGGTGCAAGCGTTAATCGGAATTACTGGGCGTAAAGCGTGCGCAGGCGGTTATGCAAGACAGATGTGAAATCCC
CGGGCTCAACCTGGGAACTGCATTTGTGACTGCATGACTTGAGTACGGTAGAGGgggATGGAATTCCGCGTGTAGCAGTG
AAATGCGTAGATATGCGGAGGAACACCGATGGCGAAGGCAATCCCCTGGACCTGTACTGACGCTCAGGCACGAAAGCGTG
GGGAGCAAACAGGATTAGATACCCTGGTAGTCCACGCCCTAAACGATGTCAACTGGTTGTTGGGAGGGTTTCTTCTCAGT
AACGAAGCTAACGCGTGAAGTTGACCGCCTGGGGAGTACGGCCGCAAGGTTG
>OTU_308
TACAGGgggggCAAGCGTTGTTCGGAATTACTGGGCGTAAAGGGCCAGTAGGCGGCCAACTAAGTCACACGTGAAATCCC
CAGGCTTAACCTGGGAACTGCGTGTGATACTGGATGGCTTGAATTCGGGAGAGGGATGCAGAATTCCAGGTGTAGCGGTG
AAATGCGTAGATATCTGGAGGAATACCGGTGGCGAAGGCGGCATCCTGGACCGACATTGACGCTGAACGGCGAAAGCTAG
GGGAGCAAACGGGATTAGATACCCCGGTAGTCCTAGCCCTAAACGATGAATGCTTGGTGTGGCGGGTATCGATCCCTGCC
GTGCCGAAGCTAACGCATTAAGCATTCCGCCTGGGGAGTACGGTCGCAAGGCTG
>OTU_309
AACGTAGGAGGCGAGCGTTATCCGGATTCACTGGGCGTAAAGCGCGTGCAGGCGGTTCGGTAAGTTGGGCGTGAAATCTC
CTGGCTCAACTGGGAGAGGTCGTTCAATACTACCGGGCTAGagagTGGTAGAGGAAGATGGAATTCCCGGTGTAGTGGTG
AAATGCGTAGATATCGGGAGGAACACCAGTGGCGAAGGCGATCTTCTGGACCATTTCTGACGCTCAGACGCGACAGCTAG
GGTAGCAAACGGGATTAGAGACCCCGGTAGTCCTAGCCGTAAACGATGTGAACTTGGCGTCGGTGGGTTAAACTCCATCG
GTGCCGCAGCCAACGCGATAAGTTCACCGCCTGGGGACTACGGCCGCAAGGTTA
>OTU_310
TACGGAGGGTGCAAGCGTTGTTCGGAATTACTGGGCGTAAAGCGCGTGTAGGCGGTCGCGTAAGTCTGATGTGAAAGCCC
GGGGCTCACCcccGGAAGTGCATTGGAAACTGCGCGACTAGAGTGTCGGAGAGGAGGGTGGAATTCCTGGTGTAGCGGTG
AAATGCGTAGATATCAGGAGGAACACCGGTGGCGAAGGCGGCCCTCTGGACGAATACTGACGCTGAGACGCGAAAGCGTG
GGGAGCAAACAGGATTAGATACCCTGGTAGTCCACGCTGTAAACGATGGGCACTAGGTGTTCGGGGTATTGACCcccTGA
GTGCCGCAGCTAACGCATTAAGTGCCCCGCCTGGGGACTACGGCCGCAAGGTTA
>OTU_311
TACGGAGGTGGCTAGCGTTGTTCGGAATTACTGGGCGTAAAGGGCGCGTAGGCGGCTTTGCAAGTCAGATGTGAAAGCCC
CGGGCTTAACTCGGGAACTGCATCTGAAACTGCTTAGCTTGAGTCCTGGAGGgggTAGTGGAATTCCCAGTGTAGCGGTG
AAATGCGTAGATATTGGGAGGAACACCTGCGGCGAAGGCGGCTACCTGGACAGTGACTGACGCTGAGGCGCGAAAGCTAG
GGGAGCGAACGGGATTAGATACCCCGGTAGTCCTAGCCGTAAACGATGGGCACTTGGTGTTGGgggTATTGAGTCCCTCG
GTGCCGGAGTTAACACGTTAAGTGCCCCGCCTGGGGAGTACGGTCGCAAGACTG
>OTU_312
TACGTAGGGCGCAAGCGTTGTCCGGAATTATTGGGCGTAAAGAGCTCGTAGGTGGCTTGTCACGTCGGGTGTGAAAGCTT
GGGGCTTAACTCCAGGTCTGCATTCGATACGGGCTGGCTAGAGGTAGGTAGGGGAGAACGGAATTCCTGGTGTAGCGGTG
AAATGCGCAGATATCAGGAGGAACACCGGTGGCGAAGGCGGTTCTCTGGGCCTTACCTGACGCTGAGGAGCGAAAGCGTG
GGGAGCGAACAGGATTAGATACCCTGGTAGTCCACGCTGTAAACGTTGGGCGCTAGGTGTGGGGACCTTCCACGGTTTCC
GCGCCGTAGCTAACGCATTAAGCGCCCCGCCTGGGGAGTACGGCCGCAAGGCTA
>OTU_313
TACGTAGGGGCCAAGCGTTATCCGGATTTACTGGGCGTAAAGCGCATGTAGGCGGTCGATCAAGTCGGATGTGAAAGCTC
CTGGCTTAACTGGGAGAGGTCATTCGAAACTAGTCGGCTGGAGGGTGGTAGAGGAGAGCGGAATTCCAGGTGTAGCGGTG
AAATGCGTAGATATCTGGAGGAACACCAGTGGCGAAAGCGGCTctctGGACCATTCCTGACGCTGAGATGCGAAAGCCAG
GGGAgagaACGGGATTAGAAACCCCGGTATTCCTGGCCGTAAACGATGTCAACTAGGCGTAGGAGGTTATAAACCCCTTC
TGTGCTGTAGCAAACGCGTTAAGTTGACCGCCTGGGGACTACGGCCGCAAGGCTA
>OTU_314
TACGGAGGgggCAAGCGTTGTTCGGAATTATTGGGCGTAAAGGGCGCGTAGGCGGCCATGCAAGTCGGTTGTGAAATCCC
TTGGCTCAACCAAGGAACTGCGTCCGAAACTGCATGGCTCGAGTCCGGGAGAGGGTAGTGGAATTCCCAGTGTAGCGGTG
AAATGCGTAGATATTGGGAGGAACACCGGTGGCGAAGGCGGCTACCTGGACCGGAACTGACGCTGAGGCGCGAAAGCTAG
GGGAGCAAACAGGATTAGATACCCTGGTAGTCCTAGCTGTAAACGATGAGCACTTGGTGTAGCGGGTATTGACCCCTGCT
GTGCCGAAGCTAACGCATTAAGTGCTCCGCCTGGGGAGTACGGTCGCAAGGCTG
>OTU_315
TACGGAGGATGCGAGCGTTATCCGGATTTATTGGGTTTAAAGGGTGCGTAGGCGGATTGATAAGTCAGTGGTGAAAACCT
GCAGCTTAACTGTAGACTTGCCGTTGATACTGTCAGTCTTGAGTGTGGTCAAGGTAGGCGGAATGTGTAATGTAGCGGTG
AAATGCTTAGATATTACACAGAACACCGATTGCGAAGGCAGCTTACTGGGCCATTACTGACGCTGATGCACGAAAGCGTG
GGGATCGAACAGGATTAGATACCCTGGTAGTCCACGCCGTAAACGATGATCACTCGCTGTTAGCGATACACAGTTAGCGG
CTAAGCAAAAGCATTAAGTGATCCACCTGGGGAGTACGGCCGCAAGGCTG
>OTU_316
TACGGAGGGTGCAAGCGTTATCCGGATTCACTGGGTTTAAAGGGTGCGTAGGCGGGTgtgtAAGTCCGTGGTGAAATCTC
CGAGCTTAACTCGGAAACTGCCATGGGTACTGCATGTCTTGAATGTTGTGGAGGTGAGCGGAATATGTCATGTAGCGGTG
AAATGCTTAGATATGACATAGAACACCAATTGCGAAGGCAGCTCACTACACAAATATTGACGCTGAGGCACGAAAGCGTG
GGGATCAAACAGGATTAGATACCCTGGTAGTCCACGCCCTAAACGATGATTACTCGACATACGCGATACACTGtgtgtgt
CTGAGCGAAAGCATTAAGTAATCCACCTGGGAAGTACGACCGCAAGGTTG
>OTU_317
TACGTAGGTGGCAAGCGTTGTCCGGATTTATTGGGTTTAAAGGGTGCGTAGGCGGCCTAGTAAGTCAGTGCTGAAATACC
CCGGCTTAACCGGgggggTGGCATTGATACTGCAGGGCTTGAGTACAGATGAGGTAGGCGGAATTGACGGTGTAGCGGTG
AAATGCATAGATATCGTCAAGAACACCTATAGCGAAGGCAGCTTACTAAGCTGTAACTGACGCTGAGGCACGAAAGTGTG
GGGATCAAACAGGATTAGATACCCTGGTAGTCCACACTGTAAACGTTGATGACTCGCTGTTGGCGATAGACAGCCAGCGG
CTAAGCGCAAGCGATAAGTCATCCACCTGGGGAGTACGCCGGCAACGGTG
>OTU_318
TACGTAGGgggCAAGCGTTGTCCGGAATCATTGGGCGTAAAGAGCGTGTAGGCGGTCCGGTAAGTCGGCTGTGAAAGTCC
AGGGCTCAACCCTGGGATGCCGGTCGATACTGCCGGACTAGAGTTCGGAAGAGGCGAGTGGAATTCCCGGTGTAGCGGTG
AAATGCGCAGATATCGGGAGGAACACCTATGGCGAAGGCAGCTCGCTGGGACGTTACTGACGCTGAGACGCGAAAGCGTG
GGGAGCAAACAGGATTAGATACCCTGGTAGTCCACGCCGTAAACGATGGGCACTAGGTGTGGGAGGTGTCGACTCCTCCC
GTGCCGGAGCTAACGCATTAAGTGCCCCGCCTGGGGAGTACGGCCGCAAGGCTA
>OTU_319
TACAGAGGTGGCAAGCGTTGTTCGGAATTACTGGGCGTAAAGGGCGCGTAGGCGGTTTCGTAAGTCCCGTGTGAAAGCCc
ccGGCTCAACTGGGGAATTGCACGGGAAACTGCGAGGCTTGAGTTCGGGAGAGGGAAGCGGAATTCCGGGTGTAGCGGTG
AAATGCGTAGATATCCGGAGGAACACCGGTGGCGAAGGCGGCTTCCTGGACCGACACTGACGCTGAGGCGCGAAAGCTAG
GGGAGCAAACGGGATTAGATACCCCGGTAGTCCTAGCCCTAAACGATGAGAACTGGGTGTAGGgggTTTTAACCcccccT
GTGCCGAAGCTAACGCATTAAGTTCTCCGCCTGGGGAGTACGGTCGCAAGGCTG
>OTU_320
TACGTAGGgggCAAGCGTTGTCCGGATTTACTGGGTGTAAAGGGTGCTCAGGCGGGTTTGTAAGTCAGTGGTGAAATCCC
GGGGCTCAACTCCGGAACTGCCATAGATACTGCGAGCCTAGAGTACGGAAGAGGTTGATGGAATATCTGGTGTAGCAGTG
AAATGCGTAGATATCAGATAGAACACCAATGGCGAAGGCAGTCAACTGGTCCGTTTACTGACGCTAAAGCACGAAAGTGT
GGGGAGCGAACAGGATTAGATACCCTGGTAGTCCACACCCTAAACGATGAGTACTAGACGTTGGGCCTTTTAAGGTTCAG
TGTCTGAGCTAACGCATTAAGTACTCCACCTGGGAAGTACGATCGCAAGGTTG
>OTU_321
TACGAAGGGTGCAAACGTTGCTCGGAATTATTGGGCGTAAAGCGCACGTAGGCGGCATTGCAAGTCGGATGTGAAATCCC
TCGGCTTAACCAAGGAAGTGCATCCGAAACTGCAGTGCTTGAGTACTTAAGAGGATCGCGGAATTCCCGGTGTAGAGGTG
AAATTCGTAGATATCGGGAGGAACACCAGTGGCGAAGGCGGCGATCTGGGAAGATACTGACGCTGAGGTGCGAAAGCGTG
GGGAGCAAACAGGATTAGATACCCTGGTAGTCCACGCCGTAAACGATGAGTGCTAGATGCTGTGGGTATTGACCcccGCG
GTGTCGCAGCCAACGCGTTAAGCACTCCGCCTGGGGAGTACGGCCGCAAGGCTA
>OTU_322
AACGTAGGAGACGAGCGTTATCCGGATTTACTGGGCGTAAAGCGCGTGTAGGAGGCGCTACAAGTTGGATGTGAAAGCTC
CCGGCTTAACTGGGAGAGGTCGTTCAAGACTGTAGTGCTAGAGTGAGGCAGAGGTAGATGGAACTCCGGGAGTAGTGGTG
AAATGCGTAGATATCCGGAAGAACACCAGAGGCGAAAGCGATCTACTGGGCCTAAACTGACACTGAGACGCGAAAGCCAG
GGTAGCAAACGGGATTAGAGACCCCGGTAGTCCTGGCCGTAAACGATGTAGACTGAGCGTTGGTTGGGTAAAACCAATCA
GTGCTGAAGCAAACGCGATAAGTCTACCGCCTGGGGAGTACGGTCGCAAGATTA
>OTU_323
TACGTAGGGTGCAGGCGTTAATCGGAATTACTGGGCGTAAAGCGTGCGCAGGCGGTTTCTTAAGTCAGATGTGAAAGCCC
CGGGCTTAACCTGGGAACTGCGTTTGAAACTGGGAGACTCGAGTGTGGCAGAGGggggTGGAATTCCACGTGTAGCAGTG
AAATGCGTAGATATGTGGAGGAACACCGATGGCGAAGGCAGCCcccTGGGTCAACACTGACGCTCATGCACGAAAGCGTG
GGGAGCAAACAGGATTAGATACCCTGGTAGTCCACGCCCTAAACTATGTCAACTGGTTGTCGGgggATTGATTCCCTTGG
TAACGAAGCTAACGCGTGAAGTTGACCGCCTGGGGAGTACGGTCGCAAGATTA
>OTU_324
TACAGAGGGTGCGAGCGTTAATCGGAATTACTGGGCGTAAAGGGTGCGTAGGTGGTTTTATAAGTCAGATGTGAAATTCC
CGGGCTTAACCTGGGGACTGCGTCTGATACTGTGAAGCTAGAGTACTGTAGAGGAAAGTGGAATTTCCGGTGTAGCAGTG
AAATGCGTAGATATCGGAAGGAACATCAGTGGCGAAGGCGACTTTCTGGACAGATACTGACACTGAGGCACGAAAGCGTG
GGGAGCAAACAGGATTAGATACCCTGGTAGTCCATGCTGTAAACGATGAAGACTGGCTGTTGGGAACCCTTGGGTTCTTA
GTAGCGAAGCTAACGCGTTAAGTCTTCCGCCTGGGGAGTACGGCCGCAAGGTTA
>OTU_325
TACAGAGGgggCAAGCGTTATTCGGAATTATTGGGCGTAAAGGGCGCGTAGGCGGCCTTGTAAGTCTTGGGTGAAATCCC
TCAGCTCAACTGAGGAACTGCCTCGGATACTGCAAGGCTTGAGGCCGGGAGAGGGTAGTGGAATTCCCAGTGTAGCGGTG
AAATGCGTAGATATTGGGAGGAACACCGGTGGCGAAGGCGGCTACCTGGACCGGTTCTGACGCTGATGCGCGAAAGCGTG
GGGAGCAAACAGGATTAGATACCCTGGTAGTCCACGCTGTAAACGATGGGTGCTCGGTGTCGCGGGTATCGACCCCTGCG
GTGCCTTAGTTAACACGTTAAGCACCCCGCCTGGGGAGTACGGTCGCAAGGCTG
>OTU_326
TACGGAGGATCCAAGCGTTATCCGGATTTATTGGGTTTAAAGGGTGCGTAGGCGGTTTATTAAGTCAGTGGTGAAAGCCC
GGAGCTCAACTTCGGAACTGCCATTGATACTGATAGACTTGAGTACAGATGAAGTGGGCGGAATGTGACAAGTAGCGGTG
AAATGCTTAGATATGTCACAGAACACCGATTGCGAAGGCAGCTCACTAAAGTGTAACTGACGCTGAGGCACGAAAGCGTG
GGGATCAAACAGGATTAGATACCCTGGTAGTCCACGCCCTAAACGATGATTACTCGCTGTTAGCGATATACAGTTAGCGG
CTAAGCGAAAGCGTTAAGTAATCCACCTGGGGAGTACGGTCGCAAGATTG
>OTU_327
TACGAAGGgggCGAGCGTTGTTCGGATTTACTGGGCGTAAAGGGCgcgcAGGCGGTCTTGAAAGTCAGGCGTGAAAGCCC
CGGGCTTAACCTGGGAATTGCGCTTGATACTCTGAGACTGGAGTACGGGAGAGGAGAGTGGAATTCCCAGTGTAGAGGTG
AAATTCGTAGATATTGGGAAGAACACCAGTGGCGAAGGCGGCTctctGGACCGTAACTGACGCTGAGGCGCGAAAGCGTG
GGGAGCAAACAGGATTAGATACCCTGGTAGTCCACGCCGTAAACGATGTGCGCTAGACGTTGGAAGGCTTAGCCTTTCGG
TGTCGAAGCTAACGCGGTAAGCGCACCGCCTGGGGAGTACGGCCGCAAGGTTA
>OTU_328
TACGTAGGGTGCAAGCGTTAATCGGAATTACTGGGCGTAAAGCGTGCGCAGGCGGTTGGTTAAGCTAGATGTGAAAGCCC
CGGGCTCAACCTGGGAACTGCGTTTAGAACTGGCCAACTAGAGTACGTCAGAGGggggTGGAATTCCACGTGTAGCAGTG
AAATGCGTAGAGATGTGGAGGAACACCAATGGCGAAGGCAGCCcccTGGGATGATACTGACGCTCATGCACGAAAGCGTG
GGGAGCAAACAGGATTAGATACCCTGGTAGTCCACGCCCTAAACGATGTCGACTAGTTGTTGGgggTTGAAATCCCTGGT
AACGCAGCTAACGCGTGAAGTCGACCGCCTGGGGAGTACGGCCGCAAGGTTA
>OTU_329
GACGAACCGTCCAAACGTTATTCGGAATTACTGGGCTTAAAGGGTGCGTAGGCGGCGCGGAAAGTTGGGTGTGAAATCCC
TCGGCTCAACCGAGGAACTGCGCCCAATACTACCGTGCTTGAGGGAGATAGAGGTGAGCGGAACTTAGGGTGGAGCGGTG
AAATGCGTTGATATCCTAAGGAACACCGGTGGCGAAAGCGGCTCACTGGATCTCTTCTGACGCTGAGGCACGAAAGCTAG
GGTAGCGAACGGGATTAGATACCCCGGTAGTCCTAGCCGTAAACGATGAGCACTGGATTGGAGGGTCCTCCATAGCCTTC
CAGTCGCAACGAAAGCGTTAAGTGCTCCGCCTGGGGAGTATGGTCGCAAGGCTG
>OTU_330
AACGTAGGAGACGAGCGTTATCCGGATTTACTGGGCGTAAAGCGCGTGCAGGCGGCATGGCAAGTTGGATGTGAAAGCTC
CCGGCTTAACTGGGAGAGGTCGTTCAATACTGCCAGGCTTGAGAGTGGTAGAGGGAAGCGGAATTCCGGGTGTAGTGGTG
AAATGCGTAGATATCCGGAGGAACACCAGTGGCGAAAGCGGCTTCCTGGCCCATTTCTGACGCTCAGACGCGAAAGCTAG
GGTAGCAAACGGGATTAGAGACCCCGGTAGTCCTAGCCGTAAACGATGTGAACTTGGCGTTGGCGGGTTTAAATCCGTCA
GTGCCGTAGCTAACGCGATAAGTTCACCGCCTGGGGACTACGGCCGCAAGGTTA
>OTU_331
TACGTAGGTGGCAAGCGTTGTCCGGAATCACTGGGCGTAAAGCgcgcgcAGGCGGCGATCTACGTCTGGGGTGAAAGCCC
GGAGCTCAACTCCGGGACTGCCTTGGATACGGGATCGCTTGAGGATTGGAGAGGCAAGGGGAATTCCACGTGTAGCGGTG
AAATGCGTAGATATGTGGAGGAACACCTGTGGCGAAGGCGCCTTGCTGGCCAATTTCTGACGCTGAGGCGCGAAAGCGTG
GGGAGCAAACAGGATTAGATACCCTGGTAGTCCACGCCGTAAACGATGAGTGCTAGGTGTTGGggggTACCACCCTCAGT
GCCGAAGCTAACGCATTAAGCACTCCGCCTGGGGAGTACGGTCGCAAGACTG
>OTU_332
TACGAAGGgggCTAGCGTTGCTCGGAATCACTGGGCGTAAAGGGCGCGTAGGCGGACTCTTAAGTCGGgggTGAAAGCCC
AGGGCTCAACCCTGGAATTGCCTTCGATACTGAGAGTCTTGAGTTCGGAAGAGGTTGGTGGAACTGCGAGTGTAGAGGTG
AAATTCGTAGATATTCGCAAGAACACCAGTGGCGAAGGCGGCCAACTGGTCCGATACTGACGCTGAGGCGCGAAAGCGTG
GGGAGCAAACAGGATTAGATACCCTGGTAGTCCACGCCGTAAACGATGAATGCCAGCCGTTGGGGTGCATGCACCTCAGT
GGCGCAGCTAACGCTTTAAGCATTCCGCCTGGGGAGTACGGTCGCAAGATTA
>OTU_333
TACAGAGGGTGCAAGCGTTGTTCGGAATTATTGGGCGTAAAGCGCGTGTAGGCGGTCTCGCAAGTCGGATGTGAAAGCCC
TCGGCTTAACCGAGGAAGTGCGTTCGAAACTACGAGACTTGAGTACCGGAGAGGGTGGCGGAATTCCCGGTGTAGAGGTG
AAATTCGTAGATATCGGGAGGAACACCAGTGGCGAAGGCGGCCACCTGGACGGCTACTGACGCTGAGACGCGAAAGCGTG
GGGAGCAAACAGGATTAGATACCCTGGTAGTCCACGCTGTAAACGATGAGCGCTAGGTGTTGTGGGTGTTGACCCCTACA
GTGCCGCAGCTAACGCATTAAGCGCTCCGCCTGGGAAGTACGGCCGCAAGGCTA
>OTU_334
TACGGggggggCAAGCGTTGTTCGGAATTATTGGGCGTAAAGGGCGCGTAGGCGGCGCGTGCAAGTCTCCAGTGAAATCC
CCGGGCTCAACTCGGGGTCTGCTGGGGAAACTGCCGTGCTGGAGTGTGGGAGAGGTGAGTGGAATTCCCGGTGTAGCGGT
GAAATGCGTAGATATCGGGAGGAACACCTGTGGCGAAGGCGGCTCACTGGACCATAACTGACGCTGAGGGCGCGAAAGCT
AGGGGAGCAAACAGGATTAGATACCCTGGTAGTCCTAGCCTTAAACGATGAATGCTTGGTGTGGCGGGTACCCAATCCCG
TTGTGCCGGAGCTAACGCGATAAGCATTCCGCCTGGGGAGTACGGTCGCAAGGCTG
>OTU_335
TACGGAGGGTGCAAGCGTTGTTCGGAATCACTGGGCGTAAAGCGCGTGTAGGCGGCTATCTAAGTCTGATGTGAAAGCCC
TGGGCTCAACTCAGGAAGTGCATTGGATACTGGATAGCTGGAGTACCGGAGAGGAGGGTGGAATTCCTGGTGTAGCGGTG
AAATGCGTAGATATCAGGAGGAACACCGGTGGCGAAGGCGTCCCTCTGGCCGGATACTGACGCTGAGACGCGAAAGCGTG
GGGAGCAAACAGGATTAGATACCCTGGTAGTCCACGCCATAAACGATGGGTACTAGGTGTTCGGGGTATTGACCcccTGA
GTGCCGCAGCTAACGCATTAAGTACCCCGCCTGGGGAATACGGCCGCAAGGTTA
>OTU_336
TACGTAGGTGGCAAGCGTTGTCCGGATTTACTGGGCGTAAAGGGCGTGCAGGCGGTTTGTTTAGTCTAGGGTGAAAGCTC
CCGGCTTAACTGGGAGAGGTCCTTGGATACTGGCAAACTTGAGGGAGGCAGAGGAAAGTGGAATTCCCGGTGTAGTGGTG
ATATGCGTAGATATCGGGAGGAACACCAGTGGCGAAGGCGGCTTTCTGGGCCTTACCTGACGCTGAGACGCGAAAGCGTG
GGGAGCGAACCGGATTAGATACCCGGGTAGTCCACGCCGTAAACTATGGACACTAGGTGTGGggggTATCGACCcccTCC
GTGCCGCAGCTAACGCAATAAGTGTCCCGCCTGGGGAGTACGGCCGCAAGGCTA
>OTU_337
TACGTAGGGTGCGAGCGTTAATCGGAATTACTGGGCGTAAAGCGTGCGCAGGCGGTTCGTTGTGTCTGTGGTGAAAGCCC
CGGGCTTAACCTGGGAATGGCCATGGAAACTGGCGAGCTGGAGTGCGGCAGAGGggggTGGAATTCCGCGTGTAGCAGTG
AAATGCGTAGAGATGCGGAGGAACACCGATGGCGAAGGCAGCCcccTGGGTCGACACTGACGCTCAGGCACGAAAGCGTG
GGGAGCAAACAGGATTAGATACCCTGGTAGTCCACGCCCTAAACGATGTCAACTGGGTGTTGGgggAGCGATCTCCTGGT
ACCGTAGCTAACGCGTGAAGTTGACCGCCTGGGGAGTACGGCCGCAAGGTTA
>OTU_338
TACGGAGGgggCGAGCGTTGTTCGGAATCACTGGGTGTAAAGGGTGCGTAGGCGGTCCGATAAGTCTGATGTGAAAGCCC
TGGGCTCAACTCAGGAACTGCATTGGAAACTGACGGACTGGAGTACCGGAGAGGGAAGCGGAATTCCTGGTGTAGCGGTG
AAATGCGTAGATACCAGGAGGAACACCGGTGGCGAAGGCGGTTTCCTGGCCGAGTACTGACGCTGAGGCACGAAAGCGTG
GGGAGCGAACGGGATTAGATACCCCGGTAGTCCACGCTGTAAACGATGGGTGCTAGGTGTTGGAGGTATCGACCCCTTCA
GTGCCGTAGCTAACGCTTTAAGCACCCCACCTGGGGAGTACGTTCGCAAGAATG
>OTU_339
TACGTAGGGGCCTAGCGTTGTCCGGATTTATTGGGCGTAAAGAGCTCGTAGGCGGTTCGGCAAGTCGGATGTGAAATCTC
CACGCTTAACGTGGAGGGGCCATTCGAAACTGCCGTGACTCGAGTCCGGTAGGGGAGTGTGGAATTCCTGGTGTAGCGGT
GAAATGCGCAGATATCAGGAGGAACACCAGTAGCGAAGGCGGCACTCTGGGCCGGTACTGACGCTGAGGAGCGAAAGCGT
GGGGAGCGAACAGGATTAGATACCCTGGTAGTCCACGCCGTAAACGTTGGGCACTAGGTGTGGGACTCTATCGACGGGTT
CCGTGCCGTAGCTAACGCATTAAGTGCCCCGCCTGGGGAGTACGGCCGCAAGGCTA
>OTU_340
TACGTAGGGTCCAAGCGTTATCCGGAATTACTGGGCGTAAAGCGTACGCAGATGGCGTGATAGGTGAGTTGTGAAATCTT
GTGGCTCAACCATATAGACTATGACTCAAACCATCACACTAGAGGTTGGTAGAGGCAAGCGGAATTCCCGGTGTAGCAGT
GACATGCGTAGATATCGGGAGGAACACCAATGGCGAAGGCAGCTTGCTGGGCCACACCTGACGTTAAGGTACGAAAGCGT
GGGGAGCGAACGGGATTAGATACCCCGGTAGTCCACGCCGTAAACGATGGATACTAGTGGTATGGAGATTCGACCCTCTG
TGTCACGAAGCTAACGCGATAAGTATCCCGCCTGGGGAGTACGAACGCAAGTTTA
>OTU_341
TACGTAGGGGCCAAGCGTTATCCGGATTTACTGGGCGTAAAGCGCATGTAGGCGGTCTGCTAAGTCGGACGTGAAAGCCC
CTGGCTCAACTAGGGGAGGCTGTTCGAAACTAGTAGACTAGAGGGTGGTAGAGGAGAGCGGAATTCCAGGTGTAGCGGTG
AAATGCGTAGATATCTGGAGGAACACCAGTGGCGAAAGCGGCTctctGGCCCACTCCTGACGCTGAGATGCGAAAGCCAG
GGGAgagaACGGGATTAGAAACCCCGGTATTCCTGGCCGTAAACGATGTCAACTAGGCGTGGGAGGTTATTGACCCCTTC
TGTGCTGTAGCTAACGCGTTAAGTTGACCGCCTGGGGACTACGGCCGCAAGGCTA
>OTU_342
TACGTAGGgggCAAGCGTTGTCCGGAATTATTGGGCGTAAAGAGCGTGTAGGCGGTCCGGTAAGTCAGCTGTGAAAGTCA
AGGGCTCAACCCTTGAAAGCCGGTTGATACTGTCGGGCTAGAGTCCGGAAGAGGCGAGTGGAATTCCCGGTGTAGCGGTG
AAATGCGCAGATATCGGGAGGAACACCAATGGCGAAGGCAGCTCGCTGGGACGGTACTGACGCTGAGACGCGAAAGCGTG
GGGAGCAAACAGGATTAGATACCCTGGTAGTCCACGCCGTAAACGATGGGCACTAGGTGTTGGgggTGTCGACTCCcccG
GCGCCGTAGCTAACGCATTAAGTGCCCCGCCTGGGGAGTACGGCCGCAAGGCTA
>OTU_343
TACGAAGGgggCGAGCGTTGTTCGGAATTACTGGGCGTAAAGGGCGCGTAGGCGGCCGATCAAGTCAGATGTGAAAGTCC
TGGGCTTAACCTGGGGACTGCATTTGATACTGATTGGCTTGAATGCAGGAGAGGATAGCGGAATTCCCAGTGTAGAGGTG
AAATTCGTAGATATTGGGAAGAACACCGGTGGCGAAGGCGGCTATCTGGACTGTGATTGACGCTGAGGCGCGAAAGCGTG
GGGAGCAAACAGGATTAGATACCCTGGTAGTCCACGCCGTAAACGATGAATGCTAGACGCTGGGGAGCATGCTCTTCGGT
GTCGCAGCTAACGCATTAAGCATTCCGCCTGGGGAGTACGGTCGCAAGATTA
>OTU_344
TACGTAGGgggCGAGCGTTGTTCGGAATTATTGGGCGTAAAGGGCGTGTAGGCGGTGCGGTAAGTCGGACGTGAAATCTC
CGGGCTTAACCCGGAGGGGTCGTTCGAAACTGCCGTGCTCGAGTGTGGGAGAGGGAAGCGGAATTCCCGGTGTAGCGGTG
AAATGCGTAGATATCGGGAGGAACACCTGCGGCGAAGGCGGCTTCCTAGACCACAACTGACGCTGAAGCGCGAAAGCTAG
GGGAGCAAACAGGATTAGATACCCTGGTAGTCCTAGCCCTAAACGATGAACACTGGGTGTGGCCccccAAAGGGCCGTGC
CGGAGCTAACGCGTTAAGTGTTCCGCCTGGGGAGTACGGTCGCAAGGCTG
>OTU_345
TACGTAGGgggCAAGCGTTGTTCGGAATTACTGGGCGTAAAGGGCGCGTAGGCGGCATGGCAAGTCGGGAGTGAAAGCCC
GGGGCTCAACCCCGGAACGGCTTTCGAAACTGCCAAGCTAGAGTACGGAAGGGGCAACTGGAATTCCCAGTGTAGCGGTG
AAATGCGTAGATATTGGGAAGAACACCGGAGGCGAAGGCGGGTTGCTGGGCCGATACTGACGCTGAGGCGCGAAAGCCAG
GGGAGCAAACGGGATTAGATACCCCGGTAGTCCTGGCCCTAAACGATGGATACTTGGTgtgtgGGGTTCTCAAAGTCCCC
GCGTGCCGGAGCTAACGCGTTAAGTATCCCGCCTGGGGAGTACGGTCGCAAGGCTG
>OTU_346
TACGTAGGTGGCAAGCGTTATCCGGAATTATTGGGCGTAAAGGGTGCGTAGGCGGTTTATTAAGTCTATGGTGAAAGTGC
GGGGCTCAACCCCGTATGGCCATAGAAACTGGTAGACTTGAGTGCAGGAGAGGGCAATGGAATTCCATGTGTAGCGGTAA
AATGCGTAGATatatGGAGGAACACCAGTGGCGAAGGCGGTTGCCTGGCCTGTAACTGACGCTGAAGCACGAAAGCGTGG
GGAGCAAATAGGATTAGATACCCTAGTAGTCCACGCCGTAAACGATGAATACTAAGTGTTGGAGAAATTCAGTGCTGCAG
TTAACGCAATAAGTATTCCGCCTGGGGAGTATGCACGCAAGTGTG
>OTU_347
TACAGGgggggCAAGCGTTGTTCGGAATTACTGGGCGTAAAGGGTTCGTAGGTGGCCACTTAAGTCAGACGTGAAATCCC
TCAGCTTAACTGGGGAACTGCGTCTGATACTGAGTGGCTTGAGTGCAGGAGAGGAATGCGGAATTCCAGGTGTAGCGGTG
AAATGCGTAGATATCTGGAGGAACACCGGTGGCGAAGGCGGCATTCTGGACTGTAACTGACACTGAGGAACGAAAGCCAG
GGGAGCAAACGGGATTAGATACCCCGGTAGTCCTGGCCCTAAACGATGAATGCTTGGTGTGGCGGGTATCGATCCCTGCC
GTGCCGAAGTTAACGCGATAAGCATTCCGCCTGGGGAGTACGGTCGCAAGGCTG
>OTU_348
TACGTAGGGGCCGAGCGTTGTCCGGAGTTACTGGGCGTAAAGCgcgcgcAGGCGGCTCGTCAAGCCTGACGTGAAAGCCc
ccGGCTCAACCGGGGAGGGTCGTCGGGGACTGGCGGGCTTGAGGTCGGCAGGGGCTGGTGGAATTCCCGGTGTAGTGGTG
AAATGCGTAGAGATCGGGAGGAACACCCGTGGCGAAGGCGGCCAGCTGGGCCGGACCTGACGCTGAGGCGCGAAGGCGTG
GGGAGCGAACGGGATTAGATACCCCGGTAGTCCACGCAGTAAACGATGCAGACTAGGCGTGGggggACTTGACCcccTCC
GTGCCGAAGCCAACGCGTGAAGTCTGCCGCCTGGGGAGTACGGCCGCAAGGCTA
>OTU_349
TACGTAGGCAGCAAGCGTTGTTCGGAGTTACTGGGCGTAAAGGGTgtgtAGGCGGCCTGTTAAGTTCCGTGTGAAATCTC
CCGGCTCAACCGGGAGGGTGCGCGGAAAACTGGCGGGCTAGAGTGCGGGATGGGAGAGTAGAATTCCTGGTGTAGCGGTG
AAATGCGTAGATATCAGGAGGAATACCGGTGGTGTAGACGGCTctctGGACCGCAACTGACGCTGAAACACGAAAGCGTG
GGTAGCAAACAGGATTAGATACCCTGGTAGTCCACGCCCTAAACGATGCATATTTGGTGTAGGTCATTCAGTTGATCTGT
GCCGGAGCTAACGCGTTAAATATGCCGCCTGGGGAGTACAGTCGCAAGGCTG
>OTU_350
AACGTAGGAGGCGAGCGTTATCCGGAGTTACTGGGCGTAAAGCGCGTGCAGGCGGCAGGACAAGTGGCGGGTGAAAGCGC
CCGGCTCAACCGGGCGAGTGCCGGTCAGACTGTCGTGCTGGAGTACCGGTGAGGGACGTGGAATTCCGGGTGTAGCGGTG
AAATGTGCAGAGATCCGGAGGAACACCAGCGGCGCAAGCGGCGTCCTGGACGGAAACTGACGCTGAGACGCGACAGCGTG
GGGAGCGAACGGGATTAGAGACCCCGGTAGTCCACGCCGTAAACGATGCCAACTGGATGTCGGgggggCGAAAGCCCTTT
CGGTGTCGAAGTTAACGCGATAAGTTGGCCGCCTGGGGAGTACGGTCGCAAGGCTA
>OTU_351
CACGGggggAGCAAGCGTTGTTCGGAATCACTGGGCGTAAAGGGCGTGTAGGCGGTCAAGTGAGTGGGATGTGAAATGCC
TCGGCTCACCCGGGGACCTGCATCCCAAACGGCTTGGCTTGAGTATGGGAGAGGATGAGGGAATTCCTGGTGTAGCGGTG
AAATGCGTAGATATCAGGAGGAACACCGGTGGCGAAAGCGCTCATCTGGCCCAATACTGACGCTGAGGCGCGAAAGCTAG
GGGAGCAAACGGGATTAGATACCCCGGTAGTCCTAGCCGTAAACGGTGATCACTAGGTGTTGGAGGCATCGACCCCTCCA
GTGCCGCAGCTAACGCATTAAGTGATCCGCCTGGGGAGTACGGCCGCAAGGTTG
>OTU_352
TACGAAGGGTGCAAGCGTTAATCGGAATTACTGGGCGTAAAGCGTGCGTAGGTGGTCTTTTAAGTCCGTTGTGAAAGCCC
TGGGCTCAACCTGGGAATGGCAGTGGATACTGGAAGGCTGGAGTACGGTAGAGGAGGGTGGAATTCCCGGTGTAGCGGTG
AAATGCGTAGAGATCGGGAGGAACATCAGTGGCGAAGGCGGCCCTCTGGACCAGTACTGACGCTGAGGCACGAAAGCGTG
GGGAGCAAACAGGATTAGATACCCTGGTAGTCCACGCCCTAAACGATGCGAACTGGACGTTGGTCACAACTCGGTGATCA
GTGTCGAAGCTAACGCGTTAAGTTCGCCGCCTGGGGAGTACGCTCGCAAGAGTG
>OTU_353
TACGTAGGGTGCGAGCGTTAATCGGAATTACTGGGCGTAAAGCGTGCGCAGGCGGTTCGTCGTGTCCGATGTGAAAGCCC
CGGGCTCAACCTGGGAATGGCATTGGAGGACTGGCGGGCTGGAGTGCGGCAGAGGggggTGGAATTCCGCGTGTAGCAGT
GAAATGCGTAGAGATGCGGAGGAACACCGATGGCGAAGGCAGCCcccTGGGCCGACACTGACGCTCAGGCACGAAAGCGT
GGGGAGCAAACAGGATTAGATACCCTGGTAGTCCACGCCCTAAACGATGATCACTGGGTGTTGGgggAGCGATCCTCTAG
TACCGTAGCTAACGCGTGAAGTGATCCGCCTGGGGAGTACGGTCGCAAGATTA
>OTU_354
TACGGAGGGAGCTAGCGTTGTTCGGAATTACTGGGCGTAAAGCGCACGTAGGCGGCTACTCAAGTCAGGGGTGAAATCCC
GGAGCTTAACTCCGGAACTGCCTCTGAAACTAGGTAGCTAGAATCTTGGAGAGGTCAGTGGAATTCCGAGTGTAGAGGTG
AAATTCGTAGATATTCGGAAGAACACCAGTGGCGAAGGCGACTGACTGGACAAGTATTGACGCTGAGGTGCGAAAGCGTG
GGGAGCAAACAGGATTAGATACCCTGGTAGTCCACGCCGTAAACGATGATAACTAGCTGTCCGGGCACTTGGTGCTTGGG
TGGCGCAGCTAACGCATTAAGTTATCCGCCTGGGGAGTACGGTCGCAAGATTA
>OTU_355
TACGTAGGGTGCAAGCGTTAATCGGAATTACTGGGCGTAAAGCGTgtgtAGGCGGTTCGGAAAGAAAGATGTGAAATCCC
AGGGCTCAACCTTGGAACTGCATTtttAACTGCCGAGCTAGAGTATGTCAGAGGggggTAGAATTCCACGTGTAGCAGTG
AAATGCGTAGATATGTGGAGGAATACCGATGGCGAAGGCAGCCcccTGGGATAATACTGACGCTCAGACACGAAAGCGTG
GGGAGCAAACAGGATTAGATACCCTGGTAGTCCACGCCCTAAACGATGTCAACTAGCTGTTGGGGCCGTTAGGCCTTAGT
AGCGCAGCTAACGCGTGAAGTTGACCGCCTGGGGAGTACGGTCGCAAGATTA
>OTU_356
TACGAAGGgggCTAGCGTTGTTCGGAATTACTGGGCGTAAAGGGCGCGTAGGCGGTACTTCAAGTCAGGCGTGAAAGCCC
CGGGCTCAACCTGGGAACCGCGCTTGAGACTGGAGAACTAGAGTTCGGGAGAGGATGGTGGAATTCCCAGTGTAGAGGTG
AAATTCGTAGATATTGGGAAGAACACCGATGGCGAAGGCAGCCATCTGGACCGACACTGACGCTGAGGCGCGAAAGCGTG
GGGAGCAAACAGGATTAGATACCCTGGTAGTCCACGCCGTAAACGATGAGTGCTAGACGTTGGGGCCCTTAGGGCTTCGG
TGTCGCAGCTAACGCATTAAGCACTCCGCCTGGGGAGTACGGCCGCAAGGTTA
>OTU_357
TACGAAGGgggCTAGCGTTGCTCGGAATGACTGGGCGTAAAGGGCGCGTAGGCGGTTTAGACAGTCAGATGTGAAATTCC
CGGGCTTAACCTGGgggCTGCATTTGATACGTCTAGGCTTGAGTGAGGAAGAGGGTTGTGGAATTCCCAGTGTAGAGGTG
AAATTCGTAGATATTGGGAAGAACACCGGTGGCGAAGGCGGCAACCTGGTCCTTTACTGACGCTGAGGCGCGAAAGCGTG
GGGAGCAAACAGGATTAGATACCCTGGTAGTCCACGCTGTAAACGATGtgtgCTGGATGTTGGGTGACATAGTCATTCAG
TGTCGTAGCTAACGCGATAAGCACACCGCCTGGGGAGTACGGCCGCAAGGTTG
>OTU_358
TACGTAGGgggCTAGCGTTGTCCGGAATCATTGGGCGTAAAGCgcgcgTAGGCGGCCCGGTAAGTCCGCTGTAAAAGTCC
AGGGCTCAACCCTGGAAAGCCGGTGGATACTGTCGGGCTCGAGTCCGGAAGAGGCGAGTGGAATTCCTGGTGTAGCGGTG
GAATGCGCAGATATCAGGAGGAACACCGATGGCGAAGGCAGCTCGCTGGGACGGTACTGACGCTGAGGCGCGAAAGCGTG
GGGAGCGAACAGGATTAGATACCCTGGTAGTCCACGCCGTAAACGATGGGCACTAGGTGTGGGAGGTGTCGACTCCTCCC
GTGCCGGCGCTAACGCATTAAGTGCCCCGCCTGGGGAGTACGGCCGCAAGGCTA
>OTU_359
TACGGAGGGTGCAAGCGTTGTTCGGAATTACTGGGCGTAAAGCGCGTGTAGGCGGCCGATTAAGTCTGGTGTGAAAGCCC
GGGGCTCACCcccGGAAGTGCGCTGGAAACTGGTCGGCTAGAGTATGGGAGAGGAAAGTGGAATTCCCGGTGTAGCGGTG
AAATGCGTAGATATCGGGAGGAACACCAGCGGCGAAGGCGGCTTTCTGGACCAATACTGACGCTGAGACGCGAAAGCGTG
GGGAGCAAACAGGATTAGATACCCTGGTAGTCCACGCCGTAAACGATGAGTACTGGGTGTCGCGGGTAGTTGACCCCTGC
GGTGCCGTAGCTAACGCGTTAAGTACTCCGCCTGGGGATTACGGTCGCAAGATTA
>OTU_360
TACGGAGGGCGCAAGCGTTGTTCGGAATTACTGGGCGTAAAGCGCGTGTAGGCGGCCAGGTAAGTCGGATGTGAAAGCCC
GGGGCCCAACCCCGGAACTGCACCCGATACTGCCTGGCTGGAGTCCCGGAGAGGATGGCGGAATTTCCGGTGTAGAGGTG
AAATTCGTAGATATCGGAAGGAACACCAGTGGCGAAGGCGGCCATCTGGACGGTGACTGACGCTGAGACGCGAAAGCGTG
GGGAGCAAACAGGATTAGATACCCTGGTAGTCCACGCCGTAAACGTTGGGTGCTAGACGTCGGgggTATTGACCCCTCCG
GTGTCGAAGCTAACGCATTAAGCACCCCGCCTGGGGAGTACGGCCGCAAGGCTA
>OTU_361
TACGAAGGgggCTAGCGTTGTTCGGAATTACTGGGCGTAAAGCGTACGTAGGCGGATTTGTAAGTAGGgggTGAAATCCC
CAGGCTCAACCTGGGAACTGCCTTCTAGACTGCAAGTCTTGAGATCAGGAGAGGCGAGTGGAATTCCGAGTGTAGAGGTG
AAATTCGTAGATATTCGGAGGAACACCAGTGGCGAAGGCGACTCGCTGGACTGATACTGACGCTGAGGTACGAAAGCGTG
GGGAGCAAACAGGATTAGATACCCTGGTAGTCCACGCCTTAAACGATGAGAGCTAGTTGTCAGTAAGCATGCTTATTGGT
GACGCAGCTAACGCATTAAGCTCTCCGCCTGGGGAGTACGGCCGCAAGGTTA
>OTU_362
GACAGAGGTTGCAAACGTTGTTCGGAATCACTGGGCATAAAGCGCACGTAGGCGGTCCACTAAGTCAGGTGTGAAAGCCc
ccGGCTCAACCGGGGAATAGCATTTGATACTGGTGGACTCGAGAGTGGTAGGGGTGAGTGGAACTCCAGGTGGAGCGGTG
AAATGCGTAGATATCTGGAGGAACACCGGTGGCGAAAGCGGCTCACTGGACCACAACTGACGCTGAGGTGCGAAAGCTAG
GGTAGCAAACGGGATTAGATACCCCGGTAGTCCTAGCCGTAAACGATGGGTACTTGGCAGCGGGAGAACCTATGTCtctc
tctGCCGGAGCAAATGTGTTAAGTACCCCGCCTGGGGAGTACGCTCGCAAGGGTA
>OTU_363
TACGGAGGGTGCAAGCGTTATCCGGATTCACTGGGTTTAAAGGGTGCGTAGGTGGGCAGTTAAGTCAGTGGTGAAATCTC
CGGGCTTAACCCGGAAACTGCCATTGATACTATCTGTCTTGAATACTCTGGAGGTAAGCGGAATATGTCATGTAGCGGTG
AAATGCTTAGATATGACATAGAACACCGATTGCGAAGGCAGCTTACTACGGAGTCATTGACACTGAGGCACGAAAGCGTG
GGGATCAAACAGGATTAGATACCCTGGTAGTCCACGCCCTAAACGATGGATACTCGACATTTGCGATACACAGTAAGTGT
CTGAGCGAAAGCATTAAGTATCCCACCTGGGAAGTACGACCGCAAGGTTG
>OTU_364
TACGAAGGgggCTAGCGTTGCTCGGAATCACTGGGCGTAAAGCGCACGTAGGTGGATTGCCAAGTCGGgggTGAAATCCT
GGAGCTCAACTCCAGAACTGCCTTCGATACTGGCGATCTTGGAGTCCGGGAGAGGTGGGTGGAACTGCGAGTGTAGAGGT
GAAATTCGTAGATATTCGCAAGAACACCAGTGGCGAAGGCGGCTCACTGGCCCGGTACTGACACTGAGGTGCGAAAGCGT
GGGGAGCAAACAGGATTAGATACCCTGGTAGTCCACGCCGTAAACGATGGATGCTAGCCGTTGGGCAGCTTGCTGCTCAG
TGGCGCAGCTAACGCATTAAGCATCCCGCCTGGGGAGTACGGTCGCAAGATTA
>OTU_365
TACGGAGGGTGCGAGCGTTAATCGGAATTACTGGGCGTAAAGCgcgcgTAGGCGGTTTGTTAAGTCAGCTGTGAAAGCCC
CGGGCTCAACCTGGGAACTGCAGTTGATACTGGCCGACTGGAGTGCGAgagagGGAGGTAGAATTCCATGTGTAGCGGTG
AAATGCGTAGATatatGGAGGAATACCGGTGGCGAAGGCGGCCTCCTGGCTCGACACTGACGCTGAGGTGCGAAAGCGTG
GGGATCAAACAGGATTAGATACCCTGGTAGTCCACGCCGTAAACGATGTCTACTAGCCGTTGGGAGACTTGATTTCTTAG
TGGCGCAGCTAACGCAATAAGTAGACCGCCTGGGGAGTACGGCCGCAAGGTTA
>OTU_366
TACGTAGGgggCGAGCGTTGTTCGGAATTACTGGGCGTAAAGCGCGTGTAGGCGGCTTGGTAAGGCGGATGTGAAAGCCc
cccGCTCAACGGgggATCGGCATCCGCGACTGCCAGGCTGGAGTGCGAGAGGGGAAAGCGGAATTCCCGGTGTAGCGGTG
AAATGCGTAGATATCGGGAGGAACACCTGTGGCGAAGGCGGCTTTCTGGATCGCAACTGACGCTGAGACGCGAAAGCTAG
GGGAGCAAACAGGATTAGATACCCTGGTAGTCCTAGCTGTAAACGATGGATGCTAGGTGTGAGTGGTTCATTCCACTTGT
GCCGACGCTAACGCATTAAGCATCCCGCCTGGGGAGTACGGTCGCAAGGCTG
>OTU_367
TACGTAGGgggCGAGCGTTGTCCGGATTCATTGGGCGTAAAGCgcgcgcAGGCGGTGGCGTGAGCCCGGCGTGAAAGCCc
ccAGCTCAACTGGgggAGGCCGTCGGAGACCGCGGCACTTGAGGCCGGTAGGGGAGAGCGGAATTCCCGGTGTAGTGGTG
GAATGCGTAGATATCGGGAGGAACACCAGTGGCGAAGGCGGCTctctGGACCGGTTCTGACGCTCAGGCGCGAAAGCGTG
GGGAGCGATCCGGATTAGATACCCGGGTAGTCCACGCTGTAAACGATGGGTGCTAGGTGTCGGgggTATCGACCCCTCCG
GTGCCGTCGCTAACGCAATAAGCACCCCGCCTGGGGACTACGGCCGCAAGGCTA
>OTU_368
TACAGAGGGTGCGAGCGTTGTCCGGAATCACTGGGCGTAAAGGGCGCGTAGGTGGTTTTGTAAGTCGGgggTGAAATGCT
GCGGCTCAACCGCAGCGCTGCCTTCGAGACTGCAAGACTGGAGCACGGTAGAGGCCGATGGAATTCCCGGTGTAGCGGTG
GAATGCGTAGAGATCGGGAAGAACACCGATGGCGAAGGCAGTCGGCTGGGCCGTTGCTGACACTGAGGCGCGACAGCGTG
GGGAGCAAACAGGATTAGATACCCTGGTAGTCCACGCCGTAAACGATGGGCACTAGGCGTCGGggggAGCGACCCTCCCG
GTGCCGTCGCTAACGCAGTAAGTGCCCCGCCTGGGGAGTACGGCCGCAAGGTTG
>OTU_369
TACGAAGGTGGCAAGCGTTGTTCGGATTTACTGGGCGTAAAGGGAGCGTAGGTGGTGGGGTAAGCCCCGCGGGAAAGCTC
CAGGCTTAACCTGGAAAGGTCGCGGgggACTGCTGCGCTAGAGGACGGGAGAGGAGCGCGGAATTCCCGGTGTAGCGGTG
AAATGCGTAGAGATCGGGAGGAAGGCCGGTGGCGAAGGCGGCGCTCTGGAACGGCCCTGACACTGAGGCTCGAAAGCGTG
GGGAGCAAACAGGATTAGATACCCTGGTAGTCCACGCCCTAAACGATGGACACTACGTGCCGGCGGGTCTCCGTCGGTGC
CGCAGCTAACGCAGTAAGTGTCCCGCCTGGGGAGTACGGCCGCAAGGTTG
>OTU_370
TACGTAGGGTGCGAGCGTTGTCCGGAATTATTGGGCGTAAAGAGCTTGTAGGCGGTTTGTCGCGTCTGCCGTGAAAATCC
GGGGCTCAACCCCGGACTTGCGGTGGGTACGGGCAGACTAGAGTGTGGTAGGGGAGACTGGAATTCCTGGTGTAGCGGTG
AAATGCGCAGATATCAGGAGGAACACCGATGGCGAAGGCAGGTCTCTGGGCCACTACTGACGCTGAGAAGCGAAAGCGTG
GGGAGCGAACAGGATTAGATACCCTGGTAGTCCACGCCGTAAACGTTGGGAACTAGGTGTGGGTCTCATTCCACGAGATC
TGTGCCGCAGCTAACGCATTAAGTTCCCCGCCTGGGGAGTACGGCCGCAAGGCTA
>OTU_371
AACGTAGGACGCGAGCGTTATCCGGAGTTACTGGGCGTAAAGGGTGGGCAGGCGGCCGTGTCAGATGGGTGTGAAATCTC
CCGGCTCAACCGGGAGGGGCCACTCGTGACTGCACGGCTGGAGGGCAGCAGAGGCGCGTGGAATTCCGGGTGGAGTGGTG
AAATGCGTAGAGATCCGGAGGAACACCAGAGGCGAAGGCGGCgcgcTGGGCTGCACCTGACGCTGAACCACGAAAGCCAG
GGTAGCGAACGGGATTAGAAACCCCGGTAGTCCTGGCCGTAAACGATGTCAACTGGGCCTTGGTATGGAAGCATATCAGG
GCCGGAGCGAACGCGCTAAGTTGACCGCCTGGGGAGTACGACCGCAAGGTTA
>OTU_372
TACGGAGGGTGCGAGCGTTGTTCGGAATCACTGGGCGTAAAGGGCGTGTAGGCGGTCCGCTAAGTCTGATGTGAAAGCCC
GGGGCTCACCcccGGAAGGGCATTGGAAACTGGCGGACTCGAGTCCCGGAGAGGAAGGTGGAATTCCTGGTGTAGCGGTG
AAATGCGTAGATATCAGGAGGAATACCGGTGGCGAAGGCGGCCTTCTGGACGGTGACTGACGCTGAGACGCGAAAGCGTG
GGGAGCAAACAGGATTAGATACCCTGGTAGTCCACGCTGTAAACGATGAGCACTAGGTGTCGTGGGTATTGACCcccGCG
GTGCCGACGCTAACGCATTAAGTGCTCCGCCTGGGGACTACGGCCGCAAGGTTA
>OTU_373
TACGGAGGGTGCAAGCGTTGTTCGGAATTATTGGGCGTAAAGCGCGTGTAGGCGGTTTGTTAAGTCTGGTGTGAAAGCCC
TGGGCTCAACCTGGGAAGTGCATTGGATACTGGCAAACTTGAGTACGGGAGAGGATAGTGGAATTTCGAGTGTAGGGGTG
AAATCCGTAGATATTCGAAGGAACACCGGTGGCGAAGGCGGCTATCTGGACCGATACTGACGCTGAGACGCGAAAGCGTG
GGGAGCAAACAGGATTAGATACCCTGGTAGTCCACGCCGTAAACGATGGGTACTAGGTGTCGCGGGTATTGACCCCTGCG
GTGCCGAAGCTAACGCATTAAGTACCCCGCCTGGGGAGTACGGTCGCAAGACTA
>OTU_374
TACGAAGGgggCTAGCGTTGTTCGGAATTACTGGGCGTAAAGCgcgcgcAGGCGGTTtttCAAGTCAGTGGTGAAAGCCC
GGAGCTCAACTCCGGAACTGCCATTGAAACTGTAAAACTTGAGGACGAgagagGTGAGTGGAATTCCCAGTGTAGAGGTG
AAATTCGTAGATATTGGGAAGAACACCGGTGGCGAAGGCGGCTCACTGGCTCGTATCTGACGCTCAGGCGCGACAGCGTG
GGGATCAAACAGGATTAGATACCCTGGTAGTCCACGCCGTAAACGATGAATGCTAGCCGTTGGGCAGCTTGCTGTTCAGT
GGCGCAGCTAACGCATTAAGCATTCCGCCTGGGGAGTACGGCCGCAAGGTTG
>OTU_375
GACAGAGGGTGCAAACGTTGCTCGGAATCACTGGGCGTAAAGGGCGTGTAGGCGGGAAGGAAAGTCAGATGTGAAATCCC
CAGGCTCAACCTGGGAACTGCATTTGAAACTCCCTTTCTTGAGTACCGGAGAGGAAAGTGGAATTCCTGGTGTAGAGGTG
AAATTCGTAGATATCAGGAGGAACACCAGTGGCGAAGGCGGCTTTCTGGACGGTAACTGACGCTGAGACGCGAAAGCGTG
GGGAGCAAACAGGATTAGATACCCTGGTAGTCCACGCTGTAAACGATGAGTGCTAGGTGTCGTGGGTATTGACCcccGCG
GTGCCGTAGCTAACGCATTAAGCACTCCGCCTGGGAAGTACGGTCGCAAGACTA
>OTU_376
TACGGAGGGTGCGAGCGTTGTCCGGAATCACTGGGCGTAAAGGGCGCGTAGGCGGCCGTGTAAGTCACTTGTGAAATCCC
GGGGCTCAACTCCGGGGCTGCAGGTGAGACTGCGTGGCTAGAGCACGGTAGAGGCGAGTGGAATTCCCGGTGTAGCGGTG
GAATGCGTAGATATCGGGAAGAACACCGGTGGCGAAGGCGGCTCGCTGGGCCGTTGCTGACGCTGAGGCGCGAAAGCGTG
GGGAGCAAACAGGATTAGATACCCTGGTAGTCCACGCCGTAAACGATGGGTACTAGGCGTCGGggggAGCGACCCTCCCG
GTGCCGTCGCTAACGCAGTAAGTACCCCGCCTGGGGAGTACGGTCGCAAGACTG
>OTU_377
TACGTAGGGAGCAAGCGTTGTTCGGATTTACTGGGCGTAAAGGGCGCGTAGGCGGCGTGTCAAGTCGATTGTGAAATCTC
CGGGCTTAACTCGGAACGGCCAATCGATACTGACGTGCTAGAGTGCAGAAGGGGCAATCGGAATTCTTGGTGTAGCGGTG
AAATGCGTAGATATCAAGAGGAACACCTGAGGTGAAGACGGGTTGCTGGGCTGACACTGACGCTGATGCGCGAAAGCCAG
GGGAGCAAACGGGATTAGATACCCCGGTAGTCCTGGCCCTAAACGATGAATACTTGGTGTCTGGAGTTTCAATACTCCGG
GTGCCGTCGCTAACGTTtttAGTATTCCGCCTGGGGAGTACGCTCGCAAGAGTG
>OTU_378
TACAGAGGGTGCAAGCGTTAATCGGAATTACTGGGCGTAAAGGGCGCGTAGGCGGTTAGGTAAGTCGGATGTGAAATCCC
CGGGCTCAACCTGGGAATTGCATTCGATACTGCTTAGCTAGAGTGTGGAAGAGGGAAGCGGAATTTCCGGTGTAGCGGTG
AAATGCGTAGATATCGGAAGGAACACCAGTGGCGAAGGCGGCTTCCTGGTCCAACACTGACGCTGAGGCGCGAAAGCGTG
GGGAGCGAACAGGATTAGATACCCTGGTAGTCCACGCCGTAAACGATGAGAACTAGATGTTGGGAGGTATAACCTCTCAG
TGTCGCAGCTAACGCATTAAGTTCTCCGCCTGGGGAGTACGGCCGCAAGGTTG
>OTU_379
TACGTAGGTGACTAGCGTTGTCCGGATTTACTGGGCGTAAAGAGCgcgcAGGCGGTCGTGCAAGTCGAGTGTGAAAGCCc
ccGGCTCAACTGGGGAGGGTCACTCGATACTGCTCGACTTGAAGGCGGGAGAGGGAAGCGGAATTCCCGGTGTAGTGGTG
AAATGCGTAGATATCGGGAGGAACACCAGTGGCGAAGGCGGCTTCCTGGCCCGTTCTTGACGCTGAGGCGCGAAAGCTAG
GGGAGCAAACGGGATTAGATACCCCGGTAGTCCTAGCTGTAAACGATGGACACTAGGTGTTGGTGGTATCAACCCCGCCA
GTGCCGAAGCTAACGCATTAAGTGTCCCGCCTGGGGAGTACGGCCGCAAGGCTA
>OTU_380
TACGTAGGTGGCAAGCGTTGTCCGGATTTATTGGGTTTAAAGGGTGCGTAGGCGGCCCTGTAAGTCAGTGGTGAAATACT
CCAGCTTAACTGGAGGGGTGCCATTGATACTGCAGGGCTTGAGTGGAGTCGAAGTAGGCGGAATTGACGGTGTAGCGGTG
AAATGCTTAGATATCGTCAAGAACACCGATAGTGAAGACAGCTTACTAGGCTTCTACTGACGCTGAGGCACGAAAGTGTG
GGGATCAAACAGGATTAGATACCCTGGTAGTCCACACTGTAAACGTTGATTACTCGCTGTTGGCGATACACAGCCAGCGG
CCCAGCGCAAGCGATAAGTAATCCACCTGGGGAGTACGCCGGCAACGGTG
>OTU_381
TACGTAGGgggCAAGCGTTATCCGGAATCACTGGGCGTAAAGGGCGTCTAGGCGGCAAGGCAAGTCTCGCGTAAAAGCTC
CCGGCTCAACTGGGAGAGCgcgcgGGAAACTGCCTGGCTAGAGACTCGGAGAGGGGTGTGGAATTCCCGGTGGAGTGGTG
AAATGCGTTGAGATCGGGAGGAACACCAGTAGCGAAGGCGGCACCCTGGCCGAGTTCTGACGCTGAAGCGCGACAGCGTG
GGGAGCAAACGGGATTAGATACCCCGGTAGTCCACGCCGTAAACGATGACAACTAGGTGTCGGGCATCTAAGGATGTTCG
GTGCCGCAGCTAACGCGATAAGTTGTCCGCCTGGGGAGTACGGCCGCAAGGCTA
>OTU_382
TACGGAAGGTGCGAGCGTTAATCGGAATTACTGGGCGTAAAGCGCACGTAGGTGGCTTGGTAAGTCGGATGTGAAAGCCC
CGGGCTCAACCTGGGAACGGCATTCGATACTGCTGAGCTAGAGTACGAAAGAGGggggTGGAATTCCAGGTGTAGCGGTG
AAATGCGTAGAGATCTGGAGGAACACCGGTGGCGAAGGCGGCCcccTGGTTCGATACTGACGCTGAGGTGCGAAAGCGTG
GGGAGCAAACAGGATTAGATACCCTGGTAGTCCACGCCGTAAACGATGTCTGCTAGCCGTTGGGATCCTTGAGGTTTCGG
TGGCGCAGCTAACGCGATAAGCAGACCGCCTGGGGAGTACGGCCGCAAGGTTA
>OTU_383
TACGTAGGCAGCAAGCGTTGTTCGGAGTTACTGGGCGTAAAGAGTATGTAGGCGGTTGGGTAAGTTTGGTGTGAAATCTC
CCGGCTTAACTGGGAGGGTGCGCTAAAGACTGCCTGGCTCGAGTGTGGGAGAGGAAAGCGGAATTCCTGGTGTAGCGGTG
AAATGCGTAGATATCAGGAGGAACACCTGCGGTGTAGACGGCTTTCTGGACCATAACTGACGCTGAGATACGAAAGCGTG
GGTAGCAAACAGGATTAGATACCCTGGTAGTCCACGCCCTAAACGATGCATACTTGGTGTTGGCCATTCACTTGGTCAGT
GCCGGAGCTAACGCGTTAAGTATGCCGCCTGGGGAGTACGGTCGCAAGGCTG
>OTU_384
TACGAAGGgggCTAGCGTTGCTCGGAATCACTGGGCGTAAAGCGCACGTAGGCGGCTTTCTAAGTCAGGGGTGAAATCCT
GGAGCTCAACTCCAGAACTGCCTTTGATACTGGAGAGCTTGAGTCCGGAAGAGGTGAGTGGAACTCCGAGTGTAGAGGTG
AAATTCGTAGATATTCGGAAGAACACCAGTGGCGAAGGCGGCTCACTGGTCCGGTACTGACGCTGAGGTGCGAAAGCGTG
GGGAGCAAACAGGATTAGATACCCTGGTAGTCCACGCCGTAAACGATGGATGCTAGCCGTTGGggggTTTACCCTTCAGT
GGCGCAGCTAACGCATTAAGCATCCCGCCTGGGGAGTACGGTCGCAAGATTA
>OTU_385
CACGGggggAGCAAGCGTTGTTCGGATTCATTGGGCGTAAAGGGCTCGTAGGTGGCTTTGTAAGTCGGAGGTGAAATCCC
ATGGCTCAACCATGGACACGCCTTCGAAACTGTGAAGCTTGAGGCTGGGAGAGGAGATCGGAATTCCTGGTGTAGCGGTG
AAATGCGTAGATATCAGGAGGAACACCGGTGGCGAAGGCGGATCTCTGGACCAGTTCTGACACTGATGAGCGAAAGCCAG
GGGAGCAAACAGGATTAGATACCCTGGTAGTCCTGGCTGTAAACGATGGGCACTAGGTGTGGGAGGATCGACCCCTTCCG
TGCCGCAGTTAACGCATTAAGTGCCCCGCCTGGGGAGTACGACCGCAAGGTTG
>OTU_386
TACGGAGGGTGCTAGCGTTGTTCGGAATCACTGGGCGTAAAGGGCGTGTAGGCGGTCTGTTAAGTCTGATGTGAAATCCC
CTCGCTCAACGAGGGAACTGCGTCGGATACTGGCAGACTCGAGTACCGGAGAGGAAGGTGGAATTCCCGGTGTAGCGGTG
AAATGCGTAGATATCGGGAGGAACACCGGTGGCGAAGGCGGCCTTCTGGACGGATACTGACGCTGAGACGCGAAAGCGTG
GGGAGCAAACAGGATTAGATACCCTGGTAGTCCACGCTGTAAACGATGGGCACTAGGTGTCGCGGGTATTGACCCCTGCG
GTGCCGCAGCTAACGCATTAAGTGCCCCGCCTGGGGACTACGGCCGCAAGGTTA
>OTU_387
TACGTAGGgggCGAGCGTTGTCCGGAATGATTGGGCGTAAAGGGCGCGTAGGCGGTCATTTAAGTCTGGAGTGGAAGTCC
ACTTTTCAAGGGTGGAATTGCTTTGGATACTGGGTGGCTTGAGTGCAGGAGAGGTTATCGGAATTCCCGGTGTAGCGGTG
AAATGCGTAGATATCGGGAGGAACACCAGTGGCGAAGGCGGGTAACTGGACTGCAACTGACGCTGAGGCGCGAAAGTGTG
GGGAGCAAACAGGATTAGATACCCTGGTAGTCCACACTGTAAACGATGAATGCTAGGTGTAGGAGGTATCGACCCCTTCT
GTGCCGCAGTCAACACAGTAAGCATTCCGCCTGGGGAGTACGGTCGCAAGATTA
>OTU_388
TACGAAGGgggCTAGCGTTGTTCGGAATTACTGGGCGTAAAGGGCGCGTAGGCGGTTTGACCAGTCAGGTGTGAAATTCC
CGGGCTTAACCTGGgggCTGCACTTGATACTGTCAGGCTTGAATTCGGGAGAGGATAGCGGAATTCCCAGTGTAGAGGTG
AAATTCGTAGATATTGGGAAGAACACCGGTGGCGAAGGCGGCTATCTGGACCGACATTGACGCTGAGGCGCGAAAGCGTG
GGGAGCAAACAGGATTAGATACCCTGGTAGTCCACGCCGTAAACGATGAGTGCTAGACGCTGGTAGGTTTACCTATCGGT
GTCGCAGCTAACGCATTAAGCACTCCGCCTGGGGAGTACGGTCGCAAGATTA
>OTU_389
GACGTAGGgggCGAGCGTTGTCCGGATTTACTGGGCGTAAAGCGCGTGCAGGCGGTCCGTTAAGTCTCGTGTGAAATCCT
CCGGCTCAACCGGAGAACGCCGCGGGATACTGGCGGGCTTGAGGGCGGTAGAGGGTGATGGAATTCCCGGTGGAGCGGTG
AAATGCGTAGATATCGGGAGGAACGCCAGTGGCGAAGGCGGTCACCTGGGCCGTCCCTGACGCTGAGACGCGAAAGCTGG
gggAGCGAACGGGATTAGATACCCCGGTAGTCCCAGCCGTAAACGATGCTCACTAGGTGTTGGggggTTACTCCCTCAGT
GCCGCAGCCAACGCATTAAGTGAGCCGCCTGGGTAGTACGGCCGCAAGGTTG
>OTU_390
GACGTAGGgggCGAGCGTTATCCGGATTTACTGGGCGTAAAGGGCGCGTAGGCGGACCGCAACGCTACCATTGAAAGTGC
GCGGCTTAACCGCGTGAGGGTGGTGGGACGGGCGGTCTAGGGGCAAGCAGAGGAAGGTGGAATTCCGGGTGGAGTGGTGA
AATGCGTAGAGATCCGGAGGAACACCAGGGGCGAAGGCGACCTTCTGGGCTTGACCCGACGCTGAGGCGCGAAAGCGTGG
GGAGCGAACTGAATTAGATACTCAGGTAGTCCACGCCCTCAACGATGGACACGAGGCGTGGggggTATCGACCcccTCCG
TGCCGGCGCTAACGCAGGAAGTGTCCCGCCTGGGGAGTACGGCCGCAAGGCTA
>OTU_391
TACAGAGGTGGCAAGCGTTGTTCGGAATTACTGGGCGTAAAGGGCGCGTAGGCGGCCTTGTCAGTCAGACGTGAAATCCC
CAGGCTTAACCTGGGAACTGCGTCTGATACTACAAGGCTGGAGTTCGGGAGAGGAATGTGGAATTCCAGGTGTAGCGGTG
AAATGCGTAGATATCTGGAGGAACACCGGTGGCGAAGGCGGCATTCTGGACCGAAACTGACGCTGAGGCGCGAAAGCCAG
GGGAGCAAACGGGATTAGATACCCCGGTAGTCCTGGCCCTAAACGATGAGTGCTTGGTGTGGCGGGTATCGATCCCTGCC
GTGCCGAAGCTAACGCATTAAGCACTCCGCCTGGGGAGTACGGTCGCAAGGCTG
>OTU_392
TACGTAGGCAGCAAGCGTTGTTCGGAATTACTGGGCGTAAAGAGTgtgtAGGCGGTGTTCTAAGTCTGGTGTGAAATCTC
CCGGCTCAACTGGGAGGGTGCGCTAGAAACTGGAATGCTCGAGGATGGGAGAGGTAAGCGGAATTCCTGGTGTAGCGGTG
AAATGCGTAGATATCAGGAGGAACACCTGTGGTGTAGACAGCTTACTGGACCATTTCTGACGCTGAGACACGAAAGCGTG
GGTAGCAAACAGGATTAGATACCCTGGTAGTCCACGCCCTAAACGATGCATACTTGGTGTGAGCGATTCATTTCGTTCGT
GCCGGAGCTAACGCGTTAAGTATGCCGCCTGGGGAGTACGGTCGCAAGGCTG
>OTU_393
TACAGAGGGTGCGAGCGTTGTCCGGAATCACTGGGCGTAAAGGGCGCGTAGGCGGCCTGGTTAGTAGGgggTGAAATCTT
GCGGCTCAACTGCAAGGCTGCCTCCTAAACTGCCGGGCTGGAGCACGGTAGAGGCAGATGGAATTCCCGGTGTAGCGGTG
GAATGCGTAGAGATCGGGAAGAACATCGGTGGCGAAGGCGGTCTGCTGGGCCGTTGCTGACGCTGAGGCGCGACAGCGTG
GGGAGCAAACAGGATTAGATACCCTGGTAGTCCACGCCGTAAACGATGGGTACTAGGCGTCGGggggAGCGACCCCTTCG
GTGCCGTCGCTAACGCAGTAAGTACCCCGCCTGGGGAGTACGGCCGCAAGGCTG
>OTU_394
TACGGAGGGTGCAAGCGTTGTCCGGATTTATTGGGTTTAAAGGGTGCGTAGGCGGCCCGGTAAGTCAGTGGTGAAAGCCT
CCAGCTCAACTGGAGAACTGCCATTGATACTGTCGGGCTTGAGTACAGACGAGGTTGGCGGAATTGATTGTGTAGCGGTG
AAATGCATAGATACAATCAAGAACACCGATTGCGTAGGCAGCTAACTAGGCTGTAACTGACGCTGAGGCACGAAAGCGTG
GGGAGCGAACAGGATTAGATACCCTGGTAGTCCACGCTGTAAACGATGATTACTCGATGTCGGCGATAAACAGTCGGCGT
CTTAGCGAAAGCGTTAAGTAATCCACCTGGGGAGTACGCCCGCAAGGGTG
>OTU_395
TACGGggggAGCAAGCGTTGTTCGGAATCACTGGGCGTAAAGGGAGTCTAGGCGGTTTGGTAAGTGGGATGTGAAATGCC
CGGGCTCACCCCGGGACCTGCATCCCAAACTGCTGAGCTTGAGTACAGGAGAGGGTGGgggAATTCCAGGTGTAGCGGTG
AAATGCGTAGATATCTGGAGGAACACCGGTGGCGAAGGCGCCCACCTGGCCTGCTACTGACGCTGAAGCTCGAAAGCTAG
GGGAGCAAACGGGATTAGATACCCCGGTAGTCCTAGCCGTAAACGGTGATCACTAGGTGTTGGGAGCATCGACCCTTCCA
GTGCCGCAGCTAACGCATTAAGTGATCCGCCTGGGGAGTACGGCCGCAAGGTTG
>OTU_396
TACGTAGGgggCAAGCGTTATCCGGAATTACTGGGCGTAAAGGGTGCGTAGGTGGCCTGACAAGTCAGGGGTCAAAGGCA
ACGGCTCAACCGTTGTAAGCCCTTGAAACTGTCGGGCTTGAGTTCAGGAGAGGAAAGCGGAATTCCTAGTGTAGCGGTGA
AATGCGTAGATATTAGGAGGAACACCAGTGGCGAAGGCGGCTTTCTGGACTGATACTGACACTGAGGCACGAAAGCGTGG
GGAGCAAACAGGATTAGATACCCTGGTAGTCCACGCCGTAAACGATGAGTACTAGGTGTCGGCCCTAAGGGTCGGTGCCG
CAGTTAACACATTAAGTACTCCGCCTGGGAAGTACGCTCGCAAGAGTG
>OTU_397
TACGTAGGCAGCAAGCGTTGTTCGGAATTACTGGGCGTAAAGAGTgtgtAGGCGGTGCTCTAAGTTTGGTGTGAAATCTC
CCGGCTCAACCGGGAGGCTGCATCGAATACTGGAATGCTAGAGGGTGGGAGAGGTAAGCGGAATTCCTGGTGTAGCGGTG
AAATGCGTAGATATCAGGAGGAACACCTGTGGTGTAGACAGCTTACTGGACCACTTCTGACGCTGAGACACGAAAGCGTG
GGTAGCAAACAGGATTAGATACCCTGGTAGTCCACGCCCTAAACGATGCATACTTGGTGTGGGCCATTCATTTGGTCTGT
GCCGGAGCTAACGCGTTAAGTATGCCGCCTGGGGAGTACGGTCGCAAGGCTG
>OTU_398
TACGTAGGGTGCAAGCGTTGTCCGGAATTATTGGGCGTAAAGAGCTCGTAGGCGGTTTGTCGCGTCTGCTGTGAAAACCC
GAGGCTCAACCTCGGGCCTGCAGTGGGTACGGGCAGACTAGAGTGCGGTAGGGGAGATTGGAATTCCTGGTGTAGCGGTG
GAATGCGCAGATATCAGGAGGAACACCAATGGCGAAGGCAGATCTCTGGGCCGTAACTGACGCTGAGGAGCGAAAGCATG
GGGAGCGAACAGGATTAGATACCCTGGTAGTCCATGCCGTAAACGTTGGGAACTAGATGTGGGGACCATTCCACGGTCTC
CGTGTCGCAGCTAACGCATTAAGTTCCCCGCCTGGGGAGTACGGCCGCAAGGCTA
>OTU_399
TACGTAGGgggCAAGCGTTGTTCGGAATTACTGGGCGTAAAGAGCGCGTAGGCGGTATGGCAGGTTCGGTGTGAAATCTC
CCGGCTTAACTGGGAGGGGCCGCCGAAAACGGCCGTGCTGGAGTACGGAAGAGGGGAGTGGAATTCCCGGTGTAGCGGTG
AAATGCGTAGATATCGGGAGGAACACCAGTGGCGAAGGCGGCTCCCTGGTCCGTAACTGACGCTGAGGCGCGAAAGCTAG
GGGAGCAAACAGGATTAGATACCCTGGTAGTCCTAGCCCTAAACGATGCTCACTGGGTGTGGTGCCTTTACTGGCACTGT
GCCGAAGCTAACGCATTAAGTGAGCCGCCTGGGGAGTACGGTCGCAAGGCTG
>OTU_400
TACGTAGGgggCAAGCGTTGTCCGGAATCATTGGGCGTAAAGCgcgcgTAGGCGGCCCTGTAAGTCCGTTGTGAAAGTCA
AAGGCTCAACCTTTGAAAGCCGATGGATACTGCAGGGCTAGAGTCCGGAAGAGGCGAGTGGAATTCCTGGTGTAGCGGTG
GAATGCGCAGATATCAGGAGGAACACCAATAGCGAAGGCAGCTCGCTGGGACGGTACTGACGCTAAGGCGCGAAAGCGTG
GGGAGCGAACAGGATTAGATACCCTGGTAGTCCACGCCGTAAACGATGGGCACTAGGTGTGGGAGGTGTCGACTCCTCCC
GTGCCGTCGCTAACGCACTAAGTGCCCCGCCTGGGGAGTACGGCCGCAAGGCTA
>OTU_401
TACGGAGGgggCTAGCGTTGTTCGGAATTACTGGGCGTAAAGGGCGCGTAGGCGGCGCGATAAGTTGGGCGTGAAAGGCC
CGGGCTCAACCCGGGGACTGCGCTTGATACTGTCGCGCTGTGAGTCCGGGAGAGGATGGCGGAATTCCCAGTGTAGAGGT
GAAATTCGTAGATATTGGGAAGAACACCGGTGGCGAAGGCGGCCATCTGGACCGGCACTGACGCTGAGGCGCGAAAGCGT
GGGGAGCAAACAGGATTAGATACCCTGGTAGTCCACGCCGTAAACGATGCGTGCTAGACGTTGGggggCTTGCCCTTCGG
TGTCGTCGCTAACGCATGAAGCACGCCGCCTGGGGAGTACGGTCGCAAGATTA
>OTU_402
TACGGAGGGTGCAAGCGTTATCCGGATTCACTGGGTTTAAAGGGTGCGTAGGCGGGCAGGTAAGTCAGTGGTGAAATCCC
CGAGCTTAACTTGGGAACTGCCGTTGATACTATCTGTCTTGAATACTATGGAGGTAAGCGGAATATGTCATGTAGCGGTG
AAATGCTTAGATATGACATAGAACACCAATTGCGAAGGCAGCTTGCTACACAGTTATTGACGCTGAGGCACGAAAGCGTG
GGGATCAAACAGGATTAGATACCCTGGTAGTCCACGCCCTAAACGATGATTACTCGACATCAGCGATACACTGTTGGTGT
CTGAGCGAAAGCATTAAGTAATCCACCTGGGAAGTACGACCGCAAGGTTG
>OTU_403
TACGTAGGgggCGAGCGTTGTCCGGAATTACTGGGCGTAAAGGGTGCGTAGGTGGCCTTTTAAGTTGGATGTGAAATACC
CGGGCTTAACTTGGggggTGCATCTAATACTGGAGGGCTAGAGTGCAGGAGAGGAAAGCGGAATTCCTAGTGTAGCGGTG
AAATGCGTAGATATTAGGAGGAACACCAGTGGCGAAGGCGGCTTTCTGGACTGTAACTGACACTGAGGCACGAAAGCGTG
GGGAGCAAACAGGATTAGATACCCTGGTAGTCCACGCGGTAAACGATGAATACTAGGTGTAGGgggTATCAACTCCcccT
GTGCCGGAGCTAACGCAATAAGTATTCCGCCTGGGGAGTACGGCCGCAAGGTTG
>OTU_404
TACAGAGGCCTCGAGCGTTAGGCGGAATCACTGGGCTTAAAGCGTgtgtAGGTGGATGCCTAAGTACCTTGTGAAATCCC
ACGGCTTAACCGTGGAATTGCTTGGTATACTGGGTGTCTTGAGCCACTCAGGGGCTACCGGAACAAGCGGTGGAGCGGTG
AAATGCGTAGATATCGCTTGGAACGCCAATGGTGAAAACAGGTAGCTGGgggTGTGCTGACACTGAGACACGAAAGCCAG
GGGAGCAAACGGGATTAGATACCCCGGTAGTCCTGGCCCTAAACGATGTCCACTAGATCGTGGCGGCTCTAACGCCGTCA
TGGTCGAAGCAAAAGTGCTAAGTGGACCGCCTGGGAAGTACGGTCGCAAGGCTA
>OTU_405
GACAGAGGGTGCAAACGTTGTTCGGAATTACTGGGCGTAAAGCGCGTGTAGGCGGCTTTGCAAGTCGGATGTGAAATCCC
GCGGCTCAACCGTGGAAGTGCACCCGAAACTGCATCGCTAGAGTATCGGAGAGGAAAGTGGAATGCTTGGTGTAGAGGTG
AAATTCGTAGATATCAAGCGGAACACCGGTGGCGAAGGCGGCTTTCTGGACGATTACTGACGCTGAGACGCGAAAGCGTG
GGTAGCAAACAGGATTAGATACCCTGGTAGTCCACGCCGTAAACGATGAGTGCTAGGTGTCAGAGGCTTTGACCCTTCTG
GTGCCGTAGCTAACGCGTTAAGCACTCCGCCTGGGGAGTACGGCCGCAAGGCTA
>OTU_406
TACGAAGGgggCTAGCGTTGTTCGGAATTACTGGGCGTAAAGGGCGCGTAGGCGGTCTTGTAAGTCAGATGTGAAAGCCC
CGGGCTCAACCCGGGAATAGCATTTGATACTGCGAGGCTTGAGTCCGGGAGAGGATGGCGGAATTCCCAGTGTAGAGGTG
AAATTCGTAGATATTGGGAAGAACACCGGTGGCGAAGGCGGCCATCTGGACCGGTACTGACGCTGAGGCGCGAAAGCGTG
GGGAGCAAACAGGATTAGATACCCTGGTAGTCCACGCCGTAAACGATGAGTGCTAGACGCTGGggggTTAACCCTTCGGT
GTCGCAGCTAACGCATTAAGCACTCCGCCTGGGGAGTACGGCCGCAAGGTTG
>OTU_407
CACGTAGGATGCAAGCGTTATTCGGATTTACTGGGCGTAAAGCGCGTGTAGGCGGTTAGGAGAGTTGGATGTGAAAGCTC
CCGGCTTAACTGGGAGAGGTCGTTCAAAACTTCCTGACTAGAGTTTGGTAGAGGAAAATGGAATTCCGGGTGTAGTGGTG
AAATGCGTAGATATCCGGAGGAACACCAGTGGCGAAAGCGATTTTCTGGACCGATACTGACGCTCAGACGCGAAAGCTAG
GGTAGCAAACGGGATTAGAGACCCCGGTAGTCCTAGCTGTAAACGATGTAGACTTGGCGTTGGGAGAGTAAAATCATCCA
GTGCCGAAGCAAACGCGATAAGTCTACCGCCTGGGGAGTACGGCCGCAAGGTTA
>OTU_408
TACGAAGGGTGCAAGCGTTAATCGGAATTACTGGGCGTAAAGCgcgcgTAGGTGGTTTTGTAAGATGGATGTGAAATCCC
CGGGCTCAACCTGGGAACTGCATCCATAACTGCATGACTAGAGTACGGTAGAGGGTGGTGGAATTTCCTGTGTAGCGGTG
AAATGCGTAGATATAGGAAGGAACACCAGTGGCGAAGGCGACCACCTGGACTGATACTGACACTGAGGTGCGAAAGCGTG
GGGAGCAAACAGGATTAGATACCCTGGTAGTCCACGCCGTAAACGATGTCGACTAGCCGTTGGAATCCTTGAGATTTTAG
TGGCGCAGCTAACGCATTAAGTCGACCGCCTGGGGAGTACGGCCGCAAGGTTA
>OTU_409
TACGGAGGGTGCGAGCGTTGTTCGGAATCACTGGGCGTAAAGCGCGTGTAGGCGGCCCACTAAGTCTGATGTGAAAGCCC
GGGGCTCACCcccGGAAGTGCATTGGAAACTGGTGGACTCGAGTCCCGGAGAGGAGAGTGGAATTCCTGGTGTAGCGGTG
AAATGCGTAGATATCAGGAGGAACACCGGTGGCGAAGGCGGCTctctGGACGGTGACTGACGCTGAGACGCGAAAGCGTG
GGGAGCAAACAGGATTAGATACCCTGGTAGTCCACGCCGTAAACGATGAGCACTAGGTGTCGCGGGTATTGACCCCTGCG
GTGCCGACGCTAACGCATTAAGTGCTCCGCCTGGGGAATACGGCCGCAAGGTTA
>OTU_410
TACGTAGGGTGCGAGCGTTAATCGGAATTACTGGGCGTAAAGCGTGCGCAGGCGGTTCGTTAAGTCAGATGTGAAAGCCC
CGGGCTCAACCTGGGAACTGCATTTGAAACTGGCGGGCTTGAATGCGGCAGAGGggggTGGAATTCCGCGTGTAGCAGTG
AAATGCGTAGAGATGCGGAGGAACACCGATGGCGAAGGCAGCCcccTGGGCCGACATTGACGCTCAGGCACGAAAGCGTG
GGGAGCAAACAGGATTAGATACCCTGGTAGTCCACGCCCTAAACGATGCTCACTAGGTGTTGGGGAAGCGATTCCTTGGT
ACCGTAGCTAACGCGTGAAGTGAGCCGCCTGGGGAGTACGGCCGCAAGGTTA
>OTU_411
TACGGAGGGGACTAGCGTTGTTCGGAATTACTGGGCGTAAAGCgcgcgTAGGCGGATTTGCAAGTCGGgggTGAAATCCC
GAGGCTCAACCTCGGAACTGCCTTCGATACTGCAAATCTCGAGTCCGGAAGAGGTGAGTGGAATTCCTAGTGTAGAGGTG
AAATTCGTAGATATTAGGAAGAACACCAGTGGCGAAGGCGGCTCACTGGTCCGGTACTGACGCTGAGGCGCGAAAGCGTG
GGGAGCAAACAGGATTAGATACCCTGGTAGTCCACGCCGTAAACTATGGGTGCTAGCCGTCGGGGAGCATGCTCTTCGGT
GGCGCAGCAAACGCATTAAGCACCCCGCCTGGGGAGTACGGTCGCAAGATTA
>OTU_412
TACGAAGGgggCTAGCGTTGTTCGGATTTACTGGGCGTAAAGGGCGCGTAGGCGGTGCAATAAGTCAGGCGTGAAAGCCC
CGGGCTCAACCCGGGAATTGCGCTTGATACTGTTGCGCTTGAATCCAGGAGAGGATGGCGGAATTCCCAGTGTAGAGGTG
AAATTCGTAGATATTGGGAAGAACACCAGTGGCGAAGGCGGCCATCTGGCCTGGAATTGACGCTGAGGCGCGAAAGCGTG
GGGAGCAAACAGGATTAGATACCCTGGTAGTCCACGCCGTAAACGATGAGTGCTAGACGTCGGGAAGCTTGCTTTTCGGT
GTCGACGCTAACGCATTAAGCACTCCGCCTGGGGAGTACGGCCGCAAGGTTA
>OTU_413
TACGAAGGgggCTAGCGTTGCTCGGAATCACTGGGCGTAAAGCGCACGTAGGTGGGTCGTTAAGTCGGgggTGAAATCCT
GGAGCTCAACTCCAGAACTGCCTTCGATACTGGCGATCTTCGAGTCCGGGAGAGGTGAGTGGAACTGCGAGTGTAGAGGT
GAAATTCGTAGATATTCGCAAGAACACCAGTGGCGAAGGCGGCTCACTGGCCCGGTACTGACACTGAGGTGCGAAAGCGT
GGGGAGCAAACAGGATTAGATACCCTGGTAGTCCACGCCGTAAACGATGGAAGCTAGCCGTTGGAGAGCTTGCTCTTCAG
TGGCGCAGCTAACGCATTAAGCTTCCCGCCTGGGGAGTACGGTCGCAAGATTA
>OTU_414
GACGAACCGTCCAAACGTTATTCGGAATCACTGGGCTTACAGAGTTCGTAGGCGGTCTGGAAAGTTGGGTGTGAAATCCC
TCGGCTCAACCGAGGAACTGCGCTTGAAACTACCAGACTCGAGGGAGATAGAGGAAAGCGGAACTGATGGTGGAGCGGTG
AAATGCGTTGATATCATCAGGAACACCGGTGGCGAAGGCGGCTTTCTGGGTCTTACCTGACGCTGAGGAACGAAAGCCAG
GGGAGCGAACGGGATTAGATACCCCGGTAGTCCTGGCCGTAAACGATGAGCACTAGGTCGTGGGCCTCCACAGGCCCTCG
GCCGTAGCGAAAGTGTTAAGTGCTCCGCCTGGGGAGTATGGTCGCAAGGCTG
>OTU_415
TACGGggggggCAAGCGTTGTTCGGAATTACTGGGCGTAAAGGGCGCGTAGGCGGCTTTTCAAGTCGGGCGTGAAATCTC
CAGGCTTAACCTGGAAGGGTCGTTCGATACTGTTAAGCTAGAGTGTGGAAGAGGCTACTGGAATTCCGTgtgtAGCGGTG
AAATGCGTAGATATACGGAGGAACACCTGCGGCGAAGGCGGGTAGCTGGGCCAACACTGACGCTGAGGCGCGAAAGCTAG
GGGAGCAAACGGGATTAGATACCCCGGTAGTCCTAGCCTTAAACGATGCTGACTTGGTGTCCCAGGTATTCAGTCCTGGG
GTGCCGGAGCTAACGCGTTAAGTCAGCCGCCTGGGGAGTACGGTCGCAAGGCTG
>OTU_416
TACGGggggTGCGAGCGTTGTCCGGAATCACTGGGCGTAAAGGGCGCGTAGGTGGTCTGATAAGGGTGTGGTGAAAGCCC
GGGGCTCAACCCCGGGTCGGCCGTGCCGACTGTTAGACTAGAGTACTGTAGGGGCAGGCGGAATTCCGGGTGTAGCGGTG
GAATGCGTAGAGATCCGGAGGAAGACCGGTGGCGAAGGCGGCCTGCTGGGCAGTTACTGACACTGAGGCGCGACAGCGTG
GGGAGCAAACAGGATTAGATACCCTGGTAGTCCACGCCGTAAACGATGGGTACTAGGTGCCTGGgggAGCGACCCCTTGG
GTGCCGGCGCTAACGCAGGAAGTACCCCGCCTGGGGAGTACGGCCGCAAGGCTG
>OTU_417
TACAGAGGgggCAAGCGTTATTCGGAATTATTGGGCGTAAAGGGCGCGTAGGCGGTTttttAAGTCAGATGTGTAATCCC
CGAGCTTAACTTGGGAACTGCATCTGAGACTGGAAGGCTAGAGTACTGGAGAGGGTGGTGGAATTCCTCGTGTAGCGGTG
AAATGCGTAGAGATGAGGAGGAACACCAGTGGCGAAGGCGGCCACCTGGACAGTAACTGACGCTGAGGCGCGAAAGTGTG
GGTAGCAAACAGGATTAGATACCCTGGTAGTCCACGCTGTAAACGATGAACACTTGGTGTGGAGGGAGTTGACCCCTTCC
GTGCCGGAGCTAACGCGTTAAGTGTTCCGCCTGGGGAGTACGGTCGCAAGGCTG
>OTU_418
TACGTAGGCAGCGAGCGTTGTTCGGAGTTACTGGGCGTAAAGAGTgtgtAGGCGGTGTCGTAAGTTCGGTGTGAAATCTC
CCGGCTTAACTGGGAGGGTGCGCCGGAAACTGCGAGACTTGAGTACGGGAGAGGGAAGCGGAATTCCTGGTGTAGCGGTG
AAATGCGTAGATATCAGGAGGAACACCTGCGGTGTAGACGGCTTCCTGGACCGTTACTGACGCTGAGACACGAAAGCGTG
GGGAGCAAACAGGATTAGATACCCTGGTAGTCCACGCCCTAAACGATGCATACTTGGTGTGAGCCATTCAGTTGGTTCGT
GCCGGAGCTAACGCGTTAAGTATGCCGCCTGGGGAGTACGGTCGCAAGGCTG
>OTU_419
TACGTAGGGTGCGAGCGTTAATCGGAATTACTGGGCGTAAAGCGTGCGTAGGCGGTTGCACAAGCTTGATGTGAAAGCCC
CGGGCTTAACCTGGGAATGGCATTGAGGACTGtgtgGCTTGAGTGCGGCAGAGGGAGGTGGAATTCCAGGTGTAGCAGTG
AAATGCGTAGAGATCTGGAGGAACACCGATGGCGAAGGCAGCCTCCTGGGCCGACACTGACGCTGAGGGCACGAAAGCGT
GGGGAGCAAACAGGATTAGATACCCTGGTAGTCCACGCCCTAAACGATGTCAACTGGTTGTTGGGGAAGGCAACTTCCTT
AGTAACGAAGCTAACGCGTGAAGTTGACCGCCTGGGGAGTACGGCCGCAAGGTTA
>OTU_420
TACAGAGGGTGCAAGCGTTGTTCGGAATCACTGGGCGTAAAGCgcgcgcAGGCGGATGGTTGCGTCCGGAGTGAAATTTC
GCCGCTCAACGGCGAAGCTGCTTTGGATACGGACCGTCTAGGGACCGGTAGAGGCTGGTAGAATTGCAGGTGTAGCGGTG
GAATGCGTAGAGATCTGCAAGAATACCCGTGGCGAAGGCGGCCAGCTGGGCCGGATCCGACGCTGAGGCGCGAAAGCGTG
GGGAGCAAACAGGATTAGATACCCTGGTAGTCCACGCCGTAAACGATGGGCACTAGGTGCCGGggggAGCGACCcccTCG
GTGCCGCAGCTAACGCGATAAGTGCCCCGCCTGGGGAGTACGGCCGCAAGGCTG
>OTU_421
TACGTAGGTGGCAAGCGTTGTCCGGATTTATTGGGTTTAAAGGGTGCGTAGGCGGTTCATTAAGTCAGTGGTGAAATACG
GCAGCTTAACTGTCGAGGTGCCATTGATACTGGTGAACTTGAGTACTGATGAGGTAGGCGGAATGGACGGTGTAGCGGTG
AAATGCTTAGAGATCGTCCAGAACACCGATAGCGAAGGCAGCTTACTAAGGAGTAACTGACGCTGAGGCACGAAAGTGTG
GGGATCAAACAGGATTAGATACCCTGGTAGTCCACACTGTAAACGATGATTACTCGATGTTGGCGATACACAGCCAGCGT
CTTAGCAAAAGCGATAAGTAATCCACCTGGGGAGTACGCCGGCAACGGTG
>OTU_422
TACGTAGGGTGCAAGCGTTGTCCGGAATTATTGGGCGTAAAGAGCTCGTAGGCGGTTTGTCGCGTCTGCTGTGAAAACTC
GGGGCTCAACTCCGAGCTTGCAGTGGGTACGGGCAGACTAGAGTGCGGTAGGGGAGACTGGAATTCCTGGTGTAGCGGTG
GAATGCGCAGATATCAGGAGGAACACCGGTGGCGAAGGCGGGTCTCTGGGCCGTAACTGACGCTGAGGAGCGAAAGCATG
GGGAGCGAACAGGATTAGATACCCTGGTAGTCCATGCCGTAAACGTTGGGCGCTAGGTGTGGGGCTCATTCCACGAGTTC
TGTGCCGCAGCTAACGCATTAAGCGCCCCGCCTGGGGAGTACGGCCGCAAGGCTA
>OTU_423
TACGGAGGGTGCAAGCGTTATCCGGATTCACTGGGTTTAAAGGGTGCGTAGGCGGGTTGGTAAGTCCGTGGTGAAATCTC
CGAGCTTAACTCGGAAACTGCCGTGGATACTATCAATCTTGAATATCGTGGAGGTAAGCGGAATATGTCATGTAGCGGTG
AAATGCTTAGATATGACATAGAACACCAATTGCGTAGGCAGCTTACTACACGATCATTGACGCTGAGGCACGAAAGCGTG
GGGAGCAAACAGGATTAGATACCCTGGTAGTCCACGCCCTAAACGATGGATACTCGACATCAGCGATACACTGTTGGTGT
CTGAGCGAAAGCATTAAGTATCCCACCTGGGAAGTACGATCGCAAGATTG
>OTU_424
TACGGAGGgggCAAGCGTTATTCGGAATCATTGGGCGTAAAGGGCGCGTAGGCGGCCTGGCAAGTCAAAGGTGAAATCCC
TCGGCCCAACCGAGGAACCGCCTTTGAAACTGCAAGGCTTGAGGCCGGGAGAGGGTAGCGGAATTCCCAGTGTAGCGGTG
AAATGCGTAGATATTGGGAGGAACACCAGTGGCGAAGGCGGCTACCTGGACCGGTTCTGACGCTGAGGCGCGAAAGCGTG
GGGAGCAAACAGGATTAGATACCCTGGTAGTCCACGCTGTAAACGATGGGTACTCGGTGTCGCGGGTATCGACCCCTGCG
GTGCCTTAGCTAACGCGTTAAGTACCCCGCCTGGGGAGTACGGTCGCAAGGCTG
>OTU_425
TACGGAGGGTGCGAGCGTTAATCGGAATTACTGGGCGTAAAGCGCACGTAGGCGGTCAGGCAAGTCGGGTGTGAAAGCCC
TGGGCTCAACCTGGGAATTGCATTCGAAACTATCTGACTCGAGTATGGGAGAGGGAAGCGGAATTTCCGGTGTAGCGGTG
AAATGCGTAGATATCGGAAGGAACACCAGTGGCGAAGGCGGCTTCCTGGACTAATACTGACGCTGAGGTGCGAAAGCGTG
GGGAGCAAACAGGATTAGATACCCTGGTAGTCCACGCCGTAAACGATGAGAACTAGATGTCGAGGgggATTTGCCTCTCG
GTGTCGCAGCTAACGCGTTAAGTTCTCCGCCTGGGGAGTACGGCCGCAAGGTTG
>OTU_426
TACGGAGGGAGCAAGCGTTACTCGGAATTATTGGGCGTAAAGGGCGCGTAGGCGATCGGGCAAGTCAGCTGTGAAAGCCC
CAGGCTTAACTTGGGAAGTGCAGCTGATACTGCTTGATTTGAGTTCCGGAGAGGAAGGCGGAATTCCCGGTGTAGCGGTG
AAATGCGTAGATATCGGGAGGAACACCAGTGGCGAAGGCGGCCTTCTGGACGGATACTGACGCTGAGGCGCGAAAGCTAG
GGGAGCAAACGGGATTAGATACCCCGGTAGTCCTAGCCGTAAACGATGTGCACTTGGTGTGAGCCCATCTTGGGTTCGTG
CCGAAGTTAACGCAATAAGTGCACCGCCTGGGGAGTACGGTCGCAAGGCTG
>OTU_427
TACAGAGGGTGCGAGCGTTGTCCGGAATCACTGGGCGTAAAGGGCGCGTAGGCGGCCTGATAAGTCGGgggTGAAATTCT
GCGGCTTAACCGCAGGACGGCCTTCGAGACTGTCGGGCTTGAGCACGGTAGAGGCTGGTGGAATTCCCGGTGTAGCGGTG
GAATGCGTAGAGATCGGGAAGAACATCGGTGGCGAAGGCGGCCAGCTGGGCCGTTGCTGACGCTGAGGCGCGACAGCGTG
GGGAGCAAACAGGATTAGATACCCTGGTAGTCCACGCCGTAAACGATGGGTACTAGGCGTCGGggggAGCGACCCCTTCG
GTGCCGTCGCTAACGCAGTAAGTACCCCGCCTGGGGAGTACGGCCGCAAGGCTG
>OTU_428
GACGTAGGATCCGAGCGTTGTCCGGAGTTACTGGGCGTAAAGCgcgcgcAGGCGGACACGCGCATCGGCGGTGAAAGCCc
cccGCTCAACGGgggAGGGTCCGTCGAGATGGCGTGTCTGGAGGCAGGGAGAGGCCAGTGGAATTCCGGGTGTAGTGGTG
AAATGCGTAGAGATCCGGAGGAACACCAGTGGCGAAGGCGGCTGGCTGGACCTGACCTGACGCTGAGGCGCGAAGGCGTG
GGGAGCGAACGGGATTAGATACCCCGGTAGTCCACGCAGTAAACGATGGGTACTAGGTGTGGCGGGAGTTGACCCCTGCC
GTGCCGGCGCTAACGCAGTAAGTACCCCGCCTGGGGAGTACGGCCGCAAGGCTA
>OTU_429
TACGTAGGgggCAAGCGTTATCCGGAATCATTGGGCGTAAAGGGTGCGTAGGCGGCCCTATAGGTCAGAGGTCAAAGGCT
ACGGCTCAACCGTAGTAAGCCTTTGAAACTGTAGGGCTTGAGTGCAGGAGAGGAGAGTGGAATTCCTAGTGTAGCGGTGA
AATGCGTAGATATTAGGAGGAACACCAGTGGCGAAGGCGACTctctGGACTGCAACTGACGCTGAGGCACGAAAGCGTGG
GGAGCGAACAGGATTAGATACCCTGGTAGTCCACGCCGTAAACGATGAGTGCTAGGTGTCGGgggTCGAACCTCGGTGCC
GCAGTTAACGCATTAAGCACTCCGCCTGGGGAGTACGTTCGCAAGAATG
>OTU_430
TACAGAGGGTGCGAGCGTTGTCCGGAATCACTGGGCGTAAAGGGCGCGTAGGCGGCTTGACAAGCGTGCGGTGAAAGCTC
GGGGCTCAACCCCGAGTCGGCCGTGCGAACTGTCAGGCTTGAGCACAGTAGAGGCAGATGGAATTCCGGGTGTAGCGGTG
GAATGCGTAGAGATCCGGAAGAACACCGGTGGCGAAGGCGGTCTGCTGGGCTGTGGCTGACGCTGATGCGCGACAGCGTG
GGGAGCAAACAGGATTAGATACCCTGGTAGTCCACGCCGTAAACGATGGGCACTAGATGCTTGGgggAGCGACCcccTGA
GTGTCGGCGCTAACGCATTAAGTGCCCCGCCTGGGGAGTACGGCCGCAAGGCTG
>OTU_431
TACGGAGGGTGCAAGCGTTGCTCGGAATCACTGGGCGTAAAGGGCGTGTAGGCGGCTTCGTgtgtCTGGCGTGAAAGCCC
CGGGCTTACCCCGGGAAGTGCGTTGGAAACTGCGGAGCTAGAGTCCCGGAGAGGGAGGTGGAATTCCAGGTGTAGCGGTG
AAATGCGTAGATATCTGGAAGAACACCGGTGGCGAAGGCGGCCTCCTGGACGGTGACTGACGCTGAGACGCGAAAGCGTG
GGGAGCAAACAGGATTAGATACCCTGGTAGTCCACGCCATAAACGATGGGCACTAGGTGTCGCGGGTATTGACCCCTGCG
GTGCCGCAGCTAACGCATTAAGTGCCCCGCCTGGGGAATACGGCCGCAAGGTTA
>OTU_432
TACGGAGGGTGCTAGCGTTGTTCGGAATTACTGGGCGTAAAGGGCGCGTAGGCGGCCGTTTGCGTCGGATGTGAAAGCCC
GGGGCTCAACCTCGGAACGGCATTCGATACGGGACGGCTGGAGACCGGGAGAGGAGAGTGGAATAGCCAGTGTAGAGGTG
AAATTCGTAGATATTGGCTGGAACACCGGTGGCGAAAGCGGCTctctGGCCCGGTTCTGACGCTGAGGCGCGAAAGCGTG
GGGAGCAAACAGGATTAGATACCCTGGTAGTCCACGCCCTAAACGATGtgtgCTGGGCGTCGGggggCTTGCCCCTCGGT
GCCGGAGCTAACGCGGTAAGCACACCGCCTGGGGAGTACGGCCGCAAGGTTA
>OTU_433
GACAGAGGgggCAAGCGTTGCTCGGAATTACTGGGCGTAAAGGGCGCGTAGGCGGGATGGCAAGTCGGTTGTGAAAGCCT
CCGGCCCAACCGGAGAACGGCGACCGATACTGCCATTCTTGAGGGTAGTAGAGGAGACTGGAATTCCCGGTGTAGCGGTG
AAATGTGTAGAGATCGGGAGGAACACCGGTGGCGAAGGCGGGTCTCTGGGCTACTCCTGACGCTGAGGCGCGAAAGCGTG
GGGAGCAAACGGGATTAGATACCCCGGTAGTCCACGCTGTAAACGATGAGCACTAGGTGTGGgggggATCAGTCCTCTCC
GTGCCGCAGCTAACGCATTAAGTGCTCCGCCTGGGGAGTACGGCCGCAAGGTTG
>OTU_434
TACGGAGGGTGCAAGCGTTGTTCGGATTTACTGGGCGTAAAGCGCGAGCAGGTGGGCGGGCAAGTCCTGtgtgCAATCTT
TCGGCTCAACCGAAaaaCTGCATGGGAAACTACCCGTCTTGAGTGCGAgagagGATGGCGGAATTCCTGGTGTAGCGGTG
AAATGCGTAGATATCAGGAGGAACACCGGTGGCGAAGGCGGCCATCTGGCTCGACACTGACGCTCATTCGCGAAGGTCGG
gggAGCAAACAGGATTAGATACCCTGGTAGTCCCGACAGTAAACGTTGGACACTAGGTGTTGGAGGTCGACCCCTTCAGT
GCCGCAGCTAACGCATTAAGTGTCCCGCCTGGGGAGTACGGCCGCAAGGTTG
>OTU_435
TACGTAGGGTGCGAGCGTTGTCCGGAATTATTGGGCGTAAAGGGCTCGTAGGCGGTTTGTCGCGTCGGGAGTGAAATCCA
CTGGCTTAACTGGTGGCTTGCTTTCGATACGGGCAGACTGGAGGTATGCAGGGGAGAACGGAATTCCTGGTGTAGCGGTG
AAATGCGCAGATATCAGGAGGAACACCGGTGGCGAAGGCGGTTCTCTGGGCATGTCCTGACGCTGAGGAGCGAAAGTGTG
GGGAGCGAACAGGATTAGATACCCTGGTAGTCCACACCGTAAACGTTGGGCGCTAGGTGTGGGATCCATTCCACGGGTTC
CGTGCCGCAGCTAACGCATTAAGCGCCCCGCCTGGGGAGTACGGCCGCAAGGCTA
>OTU_436
TACGAAGGgggCTAGCGTTGTTCGGAATTACTGGGCGTAAAGCgcgcgTAGGCGGTTTTCCAAGTCGGGCGTGAAAGCCC
CGGGCTCAACCCGGGAAATGCGCTCGAAACTTGAAGACTGGAGGCCGGAAGAGGGTAGTGGAATTCCCAGTGTAGAGGTG
AAATTCGTAGATATTGGGAAGAACACCAGTGGCGAAGGCGGCTACCTGGTCCGGATCTGACGCTGAGGCGCGAAAGCGTG
GGGAGCAAACAGGATTAGATACCCTGGTAGTCCACGCCGTAAACGATGAGTGCTTGATGTTGGggggCCTAGCCCTTCAG
TGTCGTAGCTAACGTGATAAGCACTCCGCCTGGGGAGTACGGCCGCAAGGTTA
>OTU_437
TACGGAGGGAGCAAGCGTTACTCGGAATTACTGGGCGTAAAGGGCGCGTAGGCGTTttttCAAGTCTTGtgtgAAAGCCC
CGAGCTTAACTCGGGAAGTGCACAAGATACTGGAAaaaTAGAGTTCCGGAGAGGAAGATGGAATTCCCGGTGTAGCGGTG
AAATGCGTAGATATCGGGAGGAACACCAGTGGCGAAGGCGATCTTCTGGACGGATACTGACGTTGAGGCGCGAAAGCTAG
GGGAGCAAACAGGATTAGATACCCTGGTAGTCCTAGCCGTAAACAATGTGCACTTGGTGTAAGCCGGTTTTCGGTTTGTG
CCGAAGTTAACGCGATAAGTGCACCGCCTGGGGAGTACGGTCGCAAGTCTG
>OTU_438
GACAGAGGGTGCAAACGTTGTTCGGAATTACTGGGCGTAAAGCgcgcgTAGGCAGCAGCGTgtgtCGGGCGTGAAATCCC
ATGGCTCAACCATGGAAGTGCACTCGAAACTGCGCAGCTAGAGTCTCGGAGAGGAAGGCGGAATGCTTGGTGTAGAGGTG
AAATTCGTAGATATCAAGCGGAACACCGGTGGCGAAGGCGGCCTTCTGGACGATGACTGACGCTGAAGCGCGAAAGCGTG
GGGAGCAAACAGGATTAGATACCCTGGTAGTCCACGCCGTAAACGATGAGTGCTAGGTGTCACGGGCTTTGACCCTCGTG
GTGCCGCAGCTAACGCGTTAAGCACTCCGCCTGGGGAGTACGGCCGCAAGGCTA
>OTU_439
TACGTAGGGTGCGAGCGTTGTTCGGAATTACTGGGTGTAAAGGGTCCGCAGGCGGGCGAGCAAGTCGGTGGTGAAAGTTC
ATGGCTTAACTGTGAAATTGCCTTCGATACTGCTCGTCTTGAGTTCGAgagagGATGATGGAATTCATGGTGTAGCAGTG
AAATGCGTAGAGATCATGAAGAACACCAGTTGCGAAGGCGGTCATCTGGCTCGATACTGACGCTCAGGGACGAAAGCGTG
GGTAGCAAACAGGATTAGATACCCTGGTAGTCCACGCCTTAAACGATGGATATTCGGTGTCGGTCCCGCCCGGCCCTTCG
ATGAGAAGGGTCGAGCGGGATCGGTGCCTGAGCTAACGCGTTAAATATCCCACCTGGGGAGTACGATCGCAAGGTTG
>OTU_440
TACGGAGGGTGCGAGCGTTGTTCGGAATTACTGGGCGTAAAGCgcgcgcAGGCGGATGTGCAAGTCGGgggTGAAATTCC
AGGGCTCAACCCTGGAACTGCTTCCGATACTGCATGTCTAGGGACCGGTAGAGGTCGGTGGAATTCCCAGTGTAGCGGTG
GAATGCGTAGATATTGGGAAGAACACCTGTGGCGAAGGCGGCCGACTGGGCCGGATCCGACGCTGAGGCGCGAAAGCGTG
GGGAGCAAACAGGATTAGATACCCTGGTAGTCCACGCCGTAAACGATGGGTGCTAGATGTCGGggggAGCGACCCCTTCG
GTGTCGCAGTTAACGCGTTAAGCACCCCGCCTGGGGAGTACGGCCGCAAGGCTG
>OTU_441
TACGGAGGgggCCAGCGTTGTTCGGAATTATTGGGCGTAAAGGGCGCGTAGGCGGTCGGGTAAGTCTGACGTGAAATCCC
TTGGCTCAACCAAGGAACTGCGTCTTAAACTGCTCGGCTTGAGTCCGGGAGAGGGTAGTGGAATTCCCAGTGTAGCGGTG
AAATGCGTAGATATTGGGAGGAACACCGGTGGCGAAGGCGGCTACCTGGACCGGTACTGACGCTGAGGCGCGAAAGCTAG
GGTAGCAAACAGGATTAGATACCCTGGTAGTCCTAGCTGTAAACGATGGGCACTTGGTGTAGCGGGTATCGACCCCTGCT
GTGCCGAAGCTAACGCATTAAGTGCCCCGCCTGGGGAGTACGGTCGCAAGGCTG
>OTU_442
TACGTAGGGCGCAAGCGTTGTCCGGATTTATTGGGCGTAAAGAGCTCGTAGGCGGTCTGTCGCGTCGGATGTGAAAACCC
GGAACTCAACTCCGGGCCTGCATTCGATACGGGCAGACTTGAGTACTGCAGGGGAGACTGGAATTCCTGGTGTAGCGGTG
GAATGCGCAGATATCAGGAGGAACACCGGTGGCGAAGGCGGGTCTCTGGGCAGAAACTGACGCTGAGGAGCGAAAGCGTG
GGGAGCGAACAGGATTAGATACCCTGGTAGTCCACGCCGTAAACGGTGGGCACTAGGTGTGGGGACCATTCCACGGTCTC
TGCGCCGCAGCTAACGCATTAAGTGCCCCGCCTGGGGAGTACGGCCGCAAGGCTA
>OTU_443
AACGTAGGACGCAAGCGTTATCCGGAGTTACTGGGCGTAAAGGGCGTGTAGGCGGCGTCTCAAGTTCGTCGTGAAAGACC
CCGGCTCAACCGGgggCGGTCGAGGGAGACTGAGGCGCTGGAGGACGGTAGAGGGACAGGGAATTCCGGGTGTAGTGGTG
AAATGCGTAGAGATCCGGAGGAACACCAGTGGCGAAGGCGCTGTCCTGGGCCGCACCTGACGCTGAAACGCGACAGCATG
GGGAGCGAACGGGATTAGAAACCCCGGTAGTCCATGCCGTAAACGATGTCGACTAGGTGTTCGGCTCCCGGAAGGGAGCG
GGGTGCCGCAGCTAACGcgcgAAGTCGACCGCCTGGGGAGTACGGTCGCAAGGCTA
>OTU_444
TACAGAGGgggCAAGCGTTATTCGGAATTATTGGGCGTAAAGGGCGCGTAGGCGGCTGGGCAAGTCCAAGGTGAAATCCC
TCGGCTCAACCGAGGAACTGCCTTGGAAACTGCCCGGCTCGAGGCCGGGAGAGGGTAGTGGAATTCCCAGTGTAGCGGTG
AAATGCGTAGATATTGGGAGGAACACCGGTGGCGAAGGCGGCTACCTGGACCGGTTCTGACGCTGAGGCGCGAAAGCGTG
GGGAGCAAACAGGATTAGATACCCTGGTAGTCCACGCCCTAAACGATGGGTACTCGGTGCTGGgggTATCGACCCCTCCG
GTGCCTTAGCTAACGCGTTAAGTACCCCGCCTGGGGAGTACGGTCGCAAGGCTG
>OTU_445
TACGGAGGGAGCAAGCGTTACTCGGAATTACTGGGCGTAAAGGGCGCGTAGGCGTCCATACAAGTCTTGtgtgAAAGCCC
CAAGCTTAACTTGGGAAGTGCACAAGATACTGAATGGATTGAGTTCCGGAGAGGAAGATGGAATTCCCGGTGTAGCGGTG
AAATGCGTAGATATCGGGAGGAACACCAGTGGCGAAGGCGATCTTCTGGACGGATACTGACGCTGAGGCGCGAAAGCTAG
GGGAGCAAACAGGATTAGATACCCTGGTAGTCCTAGCCGTAAACAATGTGCACTTGGTGTAAGCCGGTTTTCGGTTTGTG
CCGAAGTTAACGCGATAAGTGCACCGCCTGGGGAGTACGGTCGCAAGTCTG
>OTU_446
TACGTAGGAGACGAGCGTTGTCCGGAGTTACTGGGCGTAAAGGGTGCGCAGGTGGCGGCgcgcgTGGggggTGAAATCGC
CCGGCTTAACTGGGCGGgggCCTTCCAGACGGCGTGGCTTGAGCAGCGGAGGgggACGTGGAATTCCGGGTGGAGCGGTG
AAATGCGTAGAGATCCGGAGGAACACCGACGGCGCAGGCAGCGTCCTGGCCGCTTGCTGACACTGAGGCACGAAAGCTGG
gggAGCAAACAGGATTAGATACCCTGGTAGTCCCAGCCGTAAACGATGTCCACCAGGTGCTGGGCGGATCGACCCGTTCA
GTGCCGCAGCTTACGTGATGAGTGGACCGCCTGGGGAGTACGGCCGCAAGGTTG
>OTU_447
TACGGAGGATCCGAGCGTTATCCGGATTTATTGGGTTTAAAGGGTGCGTAGGTGGTTTGATAAGTCAGCGGTGAAAGTTT
GCAGCTTAACTGTAAaaaTGCCGTTGAAACTGTCGGACTTGAGTGTAAATGAGGTAGGCGGAATGCGTGGTGTAGCGGTG
AAATGCATAGATATCACGCAGAACTCCGATTGCGAAGGCAGCTTACTAAGCTACAACTGACACTGAAGCACGAAAGCGTG
GGGATCAAACAGGATTAGATACCCTGGTAGTCCACGCAGTAAACGATGATTACTAGCTGTTTGCGATACACAGTAAGCGG
CACAGCGAAAGCGTTAAGTAATCCACCTGGGGAGTACGCCGGCAACGGTG
>OTU_448
GACGTAGGgggCCAGCGTTGCTCGGAATTACTGGGCGTAAAGGGTTCGTAGGCGGTGCGGTAAGTCGAGAGTGAAATCTC
CAGGCTTAACTTGGAGGCGCCTCCCGAAACTGCCGTGCTCGAGTGCTGGAGAGGCGAGTGGAATTGCAGGTGTAGCGGTG
AAATGCGTAGATATCTGCAGGAACACCAGTGGCGAAGGCGGCTCGCTGGACAGCAACTGACGCTGAGGAACGAAAGCTAG
GGGAGCAAACAGGATTAGATACCCTGGTAGTCCTAGCCCTAAACGATCAGGTCTTGAGGTGAGCCCCGTTCGGGGTTTGT
CTCGTAGCCAACGCGATAAGACCTGCGCCTGGGGAGTACGGTCGCAAGACTG
>OTU_449
AACGTAGGTGGCAAGCGTTATCCGGAATTACTGGGCGTAAAGGGTGTGCAGGCGGGAGTGCAAGTGGTGTATGAAAACGT
CCGGCTTAACCGGGCGCTGTTATGCCAGACTGCAGTTCTAGAGGACGAgagagGGGCGTGGAATTCCGGGTGTAGTGGTG
AAATGCGTAGAGATCCGGAGGAACCCCAGAGGCGAAGGCGACGCCCTGGCTCGTACCTGACGCTCAGCCACGAAAGCATG
GGGAGCGAACGGGATTAGAAACCCCGGTAGTCCATGCCGTAAACGATGCAAACTAGGCGCTGACGGTCTCAACCCCGCCG
GTGCCGCAGCTAACGCGATAAGTTTGCCGCCTGGGGAGTACGGTCGCAAGGCTA
>OTU_450
TACAGAGGTGGCAAGCGTTGTTCGGAATTACTGGGCGTAAAGGGCGCGTAGGCGGCCCGTCAAGTCCCGTGTGAAAGCCc
ccGGCTCAACCGGGGAACGGCGCGGGAAACTAGCAGGCTTGAGTTCGGGAGAGGGAAGCGGAATTCCGGGTGTAGCGGTG
AAATGCGCAGATATCCGGAGGAACACCGGTGGCGAAGGCGGCTTCCTGGACCGACACTGACGCTGAGGCGCGAAAGCTAG
GGGAGCAAACGGGATTAGATACCCCGGTAGTCCTAGCCCTAAACGATGAGAACTGGGTGTAGGgggTATGAACCcccccT
GTGCCGAAGCTAACGCATTAAGTTCTCCGCCTGGGGAGTACGGTCGCAAGGCTG
>OTU_451
TACGGAGGgggCTAGCGTTGTTCGGAATTACTGGGCGTAAAGCGCACGTAGGCGGACTGTTAAGTCGGgggTGAAATCCT
GGGGCTCAACCTCAGAATTGCCTCCGATACTGGCAGTCTCGAGTGCGGGAGAGGTGAGTGGAATTCCCAGTGTAGAGGTG
AAATTCGTAGATATTGGGAAGAACACCAGTGGCGAAGGCGGCTCACTGGCCCGTAACTGACGCTGAGGTGCGAAAGCGTG
GGGAGCAAACAGGATTAGATACCCTGGTAGTCCACGCCGTAAACGATGGGCGCTAGCCGTTGGGCAGCTTGCTGCTCGGT
GGCGCAGCTAACGCTTTAAGCGCCCCGCCTGGGGAGTACGGTCGCAAGATTA
>OTU_452
GACAGAGGgggCAAGCGTTGTCCGGACTGACTGGGCGTAAAGCgcgcgcAGGCGGTCTGAGGCGTCGGTGCTGAAAGTCC
ACCGCTTAACGGTGGGAAGCgcgcCGATACGCTCAGACTGGAGGGCGGGCGAGGGTGGTGGAATTGCCGGTGTAGTGGTG
AAATGCGTAGAGATCGGCAGGAACACCAGTGGCGAAGGCGGCCACCTAGCCCGCACCTGACGCTGAGGCGCGACAGCGTG
GGGAGCGAACTGGATTAGATACCCAGGTAGTCCACGCCGTAAACGATGCCGACTCGGTCTTCGTGGGGCGAATAGCCCTG
GgggggCCCGAGCTCACGCGCTAAGTCGGCCGCCTGGGGACTACGAGCGCAAGCTTA
>OTU_453
TACGGggggAACGAGCGTTGTTCGGATTTACTGGGCGTAAAGGGCACGCAGGCGGGGAGACAAGTCAGATGTGAAAACCC
ATAGCTTAACTCTGGGCCTGCATTTGATACTGTTTCTCTTGAGTACGGGAGAGGATGGCGGAATTCTTGGTGTAGCGGTG
AAATGCGTAGATATCAAGAAGAACACCGGTGGCGAAGGCGGCCATCTGGCCCGATACTGACGCTCATGTGCGAAGGCAAG
GGGAGCAAACAGGATTAGATACCCTGGTAGTCCTTGCAGTAAACGATGGATACTAGGTGTTGGAGGTATCGACTCCTCCA
GTGCCGCAGCTAACGCATTAAGTATCCCGCCTGGGGAGTACGCTCGCAAGAGTG
>OTU_454
TACGTAGGGTGCAAGCGTTAATCGGAATTACTGGGCGTAAAGCGTGCGCAGGCGGTTATGCAAGACAGATGTGAAATCCC
CGAGCTCAACTTGGGAACGGCATTTGTGACTGCATGGCTTGAGTGCGGCAGAGGgggATGGAATTCCGCGTGTAGCAGTG
AAATGCGTAGATATGCGGAGGAACACCGATGGCGAAGGCAATCCCCTGGGCCTGCACTGACGCTCATGCACGAAAGCGTG
GGGAGCAAACAGGATTAGATACCCTGGTAGTCCACGCCCTAAACGATGTCAACTGGTTGTTGGAAGGGTTTCCTTTCAGT
AACGAAGCTAACGCGTGAAGTTGACCGCCTGGGGAGTACGGCCGCAAGGTTG
>OTU_455
TACGTAGGGTGCGAGCGTTAATCGGAATTACTGGGCGTAAAGCGTGCGCAGGCGGTTGGCAAAGTCAGCTGTGAAAGCCC
CGGGCTTAACCTGGGAATTGCGGTTGAAACTAGTCGACTAGAATCTGGCAGAGGggggTGGAATTCCACGTGTAGCAGTG
AAATGCGTAGAGATGTGGAGGAACACCGATGGCGAAGGCAGCCcccTGGGCTGAGATTGACGCTCAGGCACGAAAGCGTG
GGGAGCAAACAGGATTAGATACCCTGGTAGTCCACGCCCTAAACGATGTCAACTAGGTGTTGGGAGCGCAAGTTCTCAGT
ACCGCAGCTAACGCGTGAAGTTGACCGCCTGGGGAGTACGGTCGCAAGATTA
>OTU_456
TACGAAGGgggCTAGCGTTGTTCGGATTTACTGGGCGTAAAGCGCGTGTAGGCGGACTGGAAAGTTGGgggTGAAATCCC
GAGGCTCAACCTCGGAACTGCCTCCAAAACTTCCAGTCTGGACTCAAGCAGAGGCAAGTGGAATTGCGAGTGTAGAGGTG
AAATTCGTAGATATTCGCAGGAACACCAGTGGCGAAGGCGACTTGCTGGGCTTGTAGTGACGCTGAGACGCGAAAGCGTG
GGGAGCAAACAGGATTAGATACCCTGGTAGTCCACGCTGTAAACGATGAGAGCTAGTTGTCGGCACGCATGCGTGTCGGT
GACGCAGCTAACGCATTAAGCTCTCCGCCTGGGGAGTACGGCCGCAAGGTTA
>OTU_457
TACGAAGGGTGCAAGCGTTAATCGGAATTACTGGGCGTAAAGCGTGCGTAGGTGGTTTCTTAAGTCTGCTGTGAAAGCCC
TGGGCTCAACCTGGGAATGGCGGTGGATACTGAGGAGCTAGAGTGCGGTAGAGGAGGGTGGAATTCCCGGTGTAGCGGTG
AAATGCGTAGAGATCGGGAGGAACATCAGTGGCGAAGGCGGCCCTCTGGACCAGCACTGACGCTGAGGCACGAAAGCGTG
GGGAGCAAACAGGATTAGATACCCTGGTAGTCCACGCCCTAAACGATGCGGACTGGACGTTGGGCACAATTCGGTGCTCA
GTGTCGAAGCTAACGCGTTAAGTCCGCCGCCTGGGGAGTACGCTCGCAAGAGTG
>OTU_458
TACGTAGGGTGCAAGCGTTGTCCGGAATTACTGGGTGTAAAGGGTCCGCAGGCGGGCAAACAAGTCGGTGGTGAAAGCTC
TTCGCTCAACGGAgagaCTGCCATCGATACTGTTTGTCTTGAGTTCGAgagagGATGATGGAATTCATGGTGTAGCGGTG
AAATGCGTAGAGATCATGAAGAACACCGGTAGCGAAGGCGGTCATCTGGCTCGATACTGACGCTCAGGGACGAAAGCGTG
GGTAGCAAACAGGATTAGATACCCTGGTAGTCCACGCCTTAAACGATGGATATTCGGTGTCGGTCCGCAAGGATCGGTGC
CTGAGCCAACGCGTTAAATATCCCACCTGGGGAGTACGATCGCAAGGTTG
>OTU_459
GACGTAGGgggCGAGCGTTATCCGGATTCACTGGGCGTAAAGGGCgcgcAGGCGGCTACGTAAGTCCGGCGTGAAATCCC
ACGGCTCAACTGTGGAACTGCGTCGGATACTGCGTTGGCTTGAGGATGGTAGAGGCCTTTAGAACTAGCGGTGTAGCGGT
GAAATGCGCAGATATCGCTAGGAATGCCGGTGGCGAAGGCGGAAGGCTGGGCCATTCCTGACGCTGAGGCGCGAAAGCTA
GGGGAGCGAACCGGATTAGATACCCGGGTAGTCCTAGCCGTAAACGGTGGGTGCTAGGTGTGGGGATCGCAAGATTTCCG
TGCCGCAGCTAACGCATTAAGCACCCCGCCTGGGGAGTACGGCCGCAAGGCTA
>OTU_460
TACGTAGGGTGCGAGCGTTGTCCGGAATTATTGGGCGTAAAGAGCTCGTAGGCGGCTTGTCGCGTCGGATGTGAAAGCCC
GGGGCTTAACTCCGGGTCTGCATTCGATACGGGCAGGCTAGAGTTCGGTAGGGGAGATCGGAATTCCTGGTGTAGCGGTG
AAATGCGCAGATATCAGGAGGAACACCGGTGGCGAAGGCGGATCTCTGGGCCGATACTGACGCTGAGGAGCGAAAGCGTG
GGGAGCGAACAGGATTAGATACCCTGGTAGTCCACGCCGTAAACGTTGGGAACTAGGTGTGGGCGACATTCCACGTTGTC
CGTGCCGCAGCTAACGCATTAAGTTCCCCGCCTGGGGAGTACGGCCGCAAGGCTA
>OTU_461
GACGAACCGTGCGAACGTTGTTCGGAATCACTGGGCTTAAAGGGCGCGTAGGCGGCCGGGTTGGTCGTGGGTGAAATCCc
ccAGCTTAACTGGGGAACTGCCTACGATACTGCCTGGCTCGAGGGAGGAAGGGGCGGTCGGAACTGTCGGTGGAGCGGTG
AAATGCGTTGATATCGACAGGAACGCCGGTGGCGAAAGCGGACCGCTGGCCCTCTTCTGACGCTGAGGCGCGAAAGCCAG
GGGAGCGAACGGGATTAGATACCCCGGTAGTCCTGGCCTTAAACGATGGGCACTAGGTAGTGGGCTCGACCTGGGCGCAC
TGCCGCAGCGAAAGTCATTAGTGCCCCGCCTGGGGAGTATGGTCGCAAGGCTG
>OTU_462
TACGGAGGGAGCTAGCGTTGTTCGGAATTACTGGGCGTAAAGCGCACGTAGGCGGCTATTCAAGTCAGAGGTGAAAGCCC
GGGGCTCAACCCCGGAATAGCCTTTGAAACTAGATAGCTAGAATCTGGGAGAGGTGAGTGGAATTCCGAGTGTAGAGGTG
AAATTCGTAGATATTCGGAAGAACACCAGTGGCGAAGGCGGCTCACTGGACCAGAATTGACGCTGAGGTGCGAAAGCGTG
GGGAGCAAACAGGATTAGATACCCTGGTAGTCCACGCCGTAAACGATGATAACTAGCTGTCTGGGTTCTAAGAACTTAGG
TGGCGCAGCTAACGCATTAAGTTATCCGCCTGGGGAGTACGGTCGCAAGATTA
>OTU_463
TACGAAGGgggCTAGCGTTGTTCGGAATCACTGGGCGTAAAGCGCTTGTAGGCGGACTGTTAAGTCGGgggTGAAATCCT
GAGGCTCAACCTCAGAATTGCCTTCGATACTGGCAGTCTTGGAGTCCGGGAGAGGTGAGTGGAACTCCTAGTGTAGAGGT
GAAATTCGTAGATATTAGGAAGAACACCAGTGGCGAAGGCGGCTCACTGGCCCGGTACTGACGCTGATAAGCGAAAGCGT
GGGGAGCAAACAGGATTAGATACCCTGGTAGTCCACGCCGTAAACGATGGAAGCTAGCCGTCGGACAGCTTGCTGTTCGG
TGGCGCAGCTAACGCTTTAAGCTTCCCGCCTGGGGAGTACGGTCGCAAGATTA
>OTU_464
TACGGAGGGTGCAAGCGTTGTTCGGAATCACTGGGCGTAAAGCGCGTGTAGGCGGCCTCCTAAGTCTGGTGTGAAAGCCC
GGGGCTTACCcccGGAAGTGCACTGGATACTGGGAGACTAGAGTACCGGAGAGGAGGGTGGAATTCCTGGTGTAGCGGTG
AAATGCGTAGATATCAGGAAGAACACCGGTGGCGAAGGCGGCCCTCTGGACGGATACTGACGCTGAGACGCGAAAGCGTG
GGGAGCAAACAGGATTAGATACCCTGGTAGTCCACGCTGTAAACGATGGGCACTAGGTGCTCGGGGTATTGACCcccTGG
GTGCCGTAGCTAACGCATTAAGTGCCCCGCCTGGGGACTACGGCCGCAAGGCTA
>OTU_465
TACGTAGGGCGCAAGCGTTATCCGGAATTATTGGGCGTAAAGAGCTCGTAGGCGGTTTGTCGCGTCTGCTGTGAAAACCC
GAGGCTCAACCTCGGGCCTGCAGTGGGTACGGGCAGACTAGAGTGCGGTAGGGGAGATTGGAATTCCTGGTGTAGCGGTG
GAATGCGCAGATATCAGGAGGAACACCGATGGCGAAGGCAGATCTCTGGGCCGTAACTGACGCTGAGGAGCGAAAGGGTG
GGGAGCAAACAGGCTTAGATACCCTGGTAGTCCACCCCGTAAACGTTGGGAACTAGTTGTGGGGTCCATTCCACGGATTC
CGTGACGCAGCTAACGCATTAAGTTCCCCGCCTGGGGAGTACGGCCGCAAGGCTA
>OTU_466
GACAGAGGGTGCAAACGTTGCTCGGAATCACTGGGCGTAAAGGGCGTGTAGGCGGGAAGGAAAGTCAGATGTGAAATCCC
TGGGCTCAACCCAGGAACTGCATTTGAAACTCCCTTTCTTGAGTGTCGGAGAGGAAAGTGGAATTCCTGGTGTAGAGGTG
AAATTCGTAGATATCAGGAGGAACACCGGTGGCGAAGGCGGCTTTCTGGACGACAACTGACGCTGAGACGCGAAAGCGTG
GGGAGCAAACAGGATTAGATACCCTGGTAGTCCACGCTGTAAACGATGAACACTAGGTGTCGTGGGTATTGACCcccGCG
GTGCCGCAGCTAACGCATTAAGTGTTCCGCCTGGGAAGTACGGTCGCAAGACTA
>OTU_467
TACGGAGGTGGCAAGCGTTGTTCGGAATTACTGGGCGTAAAGGGCGCGTAGGCGGCAAGGCAAGTCAGGTGTGAAAGCCC
CGAGCTTAACTCGGGAATTGCATCTGAAACTGCTGTGCTTGAGTTCTGGAGGgggTAGTGGAATTCCCAGTGTAGCGGTG
AAATGCGTAGATATTGGGAGGAACACCTGCGGCGAAGGCGGCTACCTGGACAGAAACTGACGCTGAGGCGCGAAAGCTAG
GGGAGCGAACGGGATTAGATACCCCGGTAGTCCTAGCCGTAAACGATGGGCACTTGGTGTTGGgggTATTGAGTCCcccA
GTGCCGGAGTTAACACGTTAAGTGCCCCGCCTGGGGAGTACGGTCGCAAGACTG
>OTU_468
TACGTAGGTGGCAAGCGTTGTCCGGATTTATTGGGCGTAAAGCGAGCGCAGGCGGTTCCTTAAGTCTGATGTGAAAGCCC
ACGGCTCAACCGTGGAAGGTCATTGGAAACTGGGGAACTTGAGTGCAGAAGAGGAGAGTGGAATTCCATGTGTAGCGGTG
AAATGCGTAGATatatGGAGGAACACCAGTGGCGAAGGCGACTctctGGTCTGTAACTGACGCTGAGGCTCGAAAGCGTG
GGGAGCAAACAGGATTAGATACCCTGGTAGTCCACGCCGTAAACGATGAGTGCTAAGTGTTGGAGGGTTTCCACCCTTCA
GTGCTGCAGCTAACGCATTAAGCACTCCGCCTGGGGAGTACGGCCGCAAGGCTG
>OTU_469
TACAGAGGTGGCAAGCGTTGTTCGGAATTACTGGGCGTAAAGGGCGCGTAGGCGGCTCGACAAGTCCCGCGTGAAATCCc
ccGGCTCAACTGGGGAATTGCGCGGGAAACTGTCGGACTTGAGTTCGGGAGAGGGAAGCGGAATTCCGGGTGTAGCGGTG
AAATGCGTAGATATCCGGAGGAACACCGGTGGCGAAGGCGGCTTCCTGGACCGACACTGACGCTGAGGCGCGAAAGCTAG
GGGAGCAAACGGGATTAGATACCCCGGTAGTCCTAGCCCTAAACGATGAGCGCTGGGTGTAGGgggTTTTAACCcccccT
GTGCCGAAGCTAACGCATTAAGCGCTCCGCCTGGGGAGTACGGTCGCAAGGCTG
>OTU_470
AACGTAGGGGACAAGCGTTATCCGGATTTACTGGGCGTAAAGCGCCCGTAGGCGGCGAAGTAAGTTGGACGTGAAAGCTC
CTGGCTTAACTGGGAGAGGCCGTTCAAAACTGCTTGGCTAGAGTGAGGCAGAGGAGTGCGGAATTCCCGGTGTAGTGGTG
GAATGCGTAGATATCGGGAGGAACACCAGTGGCGAAAGCGGCACTCTGGGCCTAAACTGACGCTGAGGGGCGAAAGCGTG
GGGAGCGAACGGGATTAGATACCCCGGTAGTCCACGCCGTAAACGATGGAGACTAGGTGTAGGTGGATAGAACCCCATCT
GTGCCGAAGCCAACGCGTTAAGTCTCCCGCCTGGGGAGTACGGCCGCAAGGTTA
>OTU_471
GACAGAGGgggCAAGCGTTGCTCGGAATCACTGGGCGTAAAGGGCGCGTAGGCGGGTCCGCAAGTCGATCGTGAAATCCT
TCGGCTCAACTGAAGGgggTCGGTCGATACTGCGGGTCTTGAGGGATGCAGAGGAGACTGGAATTCCCGGTGTAGCGGTG
AAATGTGTAGAGATCGGGAGGAACACCGGTGGCGAAGGCGGGTCTCTGGGCATCTCCTGACGCTGAGGCGCGAAAGCGTG
GGGAGCAAACGGGATTAGATACCCCGGTAGTCCACGCGGTAAACGATGACGACTAGGTGTGGgggggTTTAGGCCTTTCC
GTGCCGCAGCTAACGCATTAAGTCGTCCGCCTGGGGAGTACGGCCGCAAGGTTG
>OTU_472
TACGTAGGGTGCAAGCGTTGTCCGGATTTATTGGGCGTAAAGGGCTCGTAGGCGGTCCGTCACGTCGGAAGTGAAAACCC
GGAGCTTAACTCCGGGCCTGCTTTCGATACGGGCGGACTTGAGTTCGGTAGGGGAGACTGGAATTCCTGGTGTAGCGGTG
GAATGCGCAGATATCAGGAGGAACACCAATGGCGAAGGCAGGTCTCTGGGCCGACACTGACGCTGAGGAGCGAAAGCGTG
GGGAGCGAACAGGATTAGATACCCTGGTAGTCCACGCCGTAAACGGTGGGTGCTAGGTGTGGGAGACTATCTACGTTTTC
CGCGCCGCAGCTAACGCATTAAGCACCCCGCCTGGGGAGTACGGCCGCAAGGCTA
>OTU_473
TACGTAGGGTGCGAGCGTTAATCGGAATTACTGGGCGTAAAGCGTGCGCAGGCGGTGCGTTGTGTCGGTGGTGAAATCCC
CGGGCTTAACCTGGGAACTGCCATCGAAACTGGCGTACTAGAGTGTGGCAGAGGggggTGGAATTCCGCGTGTAGCAGTG
AAATGCGTAGATATGCGGAGGAACACCGATGGCGAAGGCAGCCcccTGGGCTAACACTGACGCTCAGGCACGAAAGCGTG
GGGAGCAAACAGGATTAGATACCCTGGTAGTCCACGCCCTAAACGATGTCGACTGGGTGTTGGGGAAGCGATTCCCCAGT
ACCGTAGCTAACGCGTGAAGTCGACCGCCTGGGGAGTACGGCCGCAAGGTTA
>OTU_474
TACGTAGGGTGCGAGCGTTGTCCGGAATTACTGGGCGTAAAGAGCTCGTAGGTGGTTTGTCGCGTTGTTCGTGAAAACTC
ACAACTCAATTGTGGGCGTGCGGGCGATACGGGCAGACTGGAGTACTGCAGGGGAGACTGGAATTCCTGGTGTAGCGGTG
GAATGCGCAGATATCAGGAGGAACACCGGTGGCGAAGGCGGGTCTCTGGGCAGTAACTGACGCTGAGGAGCGAAAGCGTG
GGGAGCGAACAGGATTAGATACCCTGGTAGTCCACGCCGTAAACGGTGGGTACTAGGTGTGGGTTTCCTTCCTTGGGATC
CGTGCCGTAGCTAACGCATTAAGTACCCCGCCTGGGGAGTACGGCCGCAAGGCTA
>OTU_475
TACGGAGGATGCAAGCGTTATCCGGATTCATTGGGTTTAAAGGGTGCGCAGGCGGATTAATAAGTCAGTGGTGAAATCCT
ACGGCTCAACTGTAGAACTGCCATTGATACTGTTAGTCTTGAGTATTGTTGAGGTAGGCGGAATGTGTCATGTAGCGGTG
AAATGCTTAGATATGACACAGAACACCGATCGCGAAGGCAGCTTACCAAGCAATTACTGACGCTCATGCACGAAAGCGTG
GGGATCAAACAGGATTAGATACCCTGGTAGTCCACGCTGTAAACGATGAACACTCGATGTTGGCGATACACAGTCAGCGT
CTTAGCGAAAGTATTAAGTGTTCCACCTGGGGAGTACGGTCGCAAGATTG
>OTU_476
TACGTAGGGTGCAAGCGTTAATCGGAATTACTGGGCGTAAAGCGTGCGCAGGCGGTTCGGAAAGAAAGATGTGAAATCCC
AGGGCTTAACCTTGGAACTGCATTtttAACTACCGGGCTAGAGTgtgtCAGAGGggggTGGAATTCCACGTGTAGCAGTG
AAATGCGTAGATATGTGGAGGAACACCGATGGCGAAGGCAGCCcccTGGGATAACACTGACGCTCATGCACGAAAGCGTG
GGGAGCAAACAGGATTAGATACCCTGGTAGTCCACGCCCTAAACGATGTCAACTAGCTGTTGGGGCCTTCGGGCCTTGGT
AGCGCAGCTAACGCGTGAAGTTGACCGCCTGGGGAGTACGGTCGCAAGATTA
>OTU_477
TACGGAGGgggCAAGCGTTATTCGGAATCATTGGGCGTAAAGGGCGCGTAGGCGGCTTGGCAAGTCGAAGGTGAAATCCc
ccGGCTCAACCGGGGAACTGCCTTCGAAACTGCCAGGCTAGAGTCCGGGAGAGGGTAGTGGAATTCCCAGTGTAGCGGTG
AAATGCGTAGATACTGGGAGGAACACCAGTGGCGAAGGCGGCTACCTGGACCGGAACTGACGCTGAGGCGCGAAAGCGTG
GGGAGCAAACAGGATTAGATACCCTGGTAGTCCACGCTGTAAACGATGGGCACTCGGTGCTGCGGGTATCGACCCCTGCG
GTGCCTTAGCTAACGCGTTAAGTGCCCCGCCTGGGGAGTACGGTCGCAAGGCTG
>OTU_478
TACGGAGGGTGCAAGCGTTATCCGGAATCACTGGGTTTAAAGGGTGCGTAGGCGGTTGTATAAGTCAGTGGTGAAAGGCC
GTAGCTTAACTATGGGATTGCCATTGATACTGTATGACTTGAATGAGGTTGAGGTTGGCGGAATGTGGCATGTAGCGGTG
AAATGCTTAGATATGCCATGGAACATCGATTGCGAAGGCAGCTGACTGGACCTGAATTGACGCTGAGGCACGAAAGCGTG
GGGAGCGAACAGGATTAGATACCCTGGTAGTCCACGCCCTAAACGATGCTTACTCGTTGTTTGATCGAAAGATTGAGTGA
CTAAGCGAAAGCGATAAGTAAGCCACCTGGGGAGTACGACCGCAAGGTTG
>OTU_479
TACGGggggAGCAAACGTTGTTCGGAATCACTGGGCGTAAAGGGCGTGTAGGCGGCTGAATAAGTGGAGTGTTAAATCCc
ccGGCTCAACCGGGGAACTGCACTTCATACTGTTCAGCTTGGGTACAGCAGAGGAGACTGGAATTCCCGGTGTAGCGGTG
AAATGCGTAGATATCGGGAGGAACACCAGTGGCGAAGGCGAGTCTCTGGGCTGATACCGACGCTGAGGCGCGAAAGCCAG
GGGAGCAAACGGGATTAGATACCCCGGTAGTCCTGGCCGTAAACGTTGGGCACTAGGTGTTGGAGGCATCGACCCCTCCA
GTGCCGCAGCTAACGCATTAAGTGCCCCGCCTGGGGAGTACGGCCGCAAGGTTG
>OTU_480
TACGGAGGGTGCAAGCGTTGTTCGGAATTACTGGGCGTAAAGCGCGTGCAGGCGGCCGATTAAGTCCGGTGTGAAAGCCC
GGGGCTCACCcccGGAAGTGCGCTGGAAACTGATCGGCTAGAGTACGGGAGAGGGAAGCGGAATTCCTGGTGTAGCGGTG
AAATGCGTAGATATCAGGAGGAACACCGGCGGCGAAGGCGGCTTCCTGGACCGATACTGACGCTGAGACGCGAAAGCGTG
GGGAGCAAACAGGATTAGATACCCTGGTAGTCCACGCTGTAAACGATGGGTACTAGGTGTCGCGGGTGTTGACCCCTGCG
GTGCCGCAGCTAACGCATTAAGTACCCCGCCTGGGGATTACGGTCGCAAGATTA
>OTU_481
GACGAACCGTCCAAACGTTATTCGGAATCACTGGGCTTAAAGGGCGCGTAGGCGGCCGAGCGGGTCACGGGTGAAATCCc
ccAGCTTAACTGGGGAACTGCCCTTGATACCACTGCGGCTCGAGGAAGGAAGGGGCAATCGGAACTGTCGGTGGAGCGGT
GAAATGCGTTGATATCGACAGGAACGCCGGTGGCGAAAGCGGATTGCTGGTCCTTTTCTGACGCTGATGCGCGAAAGCCA
GGGGAGCAAACGGGATTAGATACCCCGGTAGTCCTGGCCTTAAACGATGAGAACTAGGTAGTGGGTCCGACCTGGGCACA
CTGCCGAAGCGAAAGTTTTAAGTTCTCCGCCTGGGGAGTATGGTCGCAAGGCTG
>OTU_482
TACGGggggAGCAAACGTTGTTCGGAATCACTGGGCGTAAAGGGCGCGTAGGCGGCTTTATAAGTGAGGTGTTAAATCCc
ccGGCTCAACCGGGGACCTGCACTTCATACTGTTTAGCTTGAGTACAGCAGAGGAGACTGGAATTCCCGGTGTAGCGGTG
AAATGCGTAGATATCGGGAGGAACACCAGTGGCGAAGGCGAGTCTCTGGGCTGATACTGACGCTGAGGCGCGAAAGCCAG
GGGAGCAAACGGGATTAGATACCCCGGTAGTCCTGGCCGTAAACGGTGAGCACTAGGTGTTGGAGGCATCGACCCCTCCA
GTGCCGCAGCTAACGCATTAAGTGCTCCGCCTGGGGAGTACGGTCGCAAGATTG
>OTU_483
TACGGAGGGTGCAAGCGTTATCCGGATTCACTGGGTTTAAAGGGTGCGTAGGCGGGCAGGTAAGTCCGTGGTGAAATCTC
TGAGCTTAACTCAGAAACTGCCATGGATACTATTTGTCTTGAATATTGTGGAGGTAAGCGGAATATGTCATGTAGCGGTG
AAATGCTTAGATATGACATAGAACACCAATTGCGAAGGCAGCTTACTACACAGTTATTGACGCTGAGGCACGAAAGCGTG
GGGATCAAACAGGATTAGATACCCTGGTAGTCCACGCCCTAAACGATGATTACTCGACATCAGCGATACACTGTTGGTGT
CTGAGCGAAAGCATTAAGTAATCCACCTGGGAAGTACGATCGCAAGATTG
>OTU_484
TACGAAGGGTGCAAGCGTTACTCGGAATTACTGGGCGTAAAGCGTGCGTAGGTGGTTGTTTAAGTCTGATGTGAAAGCCC
TGGGCTCAACCTGGGAATGGCATTGGATACTGGATAGCTAGAGTGCGGTAGAGGGTAGTGGAATTCCCGGTGTAGCAGTG
AAATGCGTAGAGATCGGGAGGAACATCCGTGGCGAAGGCGACTACCTGGGCCAGCACTGACACTGAGGCACGAAAGCGTG
GGGAGCAAACAGGATTAGATACCCTGGTAGTCCACGCCCTAAACGATGCGAACTGGATGTTGGGCTCAACTTGGAGCTCA
GTATCGAAGCTAACGCGTTAAGTTCGCCGCCTGGGGAGTACGGTCGCAAGACTG
>OTU_485
TACGTAGGCAGCAAACGTTGTTCGGAGTTACTGGGCGTAAAGAGTACGTAGGCGGTTTGCCAAGTTTGGTGTGAAATCTC
CTGGCTTAACTGGGAGGGTGCGCCGAATACTGGCGGGCTTGAGTATTGGAGAGGAAAGCGGAATTCCTGGTGTAGCGGTG
AAATGCGTAGATATCAGGAGGAACACCGGTGGTGTAGACGGCTTTCTGGACAATCACTGACGCTGAGGTACGAAAGCGTG
GGTAGCAAACAGGATTAGATACCCTGGTAGTCCACGCCCTAAACGATGCAAACTTGGTGTAGGCAGTTCAGTCTGTCTGT
GCCGGAGCTAACGCGTTAAGTTTGCCGCCTGGGGAGTACGGTCGCAAGGCTG
>OTU_486
AACGTAGGAGGCGAGCGTTATCCGGAGTTACTGGGCGTAAAGCGTGCGCAGGCGGTGCCATAAGTCAGGTGTGAAAGGTT
CCGGCTCAACCGGGAAAACGCGCTTGAGACTGTGGGACTAGAGTGGGATAGAGGGACGTGGAATTCCGGGTGGAGCGGTG
AAATGTGTAGAGATCCGGAGGAACACCAGAGGCGCAAGCGGCGTCCTGGGTCCCAACTGACGCTGAGGCACGAAAGCTTG
GGGAGCGAACGGGATTAGAGACCCCGGTAGTCCAAGCCGTAAACGATGCAGACTCGGTGTCCACTCTCGCAAGGGAGGgg
gCGCCACAGCTAACGCGATAAGTCTGCCGCCTGGGGAGTACGGTCGCAAGACTA
>OTU_487
GACGGAAGGTGCAAGCGTTGCTCGGAATCACTGGGCGTAAAGGGTGCGTAGGCGGCTTCCTAAGTCCGGTGTGAAAGCCC
AGGGCTCAGCCCTGGAAGCGCACTAGAAACTGGGGAGCTTGAGTGCCGGAGGGGAGAGTGGAATTCCTGGTGTAGCGGTG
AAATGCGTAGATATCAGGAGGAATACCGGTGGCGAAAGCGACTctctGGACGGTTACTGACGCTGAGGCACGAAAGCGTG
GGGAGCAAACAGGATTAGATACCCTGGTAGTCCACGCCGTAAACGATGGGCACTAGGTGTCGGgggTATCCACTCCCTCG
GTGCCGCCGCTAACGCATTAAGTGTCCCGCCTGGGAAGTACGGTCGCAAGATTA
>OTU_488
TACGAAGGgggCGAGCGTTGTTCGGATTTACTGGGCGTAAAGGGCgcgcAGGCGGCAGACCAAGTCAGGCGTGAAAGCCC
CGGGCTTAACCTGGGAACTGCGTCTGGGACTGGTTTGCTAGAGATCGGGAGAGGAGAGTGGAATTCCCAGTGTAGAGGTG
AAATTCGTAGATATTGGGAAGAACACCGGTGGCGAAGGCGGCTctctGGACCGATACTGACGCTGAGGCGCGAAAGCGTG
GGGAGCAAACAGGATTAGATACCCTGGTAGTCCACGCTGTAAACGATGtgtgCTAGACGTTGGGGAGCCTAGCTCTTCGG
TGTCGCAGCTAACGCGGTAAGCACACCGCCTGGGGAGTACGGCCGCAAGGTTA
>OTU_489
TACAGAGGGTGCGAACGTTGCTCGGAATTACTGGGCGTAAAGCGCGTGTAGGCGGTCCGTTAAGTTGGTAGTGAAATCCC
ATGGCTCAACCATGGAAGTGCTGCCAAAACTGGCGGGCTGGAGTGCCGGAGAGGGTGGCGGAATTCCCAGTGTAGAGGTG
AAATTCGTAGATATTGGGAGGAACACCGGTGGCGAAGGCGGCCACCTGGACGGTAACTGACGCTAAGACGCGAAAGCGTG
GGGAGCAAACAGGATTAGATACCCTGGTAGTCCACGCTGTAAACGATGAGCACTAGGTGTTGCGGGTATTGACCCCTGCA
GTGCCGACGCTAACGCATTAAGTGCTCCGCCTGGGGACTACGGCCGCAAGGCTA
>OTU_490
TACAGAGGGTGCGAGCGTTAATCGGAATTACTGGGCGTAAAGCgcgcgTAGACGGTTTTGTAAGTCAGATGTGAAATCCC
TGGGCTCAACCTGGGAACTGCATTTGAGACTGCATGGCTAGAGTATCGAAGAGGGAAGTGGAATTTCCGGTGTAGCGGTG
AAATGCGTAGATATCGGAAGGAACACCAGTGGCGAAAGCGACTTCCTGGTCGAATACTGACGTTCATGTGCGAAAGCGTG
GGGAGCAAACAGGATTAGATACCCTGGTAGTCCACGCCATAAACGATGACAACTAGATGTTGGGAGGGTCTGCCTCTCGG
TGTCGCAGCTAACGCGTTAAGTTGTCCGCCTGGGGAGTACGGCCGCAAGGTTG
>OTU_491
TACGGAGGGCGCAAGCGTTGTTCGGAATCACTGGGCGTAAAGCGCGTGTAGGCGGCCGGGCAAGTCGGATGTGAAATCCC
GAGGCTCAACCTCGGAACTGCATTCGAAACTGCTCGGCTCGAGTCCCGGAGAGGATGGCAGAATTCCCGGTGTAGGGGTG
AAATCCGTAGATATCGGGAGGAATACCAGTGGCGAAGGCGGCCATCTGGACGGTGACTGACGCTGAGACGCGAAAGCGTG
GGGAGCAAACAGGATTAGATACCCTGGTAGTCCACGCCGTAAACGGTGAGTGCTAGACGTCGCGGGTATTGACCcccGCG
GTGTCGAAGCTAACGCGTTAAGCACTCCGCCTGGGGAGTACGGCCGCAAGGCTA
>OTU_492
TACGGAGGATGCGAGCGTTATCCGGATTTATTGGGTTTAAAGGGTGCGTAGGCGGATTAATAAGTCAGTGGTGAAAACCT
TCAGCTTAACTGGAGAACTGCCATTGATACTGTTAGTCTTGAGTACGGTCAAGGTAGGCGGAATGTGTAATGTAGCGGTG
AAATGCTTAGATATTACACAGAACACCGATTGCGAAGGCAGCTTACTGGGCCATTACTGACGCTGATGCACGAAAGCGTG
GGGAGCGAACAGGATTAGATACCCTGGTAGTCCACGCCGTAAACGATGATCACTCGCTGTTGGCGATACACAGTCAGCGG
CTAAGCAAAAGCATTAAGTGATCCACCTGGGGAGTACGGCCGCAAGGCTG
>OTU_493
TACGGAGGGAGCAAGCGTTACTCGGAATTACTGGGCGTAAAGGGCGCGTAGGCGATTTGATAAGTCTTGtgtgAAAGCCC
AGAGCTTAACTTTGGAAGTGCACAGGATACTGTTGAATTTGAGTTCCGGAGAGGAAGATGGAATTCCCGGTGTAGCGGTG
AAATGCGTAGATATCGGGAGGAACACCAGTGGCGAAGGCGATCTTCTGGACGGATACTGACGCTGAGGCGCGAAAGCTAG
GGGAGCAAACGGGATTAGATACCCCGGTAGTCCTAGCCGTAAACGATGTACACTTGGTGTGAGCCGGTTTTCGGTTTGTG
CCGAAGTTAACGCAATAAGTGTACCGCCTGGGGAGTACGGTCGCAAGGCTG
>OTU_494
TACGTAGGGTGCAAGCGTTAATCGGAATTACTGGGCGTAAAGCGTGCGCAGGCGGTTATGTAAGACAGATGTGAAATCCC
AGGGCTTAACCTTGGAACTGCATTTGTGACTGCATAGCTAGAGTACGGTAGAGGgggATGGAATTCCGCGTGTAGCAGTG
AAATGCGTAGATATGCGGAGGAACACCGATGGCGAAGGCAATCCCCTGGACCTGTACTGACGCTCATGCACGAAAGCGTG
GGGAGCAAACAGGATTAGATACCCTGGTAGTCCACGCCCTAAACGATGTCAACTGGTTGTTGGTCCTTCACTGGATCAGT
AACGAAGCTAACGCGTGAAGTTGACCGCCTGGGGAGTACGGCCGCAAGGTTG
>OTU_495
TACGTAGGTGGCAAGCGTTGTCCGGATTTACTGGGCGTAAAGGGCGTGCAGGCGGTTTGTTAAGTCTAGGGTGAAAGCTC
CCGGCTCAACTGGGAGAGGTCCTTGGATACTGGCAGACTTGAGGAGGGTAGAGGAGAGTGGAATTCCCGGTGTAGTGGTG
ATATGCGTAGATATCGGGAGGAACACCAGTGGCGAAGGCGGCTctctGGGCCCTACCTGACGCTGAGACGCGAAAGCGTG
GGGAGCGAACCGGATTAGATACCCGGGTAGTCCACGCCGTAAACTATGAACACTAGGTGTGGggggTATCGACCcccTCC
GTGCCGAAGCTAACGCAATAAGTGTTCCGCCTGGGGAGTACGGCCGCAAGGCTA
>OTU_496
TACGTAGGGTCCAAGCGTTATTCGGAATTACTGGGCGTAAAGCGTACGTAGGCGGTCAGATAAGTTGGATGTGAAATCCT
GTGGCTCAACCACATGGACTGTGTCCAAAACTATTTGACTAGAGCATAGTAGAGGCAAGTGGAATTTGCGGTGTAGGAGT
GACATCCGTAGATATCGCAAGGAACACCAATGGCGAAGGCAGCTTGCTGGGCTATTGCTGACGCTCAGGTACGAAAGCGT
GGGGAGCGAACGGGATTAGATACCCCGGTAGTCCACGCCGTAAACGATGATCACTAACAGTATGGAGATTCGACCCTCTG
TGTTGTAAAGCTAACGCGTTAAGTGATCCGCCTGGGGAGTACGGGCGCAAGCTTA
>OTU_497
TACGTAGGTTGCGAGCGTTGTCCGGAATCACTGGGCGTAAAGCGCACGCAGGCGGCCTCGAAAGCCCATGGTGAAAGCCC
TCGGCCCAACCGAGGGATGCCCATGGGAACTCCGGGGCTCAGAAGACGGGAGAGGCGGATGGAATTTCCGGTGTAGCGGT
AAAATGCGTAGATACCGGAAGGAACACCAGTGGCGAAAGCGATCCGCTGGCCCGCTCTTGACGCTCAGGTGCGAAAGCTA
GGGTAGCGACCGGGATTAGATACCCCGTTAGTCCTAGCCGTAAACGATGGGCACTAGGTGTTGTCGGTATCGACCCCGGC
AGTGCCGAAGCTAACGCATTAAGTGCCCCGCCTGGGGAGTACGGCCGCAAGGCTA
>OTU_498
TACGTAGGGTGCAAGCGTTAATCGGAATTACTGGGCGTAAAGCGTGCGCAGGCGGTTTGCTAAGACCGATGTGAAATCCC
CGGGCTTAACCTGGGAACTGCATTGGTGACTGGCAAGCTAGAGTGTGGCAGAGGggggTAGAATTCCACGTGTAGCAGTG
AAATGCGTAGAGATGTGGAGGAATACCGATGGCGAAGGCAGCCcccTGGGCCAACACTGACGCTCATGCACGAAAGCGTG
GGGAGCAAACAGGATTAGATACCCTGGTAGTCCACGCCCTAAACGATGTCAACTAGTTGTTGGGGATTCATTTCCTTAGT
AACGAAGCTAACGCGTGAAGTTGACCGCCTGGGGAGTACGGTCGCAAGATTA
>OTU_499
TACGGAGGGTGCAAGCGTTATCCGGAATCACTGGGTATAAAGGGTGCGTAGGCGGCTTGTTAAGTCAGGAGTGAAAGGCC
ACGGCTTAACCGTGGGATTGCTTTTGATACTGGCGAGCTTGGATTAGGACGAGGTTGGCGGAATGTGGCAAGTAGCGGTG
AAATGCATAGATATGCCATAGAATACCGATTGCGAAGGCAGCTGACTAGACCTATATTGACGCTGAGGCACGAAAGCGTG
GGGAGCGAACAGGATTAGATACCCTGGTAGTCCACGCCCTAAACGATGCTAACTCGATGTTTCGCCGCAAGGTGGAGCAT
CCAAGCAAATGCGATAAGTTAGCCACCTGGGGAGTACGCCCGCAAGGGTG
>OTU_500
TACGTAGGGTGCGAGCGTTAATCGGAATTACTGGGCGTAAAGCGTGCGCAGGCGGTTTTGTAAGTCAGATGTGAAATCCC
CGGGCTTAACCTGGGAACTGCGTTTGAAACTACAAGGCTAGAGTGTGGCAGAGGggggTGGAATTCCACGTGTAGCAGTG
AAATGCGTAGAGATGTGGAGGAACACCGATGGCGAAGGCAGCCcccTGGGTTAACACTGACGCTCAGGCACGAAAGCGTG
GGGAGCAAACAGGATTAGATACCCTGGTAGTCCACGCCCTAAACGATGTCAACTAGTTGTCGGGTCTTAACGGACTTGGT
AACGCAGCTAACGCGTGAAGTTGACCGCCTGGGGAGTACGGTCGCAAGATTA
>OTU_501
TACGGAGGgggCGAGCGTTATTCGGAATTATTGGGCGTAAAGGGCGCGTAGGCGGCTCTTTAAGTCAAAGGTGAAATCCC
TCGGCTCAACTGAGGAACTGCCTTTGAAACTGAAGAGCTTGAGTCCGGGAGGgggTAGCGGAATTCCCAGTGTAGCGGTG
AAATGCGTAGATATTGGGAGGAACACCAGTGGCGAAGGCGGCTACCTGGACCGGAACTGACGCTGAGGCGCGAAAGCGTG
GGTAGCAAACAGGATTAGATACCCTGGTAGTCCACGCTGTAAACGATGGGTGCTCGGTGTCGCGGGTATCGACCCCTGCG
GTGCCTTAGCTAACGCGTTAAGCACCCCGCCTGGGGAGTACGGTCGCAAGGCTG
>OTU_502
AACGTAGGAGACAAACGTTATCCGGAGTTACTGGGCGTAAAGGGCGTGCAGGCGGTCTGTTAAGTCTGGCGTGAAAGCTC
TCGGCTAAACCGGGAGAGGTCGTTGGATACTGACGGACTAGAGGACGGTAGAGGCGTGTGGAATTCCGGGTGTAGTGGTG
AAATGCGTAGAGATCCGGAGGAACACCAGTGGCGAAGGCGACACGCTGGGCCGTACCTGACGCTAAGACGCGACAGCATG
GGGAGCGAACGGGATTAGAAACCCCGGTAGTCCATGCCGTAAACGATGCCAGCTAGGTGTTCAAGACGCGCAAGCGGCTG
GGGTACCGAAGCAAACGCGATAAGCTGGCCGCCTGGGGAGTACGGTCGCAAGGCTA
>OTU_503
TACGTAGGTGGCGAGCGTTGTCCGGAATTACTGGGCGTAAAGGATGCGTAGGTGGATACTTAAGTGGGATGTGAAATCCC
CGGGCTCAACCCGGGAACTGCATTCCAAACTGGGTATCTAGAGTGCAGGAGAGGAAAGCGGAATTCCTAGTGTAGCGGTG
AAATGCGTAGATATTAGGAGGAACACCAGTGGCGAAGGCGGCTTTCTGGACTGTAACTGACACTGAGGCATGAAAGCGTG
GGTAGCAAACAGGATTAGATACCCTGGTAGTCCACGCCGTAAACGATGGGTACTAGGTGTAGGAGGTATCGACCCCTTCT
GTGCCGTCGTTAACACAATAAGTACCCCGCCTGGGGAGTACGGTCGCAAGACTA
>OTU_504
CACGAACCGGGCAAACGTTATTCGGAATTACTGGGCTTAAAGGGTGCGTAGGCTGCGCTATAAGTCGGGTGTGAAATCCC
TCAGCTCAACTGAGGAACTGCGCCCGATACTGTAGTGCTTGAGGAGGATAGAGGTGAGCGGAACTAGCAGTGGAGCGGTG
AAATGCGTTGATATTGCTGGGAACACCCGTGGCGAAAGCGGCTCACTGGGTCCTTTCTGACGCTGAGGCACGAAAGCTAG
GGGAGCGAACGGGATTAGATACCCCGGTAGTCCTAGCCGTAAACGATGAGCACTAGATCGGGGAGACCTCCACATCTTCT
CGATCGTAGCGAAAGTGTTAAGTGCTCCGCCTGGGGAGTATGGTCGCAAGGCTG
>OTU_505
TACGAAGGGTGCAAGCGTTATCCGGATTCATTGGGTTTAAAGGGTGCGTAGGCGGGGCGTTAAGTCAGTGGTGAAATCTT
GCAGCTCAACTGTAAACTTGCCATTGATACTGACGCTCTTGAGTGCGCTTGAAGTAGGCGGAATGTGTCGTGTAGCGGTG
AAATGCTTAGATATGACACAGAACACCGATTGCGAAGGCAGCTTACTAAGGCGATACTGACGCTGAGGCACGAAAGCGTG
GGGATCAAACAGGATTAGATACCCTGGTAGTCCACGCCGTAAACGATGATCACTCGTCATTGGCGATACACAGTCAGTGA
CCTAGCGAAAGCGTTAAGTGATCCACCTGGGGAGTACGATCGCAAGATTG
>OTU_506
TACAGAGGGTGCAAGCGTTGTTCGGAATTATTGGGCGTAAAGCGCGTGTAGGCGGCTTTGCAAGTCGGGTGTGAAAGCCC
TCAGCTCAACTGAGGAAGTGCGCCCGAAACTGCAGAGCTTGAGTGCCGGAGAGGGTGGCGGAATTCCCCAAGTAGAGGTG
AAATTCGTAGATATGGGGAGGAACACCGGTGGCGAAGGCGGCCACCTGGACGGTAACTGACGCTGAGACGCGAAAGCGTG
GGGAGCAAACAGGATTAGATACCCTGGTAGTCCACGCCGTAAACGATGAGAACTAGGTGTCGTGGGTGTTGACCcccGCG
GTGCCGTAGCTAACGCATTAAGTTCTCCGCCTGGGAAGTACGGTCGCAAGACTA
>OTU_507
AACGTAGGGGACGAGCGTTATCCGGATTTACTGGGCGTAAAGCGCATGTAGGTGGCGCGGAAAGTTGGACGTGAAAGCTC
CTGGCTTAACTGGGAGAGGTCGTACAAAACTACCGTGCTTGAGGTTGGAAGAGGAGAGCGGAATTCCCGGTGTAGTGGTG
GAATGCGTAGATATCGGGAGGAACACCAGTGGCGAAAGCGGCTctctGGTTCAATACTGACACTGAGATGCGAAAGCGTG
GGGAGCGAACGGGATTAGATACCCCGGTAGTCCACGCTGTAAACGATGGATACTAGGTGTAGGCGGTCATTAACCCCGTC
TGTGCCGAAGCTAACGCGTTAAGTATCCCGCCTGGGGACTACGGCCGCAAGGTTA
>OTU_508
GACGAAGGTGGCAAGCGTTGTTCGGATTCACTGGGCATAAAGGGCGCGTAGGCGGTTCGGTAAGCGGCGTGTGAAAGCCC
CTGGCTCAACCAGGGAAGTGCACGCCGGACTGCCGTTCTAGAGGGTGGTAGGggggACTGGAACTCTCGGTGGAGCGGTG
AAATGCGTAGATATCGAGAGGAACACCGGTGGCGAAGGCGAGTCCCTGGTCCACTTCTGACGCTGAGGCGCGAAAGCGTG
GGTAGCAAACAGGATTAGATACCCTGGTAGTCCACGCCGTAAACGATGAGCACTAGGTAGCGGCCGGATCCGACCGGTCG
CTGCTGACGGAAATCCATTAAGTGCTCCGCCTGGGGAGTATGGTCGCAAGGCTG
>OTU_509
GACGTAGGAGGCGAGCGTTGTCCGGATTCATTGGGCGTAAAGAGCACGCAGGCGGTTTGGCAAGTCGGATGTGAAAACCA
GAAGCTCAACTTCTGGCCTGCATCCGATACTGCCCGACTAGAGGTAGGTAGGGGAGATCGGAATTCCTGGTGTAGCGGTG
AAATGCGCAGATATCAGGAGGAACACCGGTGGCGAAGGCGGATCTCTGGGCCTTACCTGACGCTCAGGTGCGAAAGCTAG
GGGAGCGAACAGGATTAGATACCCTGGTAGTCCTAGCCGTAAACGTTGGGTGCTAGGTGTGGGCGGTCATCAACCCCGTC
CGTGCCGAAGCTAACGCATTAAGCACCCCGCCTGGGGAGTACGGCCGCAAGGCTA
>OTU_510
TACGAAGGgggCTAGCGTTGTTCGGAATTACTGGGCGTAAAGCGCATGTAGGCGGATCGCTAAGTCAGGGGTGAAATCCC
GAGGCTCAACCTCGGAACTGCCTTTGATACTGGCGATCTTGAGTCCGGGAGAGGTGAGTGGAACTCCGAGTGTAGAGGTG
AAATTCGTAGATATTCGGAAGAACACCAGTGGCGAAGGCGGCTCACTGGCCCGGTACTGACGCTGAGATGCGAAAGCGTG
GGGAGCAAACAGGATTAGATACCCTGGTAGTCCACGCTGTAAACGATGGGTGCTAGCCGTCAGCCAGCATGCTGGTTGGT
GGCGCAGCTAACGCATTAAGCACCCCGCCTGGGGAGTACGATCGCAAGATTA
>OTU_511
TACATAGGgggCGAGCGTTATCCGGATTTACTGGGCGTAAAGGGTGCGTAGGTGGTTATAAAAGTTTGTGGTGTAAGTGC
AGTGCTTAACGCTGTGAGGCTATGAAAACTATATGACTAGAGTGAGACAGAGGCAAGTGGAATTCCATGTGTAGCGGTAA
AATGCGTAAATatatGGAGGAACACCAGTGGCGAAGGCGGCTTGCTGGGTCTAAACTGACACTGATGCACGAAAGCGTGG
GGAGCAAACAGGATTAGATACCCTGGTAGTCCACGCCGTAAACGATGAGAACTAAGTGTTGGCCAAAAGGTCAGTGCTGC
AGTTAACGCATTAAGTTCTCCGCCTGAGTAGTACGTACGCAAGTATG
>OTU_512
TACGGggggggCAAGCGTTGTTCGGAATTACTGGGCGTAAAGGGTGCGTAGGCGGCTTTCTAAGTTGGATGTGAAAACTA
TGGGCTCAACCCATAGCCTGCATCCAAAACTGGAGAGCTTGGGTTCTGGAGGGGAAAGCGGAATTCCTGGTGTAGCGGTG
AAATGCGTAGATATCAGGAGGAACACCGGTGGCGAAGGCGGCTTTCTGGACAGACACCGACGCTGAGGCACGAAAGCTAG
GGGAGCAAACAGGATTAGATACCCTGGTAGTCCTAGCCCTAAACGATGGATACTTGCTGTGAGGgggATTGAAACCCTTT
GTGGCGAAGCTAACGCATTAAGTATCCCGCCTGGGGAGTACGGTCGCAAGGCTG
>OTU_513
TACGTAGGgggCGAGCGTTGTCCGGATTTATTGGGCGTAAAGAGCTCGTAGGCGGTTCGATAAGTCGGACGTGAAATCTC
CACGCTCAACGTGGAGGGGCCGTTCGATACTGTCGTGACTCGAGTCCGGTAGGGGAGTGTGGAATTCCCGGTGTAGCGGT
GAAATGCGCAGAGATCGGGAGGAACACCCGTAGCGAAGGCGGCACTCTGGGCCGGTACTGACGCTGAGGAGCGAAAGCGT
GGGGAGCAAACAGGATTAGATACCCTGGTAGTCCACGCCGTAAACGTTGGGCACTAGGTGTGGGACTCTATCGACGGGTT
CCGTGCCGTAGCTAACGCATTAAGTGCCCCGCCTGGGGAGTACGGCCGCAAGGCTA
>OTU_514
TACAGAGGGTGCAAACGTTGTTCGGAATCACTGGGCATAAAGCGCACGTAGGCTGTCCCGTAAGTGTGGAGTGAAATCCC
ACGGCTTAACCGTGGAACTGCTTGGCATACTGCGGGACTCGAGGACGGTAGGGGAGAGCGGAACTCCTGGTGGAGCGGTG
AAATGCGTAGATATCAGGAGGAACACCGGTGGCGAAGGCGGCTctctGGTCCGTTTCTGACGCTGATGTGCGAAAGCCAG
GGTAGCGAACGGGATTAGATACCCCGGTAGTCCTGGCCGTAAACGATGGGTACTAACTAGAGGTCCATTCCTGTGGTATC
TCTGGTGAAGCTAATGTGCTAAGTACCCCGCCTGGGGAGTATGGTCGCAAGGCTA
>OTU_515
GACAGAGGGCGCGAGCGTTGTTCGGAATTACTGGGCGTAAAGCgcgcgTAGGCGGATCTGCATGTCCGTAAGTGAAATCC
CGCCGCTCAACGGCGGGGCTGCTTGGGAAACGGCAGGTCTGGGGACCGGTAGAGGTCGGTAGAATTCCCGGTGTAGCGGT
GGAATGCGTAGAGATCGGGAAGAATACCCGTGGCGAAGGCGGCCGACTGGGCCGGATCCGACGCTGATGCGCGAAAGCGT
GGGGAGCAAACAGGATTAGATACCCTGGTAGTCCACGCCGTAAACGATGGGCACTAGGTGCCGGggggAGCGACCCCTTC
GGTGCCGCAGCTAACGCGTTAAGTGCCCCGCCTGGGGAGTACGGCCGCAAGGCTG
>OTU_516
TACGAAGGgggCTAGCGTTGTTCGGAATTACTGGGCGTAAAGCGCACGTAGGCGGGTCGTTAAGTCAGGGGTGAAATCCC
AGAGCTCAACTCTGGAACTGCCTTTGATACTGGCGACCTAGAGTTCGGAAGAGGTTAGTGGAATTCCCAGTGTAGAGGTG
AAATTCGTAGATATTGGGAAGAACACCAGTGGCGAAGGCGGCTAACTGGTCCGATACTGACGCTGAGGTGCGAAAGCGTG
GGGAGCAAACAGGATTAGATACCCTGGTAGTCCACGCCGTAAACTATGGGTGCTAGCCGTCAGGAAGCTTGCTTtttGGT
GGCGCAGCTAACGCATTAAGCACCCCGCCTGGGGAGTACGGTCGCAAGATTA
>OTU_517
TACGTAGGgggCGAGCGTTGTCCGGATTTATTGGGCGTAAAACGCTTGTAGGCGGCCACATCGCGTCGTGCGTGAAATCT
CCCGGCTCAACTGGGAGGGGTCGTGCGATACGGATGGGCTCGAGGCCGGTAGGgggACGCGGAATTCCCGGTGTAGTGGT
GGAATGCGTAGATATCGGGAGGAACACCAGTGGCGCAGGCGGCGTCCTGGACCGGCACTGACGCTGAGGAGCGAAAGCGT
GGGGAGCGATCCGGATTAGATACCCGGGTAGTCCACGCCGTAAACGGTGCGCACTAGGTGTCGGgggTATCGACCCCTCC
GGTGCCGCAGCTAACGCATTAAGTGCGCTGCCTGGGGAGTACGGCCGCAAGGCTA
>OTU_518
TACGTAGGgggCGAGCGTTGTCCGGATTTACTGGGCGTAAAGCGCGTGTAGGCGGCCGTTTAAGTCGGGTGTGAAAGCCC
GGGGCTCAACCCCGGGATGCCGCCCGAGACTGGACGGCTTGAGGTCGGAAGAGGGGAGTGGAATTCCAGGTGTAGCGGTG
AAATGCGTAGAGATCTGGAGGAACACCCGTGGCGAAGGCGGCTCCCTGGTCCGATTCTGACGCTGAGACGCGAAAGCGCG
GGGAGCGAACGGGATTAGATACCCCGGTAGTCCGCGCCGTAAACGATGGTCACTAGGTGTGCGTGGTATCGACCCCACGC
GTGCCGGCGCTAACGCATTAAGTGACCCGCCTGGGGAGTACGGCCGCAAGGTTG
>OTU_519
TACGGAGGGTGCGAGCGTTATCCGGAATTACTGGGTTTAAAGGGTGCGTAGGCGGTTGTATAAGTCAGGGGTGAAAGGAT
TCAGCTTAACTGGATAATTGCCTTTGATACTGTATGACTAGAATTGAGCTGAGGTTGGCGGAATGTGACATGTAGCGGTG
AAATGCATAGATATGTCATAGAACACCGATTGCGAAGGCAGCTGACTGGGCTTAAATTGACGCTGAGGCACGAAAGCGTG
GGGAGCGAACAGGATTAGATACCCTGGTAGTCCACGCCCTAAACGATGTACACTCGTTGTTTGATTGAAAGATTGAGCGA
CCAAGCGAAAGCGATAAGTGTACCACCTGGGGAGTACGCCCGCAAGGGTG
>OTU_520
TACGAAGGgggCGAGCGTTGTTCGGATTTACTGGGCGTAAAGGGCgcgcAGGCGGCTTTGTTTGTCAGGCGTGAAAGCCC
CGGGCTTAACCTGGGAACTGCGCTTGAGACGGCGAGGCTAGAGATCGGGAGAGGAGAGTGGAATTCCCAGTGTAGAGGTG
AAATTCGTAGATATTGGGAAGAACACCGGTGGCGAAGGCGGCTctctGGACCGATACTGACGCTGAGGCGCGAAAGCGTG
GGGAGCAAACAGGATTAGATACCCTGGTAGTCCACGCTGTAAACGATGtgtgCTAGACGTTGGGGAGCCTAGCTCTTCGG
TGTCGCAGCTAACGCATTAAGCACACCGCCTGGGGAGTACGGCCGCAAGGTTA
>OTU_521
TACGAAGGgggCTAGCGTTGCTCGGAATGACTGGGCGTAAAGGGCGCGTAGGCGGTTTGGTTAGTTAGGCGTGAAATTCC
TGGGCTCAACCTGGGGACTGCGCTTAATACAGCCAGGCTAGAGTGTGGAAGAGGGTCGTGGAATTCCCAGTGTAGAGGTG
AAATTCGTAGATATTGGGAAGAACACCGGTGGCGAAGGCGGCGACCTGGTCCATTACTGACGCTGAGGCGCGAAAGCGTG
GGGAGCAAACAGGATTAGATACCCTGGTAGTCCACGCCGTAAACGATGtgtgCTGGATGTTGGGTGACCTAGTCACTCAG
TGTCGTAGCTAACGCGATAAGCACACCGCCTGGGGAGTACGGCCGCAAGGTTG
>OTU_522
TACGGAGGGTGCAAGCGTTGTTCGGAATTATTGGGCGTAAAGGGCGTGTAGGTGGCTATGCAAGTCTGGTGTGAAAGCCC
ACGGCTCAACCGTGGAACTGCATTGGAAACTGCATAGCTCGAGTGTTGGAGGgggTCGCGGAATTCCCGGTGTAGAGGTG
AAATTCGTAGATATCGGGAGGAACACCAGTGGCGAAGGCGGCGACCTGGCCAATTACTGACACTGAGACGCGAAAGCGTG
GGGAGCAAACAGGATTAGATACCCTGGTAGTCCACGCCGTAAACGATGGGTGCTAGCCATATCGGGTGTTGACCCTTAGG
TGTGGCGAAGCCAACGCGTTAAGCACCCCGCCTGGGGAGTACGGTCGCAAGATTA
>OTU_523
TACGGggggggCAAGCGTTGTTCGGAATTACTGGGCGTAAAGGGCGCGTAGGCGGTTTGCTAAGTTGAATGTGAAAACTC
TGGGCTTAACCCAGAGCCTGCATTCAATACTGGCAGGCTAGAGTTCTGGAGGGGATAGCGGAATTCCTGGTGTAGCGGTG
AAATGCGTAGATATCAGGAGGAACACCGGTGGCGAAGGCGGCTATCTGGACAGAGTCTGACGCTGAGGCGCGAAAGCTAG
GGGAGCAAACAGGATTAGATACCCTGGTAGTCCTAGCCCTAAACGATGGATACTTGCTGTGACTGGGATTGAATCCAGTC
GTGGCGAAGCTAACGCATTAAGTATCCCGCCTGGGGAGTACGGTCGCAAGGCTG
>OTU_524
GACAGAGGCCACGAACGTTGTTCGGAATCACTGGGCATAAAGCGCACGTAGGCGGCTGGGTCCGTCCGATGTGAAAGCCc
ccGGCTCAACCGGGGAATTGCATCGGATACAGCCCGGCTTGAGGACGGTTGGGGTGAGTGGAACTCCTGGTGGAGCGGTG
AAATGCGTAGATATCAGGAGGAACACCGGTGGCGAAAGCGGCTCACTGGACCGTAACTGACGCTGAGGTGCGAAAGCTAG
GGGAGCAAACGGGATTAGATACCCCGGTAGTCCTAGCTGTAAACGATGGGCACTGGGTAGGggggAAGCCTATGCTCTTC
CCTGCCGAAGCAAATGTGTTAAGTGCCCCGCCTGGGGAGTACGCTCGCAAGGGTA
>OTU_525
GACGAAGGgggCGAGCGTTGTTCGGAATCACTGGGCGTAAAGGGCGCGTAGGCGGCGCGACTAGTCAGGCGTGAAAGCCC
CAAGCTCAACTTGGGAAATGCGCTTGATACTGTCGTGCTAGagagCGGGAGAGGATGGTGGAATTCCCAGTGTAGAGGTG
AAATTCGTAGATATTGGGAAGAACACCGGTGGCGAAGGCGGCCATCTGGACCGTTTCTGACGCTGAGGCGCGAAAGCGTG
GGGAGCAAACAGGATTAGATACCCTGGTAGTCCACGCCGTAAACGATGAGTGCTAGACGTTGGCGGGCTTGCCCGTCAGT
GTCGTAGCTAACGCGTTAAGCACTCCGCCTGGGAAGTACGGCCGCAAGGTTA
>OTU_526
TACAGAGGTGGCAAGCGTTGTTCGGAATTACTGGGCGTAAAGGGCGCGTAGGCGGTCTGGTCAGTCCCTTGTGAAATCCc
ccGGCTCAACTGGGGAACTGCACGGGAAACAGCCGGGCTTGAGTTCGGGAGAGGGAAGCGGAATTCCGGGTGTAGCGGTG
AAATGCGTAGATATCCGGAGGAACACCGGTGGCGAAGGCGGCTTCCTGGACCGATACTGACGCTGAGGCGCGAAAGCTAG
GGGAGCAAACGGGATTAGATACCCCGGTAGTCCTAGCTGTAAACGATGAGTGCTGGGTGTAGAGGGTATTAACCCCTTCT
GTGCCGAAGCTAACGCATTAAGCACTCCGCCTGGGGAGTACGGTCGCAAGGCTG
>OTU_527
TACGTAGGTGGCAAGCGTTGTCCGGAATTATTGGGCGTAAAGCgcgcgcAGGCGGTCCTTTAAGTCTGATGTGAAAGCCC
ACGGCTCAACCGTGGAGGGTCATTGGAAACTGGgggACTTGAGTGCAGAAGAGGAGAGTGGAATTCCACGTGTAGCGGTG
AAATGCGTAGAGATGTGGAGGAACACCAGTGGCGAAGGCGACTctctGGTCTGTAACTGACGCTGAGGCGCGAAAGCGTG
GGGAGCAAACAGGATTAGATACCCTGGTAGTCCACGCCGTAAACGATGAGTGCTAAGTGTTAGAGGGTTTCCGCCCTTTA
GTGCTGCAGCTAACGCATTAAGCACTCCGCCTGGGGAGTACGGCCGCAAGGCTG
>OTU_528
TACGTAGGTGGCAAGCGTTGTCCGGATTTATTGGGTTTAAAGGGTGCGTAGGCGGTGTCCTAAGTCAGTTGTGAAATACG
GCAGCTTAACTGTCGAGGTGCAATTGATACTGGGACACTTGAGTACTGATGAGGTAAGCGGAATGGACGGTGTAGCGGTG
AAATGCTTAGATATCGTCCAGAACACCGATAGCGAAGGCAGCTTACTAAGGAGTAACTGACGCTGAGGCACGAAAGTGTG
GGGATCAAACAGGATTAGATACCCTGGTAGTCCACACTGTAAACGATGATCACTCGATGTTGGCGATACACAGCCAGCGT
CTTAGCAAAAGCGATAAGTGATCCACCTGGGGAGTACGCCGGCAACGGTG
>OTU_529
TACGTAGGACGCAAGCGTTGTCCGGAATTATTGGGCGTAAAGAGCTCGTAGGCGGTTTGTCGCGTCTGCTGTGAAAATCC
GAGGCTCAACCTCGGACCTGCAGTGGGTACGGGCAGACTAGAGTGTGGTAGGGGAGACTGGAATTCCTGGTGTAGCGGTG
GAATGCGCAGATATCAGGAGGAACACCAATGGCGAAGGCAGGTCTCTGGGCCACAACTGACGCTGAGGAGCGAAAGCGTG
GGGAGCGAACAGGATTAGATACCCTGGTAGTCCACGCCGTAAACGGTGGGCACTAGATGTGGGGCTCTTTCCATGAGTTC
CGCGTCGCAGCTAACGCATTAAGTGCCCCGCCTGGGGAGTACGGCCGCAAGGCTA
>OTU_530
TACAGAGGGTGCGAGCGTTGTTCGGAATTATTGGGCGTAAAGGGCGCGTAGGCGGTGCGGTAAGTCACCTGTGAAACCTC
TGGGCTTAACTCAGAGCCTGCAGGCGAAACTACCGTGCTGGAGTGTGGGAGAGGTGCGTGGAATTCCCGGTGTAGCGGTG
AAATGCGTAGATATCGGGAGGAACACCTGTGGCGAAAGCGGCGCACTGGACCACAACTGACGCTGAGGCGCGAAAGCTAG
GGGAGCAAACAGGATTAGATACCCTGGTAGTCCTAGCCCTAAACGATGATTGCTTGGTGTAGCCGGTACCCAATCCGGCT
GTGCCGAAGCTAACGCGATAAGCAATCCGCCTGGGGAGTACGGTCGCAAGGCTG
>OTU_531
TACGTAGGgggCAAGCGTTGTTCGGAATTACTGGGCGTAAAGGGCGCGTAGGCGGCACGGCAAGTCAGGAGTGAAAGCCC
TGGGCTCAACCCGGGAACTGCTTTTGAAACTGCCGAGCTAGAGTGCGGAAGGGGCAACTGGAATTCCCAGTGTAGCGGTG
AAATGCGTAGATATTGGGAAGAACACCTGAGGCGAAGGCGGGTTGCTGGGCCGACACTGACGCTGAGGCGCGAAAGCCAG
GGGAGCGAACGGGATTAGATACCCCGGTAGTCCTGGCCCTAAACGATGGATACTTGGTgtgtgGGGTTTTCTCAGTCCCC
GCGTGCCGGAGCTAACGCGGTAAGTATCCCGCCTGGGGAGTACGGTCGCAAGGCTG
>OTU_532
TACGTAGGGACCAAGCGTTGTTCGGATTTACTGGGCGTAAAGGGCGCGTAGGCGGTGCGGTAAGTCACTTGTGAAATCTC
TGAGCTTAACTCAGAACGGCCAAGTGATACTGCAGTACTAGAGTGCAGAAGGGGCAATCAGAATTCTTGGTGTAGCGGTG
AAATGCGTAGATATCAAGAGGAATACCTGAGGTGAAGACGGGTTGCTAGGCTGACACTGACGCTGAGGCGCGAAAGCTAG
GGGAGCAAACGGGATTAGATACCCCGGTAGTCCTAGCCCTAAACGATGAATACTTGGTGTCTGGAGTCTTTAATGCTCCG
GGTGCCGTCGCTAACGTTTTAAGTATTCCGCCTGGGGAGTACGCTCGCAAGAGTG
>OTU_533
TACGAACCGTCCAAACGTTACTCGGAATCACTGGGCTTAAAGGGTGCGTAGGCCGcgcgGAGGGTGGGATGTGAAATCCc
ccGGCTCAACCGGGGAATAGCGTCCCAAACCGCCGTGCTCGAGGGAGACAGAGGTGAGCGGAACTGATGGTGGAGCGGTG
AAATGCGTTGATATCATCAGGAACACCAGTGGCGAAAGCGGCTCACTGGGTCTTTCCTAACGCTGAGGCACGAAAGCTAG
GGGAGCGAACGGGATTAGATACCCCGGTAGTCCTAGCCTTAAACGATGAGCACTTGATTGGAGGGATGGTCACGTCCTTC
CGGTCGTAGCGAAAGTGTTAAGTGCTCCGCCTGGGGAGTATGGTCGCAAGGCTG
>OTU_534
TACGAAGGGTGCAAGCGTTAATCGGAATTACTGGGCGTAAAGCGTGCGTAGGCGGCTTtttAAGTCGGATGTGAAATCCC
CGGGCTCAACCTGGGAATGGCATCCGATACTGGGGAGCTAGAGTTTGGGAGAGGGTGGTGGAATTCCCGGTGTAGCGGTG
AAATGCGTAGAGATCGGGAGGAACATCAGTGGCGAAGGCGGCCACCTGGCCTAAAACTGACGCTGAGGCACGAAAGCGTG
GGGAGCAAACAGGATTAGATACCCTGGTAGTCCACGCCCTAAACGATGAGAACTGGACGTTGGGAGGAATTCGCCTCTTA
GTGTCGAAGCTAACGCGTGAAGTTCTCCGCCTGGGGAGTACGCTCGCAAGAGTG
>OTU_535
GACAGAGGGTGCAAACGTTGTTCGGAATTACTGGGCGTAAAGCGCGTGTAGGCGGCTATGCAAGTCGGATGTGAAAGCCC
TCGGCTCAACCGGGGAAGTGCACCCGAAACTGCAAAGCTAGAGTCTCGGAGAGGATCGTGGAATTCTCGGTGTAGAGGTG
AAATTCGTAGATATCGAGAGGAACACCGGTGGCGAAGGCGGCGATCTGGACGATGACTGACGCTGAGACGCGAAAGCGTG
GGGAGCAAACAGGATTAGATACCCTGGTAGTCCACGCCGTAAACGATGGGTGCTAGGTGTCGCGGGCTTTGACCCCTGCG
GTGCCGCAGCTAACGCATTAAGCACCCCGCCTGGGAAGTACGGCCGCAAGGCTA
>OTU_536
TACGTAGGTCCCGAGCGTTATCCGGAATTATTGGGCGTAAAGGGTACGCAGGTGGTCGTGTAAGTCTGGTGTGAAATTtt
tGGGCTCAACCCAAaaaGGTCATTGGAAACTGCACGACTTGAGAGCAGGAGAGGTAAGTGGAATTCCTAGTGTAGCGGTG
AAATGCGTAGAGATTAGGAGGAACACCAGTGGCGAAGGCGGCTTACTGGACTGCATCTGACACTGAGGTACGAAAGCGTG
GGTAGCAAACAGGATTAGATACCCTGGTAGTCCACGCCGTAAACGATGAGTGCTAAGTGTTGCGGGTCAAACCGCAGTGC
TGAAGTTAACGCAATAAGCACTCCGCCTGGGGAGTACGGCCGCAAGGTTG
>OTU_537
AACGTAGGAGACAAACGTTATCCGGAGTTACTGGGCGTAAAGGGCGTGTAGGTGGTTTTGTAAGTCTGGCGTGAAATATC
TCGGCTTAACCGAGGCAGGTCGTCGGATACTGCGGAACTAGAGGACGGTAGAGGCGTGTGGAATTCCGGGTGTAGTGGTG
AAATGCGTAGAGATCCGGAGGAACACCAGTGGCGAAGGCGACACGCTGGGCCGTACCTGACACTGATGCGCGACAGCATG
GGGAGCAAACAGGATTAGAAACCCTGGTAGTCCATGCCGTAAACGATGCTAGCTGGGTGTTCAGGgggggAAACCCCTCG
GGGTACCGAAGTCAACACGGTAAGCTAGCCGCCTGGGGAGTACGGTCGCAAGATTA
>OTU_538
TACGTAGGGAGCGAGCGTTGTCCGGAATCATTGGGCGTAAAGCgcgcgTAGGCGGCCCGATAAGTCCGCTGTAAAAGTCA
ACGGCTCAACTGTTGAAAGCCGGTGGATACTGTCGGGCTAGAGTACGGAAGAGGCAAGTGGAATTCCTGGTGTAGCGGTG
GAATGCGCAGATATCAGGAGGAACACCCATAGCGAAGGCAGCTTGCTGGGACGTTACTGACGCTAAGGCGCGAAAGCGTG
GGGAGCGAACAGGATTAGATACCCTGGTAGTCCACGCCGTAAACGATGAGAACTAGGTGTGGGAGGTGTCGACTCCTCCC
GTGCCGTCGCTAACGCATTAAGTTCTCCGCCTGGGGAGTACGGCCGCAAGGCTA
>OTU_539
TACGTAGGgggCAAGCGTTGTCCGGATTTATTGGGCGTAAAGAGCTCGTAGGTGGTTCGGTAAGTCGGATGTGAAATCTC
CAGGCTCAACCTGGAGGGGTCATTCGATACTGCCGTGACTAGAGTTCGGTAGGGGAGTGTGGAATTCCTGGTGGAGCGGT
GAAATGCGCAGATATCAGGAGGAACACCCGTAGCGAAGGCGGCACTCTGGGCCGATACTGACACTGAGGAGCGAAAGCGT
GGGGAGCGAACAGGATTAGATACCCTGGTAGTCCACGCCGTAAACGTTGGGCACTAGGTGTGGGACTCTATCGACGGGTT
CCGTGCCGTAGCTAACGCATTAAGTGCCCCGCCTGGGGAGTACGGCCGCAAGGCTA
>OTU_540
TACGGAGGGTGCAAGCGTTATCCGGATTCACTGGGTTTAAAGGGTGCGTAGGTGGGTTGGTAAGTCAGTGGTGAAATCTC
CGAGCTTAACTTGGAAACTGCCATTGATACTATCAGTCTTGAATATTGTGGAGGTCAGCGGAATATGTCATGTAGCGGTG
AAATGCTTAGAGATGACATAGAACACCAATTGCGAAGGCAGCTGGCTACGCATatatTGACACTGAGGCACGAAAGCGTG
GGGATCAAACAGGATTAGATACCCTGGTAGTCCACGCCCTAAACTATGGATACTCGACATACGCGATACACTGtgtgtgt
CTGAGCGAAAGCATTAAGTATCCCACCTGGGAAGTACGATCGCAAGATTG
>OTU_541
TACGGAGGgggCTAGTGTTGTTCGGAATTACTGGGCGTAAAGGGCgcgcAGGCGGCTTGGCAAGTCGAGTGTGAAATCCC
TTGGCTTAACTAAGGAATGGCGCTCGAAACTACCTCGCTAGAGGACGGGAGAGGGAAGTGGAACTCTCGGTGTAGGGGTG
AAATCTGTAGATATCGAGAGGAACACCGGTGGCGAAGGCGGCTTCCTGGCCCGTAACTGACGCTGAGGCGCGAAAGCGTG
GGGAGCAAACAGGATTAGATACCCTGGTAGTCCACGCCCTAAACGATGGGCACTAGGTGTGGGCGGTATTAATCCCGCCT
GTGCCGTAGCTAACGCATTAAGTGCCCCGCCTGGGGAGTACGGTCGCAAGGCTG
>OTU_542
TACGTAGGgggCGAGCGTTGTCCGGAATTATTGGGCGTAAAGAGCTCGTAGGCGGCTTAGTAAGTCGGCGGTGAAATACC
GAGGCTCAACCTCGGCACTGCCGTCGATACTGCTATGGCTAGAGTTTGGTAGAGGAGAACGGAATTCCCGGTGTAGCGGT
GGAATGCGCAGATATCGGGAGGAACACCCGTAGCGAAGGCGGTTCTCTGGGCCAATACTGACGCTGAGGAGCGAAAGCGT
GGGGAGCAAACAGGATTAGATACCCTGGTAGTCCACGCTGTAAACGTTGGGCACTAGGTGTGGCGACCCGATCAACGGTT
GCCGTGCCGAAGCTAACGCATTAAGTGCCCCGCCTGGGGAGTACGGCCGCAAGGCTA
>OTU_543
TACGTAGGgggCAAGCGTTATCCAGATTTACTGGGCGTAAAGCGCGTGTAGGCGGCTGGTTAGGTGTGATGTGAAATCTT
CGGGCTCAACCCGAAAACTGCATTGCAAACCGGCCTGGCTAGAGTGCAGGAGAGGGAAGCGGAATTCCAGGTGTAGCGGT
GAAATGCGTAGATATCTGGAGGAACACCAGTGGCGAAGGCGGCTTCCTGGCCTGTAACTGACGCTGAGACGCGAAAGCGT
GGGGAGCGAACCGGATTAGATACCCGGGTAGTCCACGCCCTAAACGTTGCGAACTAGGTGTTGGTCGGATTGACCCGATC
AGTGCCGCAGCTAACGCATTAAGTTCGCCGCCTGGGGACTACGGCCGCAAGGTTA
>OTU_544
TACGAGAGGTCCAAACGTTATTCGGAATCACTGGGCTTACAGAGTTCGTAGGCGGTACGGAAAGTGGGGTGTGAAAGCCC
TCGGCTCAACCGAGGAACTGCGCTCCAAACTACCGTGCTAGAGGAAGATAGAGGTGAGCAGAACTGATGGTGGAGCGGTG
AAATGCGTTGATATCATCAGGAATACCGGAGGCGAAGGCGGCTCACTGGGTCTTTTCTGACGCTGAGGAACGAAAGCTAG
GGGAGCAAACGGGATTAGATACCCCGGTAGTCCTAGCCGTAAACGATGAGCACTGGGCCGGAGCTCTGCACAGGGTTTCG
GCCGTAGCGAAAGTGTTAAGTGCTCCGCCTGGGGAGTATGGTCGCAAGGCTG
>OTU_545
GACAGAGGTCCCGAGCGTTAGGCGGAATCACTGGGCTTAAAGCGTgtgtAGGCGGATGCCTAAGTACCTTGTGAAATCCC
ACGGCTCAACCGTGGAACTGCTTGGTATACTGGGTGTCTTGAGCCACTTAGGGGCTACCGGAACAAATGGTGGAGCGGTG
AAATGCGTAGATATCATTTGGAACGCCAATGGTGAAAACAGGTAGCTGGGAGTGTGCTGACGCTGAGACACGAAAGCCAG
GGGAGCGAACGGGATTAGATACCCCGGTAGTCCTGGCTGTAAACGATGTCGACTAGATCGTGGTGGCTCTGACGCCTTCA
CGGTCGAAGCAAAAGTGCTAAGTCGACCGCCTGGGAAGTACGGTCGCAAGGCTA
>OTU_546
TACGTAGGgggCAAACGTTGTCCGGATTTACTGGGTGTAAAGGGTGCTCAGGCGGTTTTGTAAGTCAGAAGTGAAATCCT
AGAGCTTAACTCTGGAACTGCTTTTGATACTGCAAGGCTTGAATGTGGAAGAGGAGGATGGAATTTCTGGTGTAGCAGTG
AAATGCGTAGATATCAGAAAGAACACCAGTGGCGAAGGCGGTCCTCTGGTCCACTATTGACGCTAAAGCACGAAAGCGTG
GGGAGCAAACAGGATTAGATACCCTGGTAGTCCACGCCTTAAACGATGAATACTAGACGTTGGGGTTAAACTCAGTGTCG
CAGCTAACGCATTAAGTATTCCACCTGGGGAGTACGATCGCAAGGTTG
>OTU_547
TACGGAGGGTGCAAGCGTTATCCGGAATCACTGGGTTTAAAGGGTGCGTAGGCGGAATATTAAGTCAGTGGTGAAAGCCT
GTCGCTTAACGATAGAACTGCCATTGATACTGATATTCTTGAATTGGGTTGAGGTTAGCGGAATGTGACATGTAGCGGTG
AAATGCATAGATATGTCATGGAACACCAATTGCGAAGGCAGCTAGCTGGGCCTTGATTGACGCTGAGGCACGAAAGCGTG
GGTAGCGAACAGGATTAGATACCCTGGTAGTCCACGCCCTAAACGATGCTAACTCGATGTTTGGACTTAAGGTTTGAGCA
TCCAAGGGAAACCGATAAGTTAGCCACCTGGGGAGTACGACCGCAAGGTTG
>OTU_548
GACGGAGGGTGCAAGCGTTGTTCGGATTGACTGGGCGTAAAGGGCGTGTAGGCGGTCGGCCAAGTCTGATGTGAAAGCCC
GAGGCTCAGCCTCGGAAGTGCGTCGGAAACTAGTCGGCTGGAGCGCGATAGAGGAGGGTGGAATTCCTGGTGTAGCGGTG
AAATGCGTAGATATCAGGAGGAACACCGGCGGCGAAGGCGGCCCTCTGGATCGTTGCTGACGCTGAGACGCGAAAGCGTG
GGGAGCAAACAGGATTAGATACCCTGGTAGTCCACGCTGTAAACGATGGGTACTAGGTGTTCGGGGTATTGACCcccTGA
GTGCCGCAGCTAACGCATTAAGTACCCCGCCTGGGGACTACGGCCGCAAGGTTA
>OTU_549
TACGAAGGgggCTAGCGTTGTTCGGAATTACTGGGCGTAAAGCGCACGCAGGCGGTTCGGTCAGTCAGAAGTGAAAGCCC
CGGGCTTAACCTGGGAACTGCTTTTGATACTGCCGAGCTTGAATCACGGAGAGGGTAGTGGAATTCCGAGTGTAGAGGTG
AAATTCGTAGATATTCGGAAGAACACCAGTGGCGAAGGCGACTACCTGGCCGTCGATTGACGCTCATGTGCGAAAGCGTG
GGGAGCAAACAGGATTAGATACCCTGGTAGTCCACGCCGTAAACGATGAGTGCTAGTTGTTGGGGTGCATGCACCTCAGT
GACGCAGCTAACGCGTTAAGCACTCCGCCTGGGGAGTACGGCCGCAAGGTTA
>OTU_550
TACGGggggggCAAGCGTTGTTCGGAATTACTGGGCGTAAAGGGCGCGTAGGCGGTTGGACAAGTCAGCTGTGAAAACCT
CGGGCTTAACTCGAGGCCTGCAGTTGAAACTGTCTGGCTAGAGTGTGGGAGAGGAGGGTGGAATTCCCGGTGTAGCGGTG
AAATGCGTAGATATCGGGAGGAACACCGGTGGCGAAGGCGGCTctctGGACCACAACTGACGCTGAGGCGCGAAAGCTAG
GGGAGCAAACAGGATTAGATACCCTGGTAGTCCTAGCCGTAAACGATGGATACTTGGTGTGGggggTGTTAAATCCcccT
GTGCCGAAGCTAACGCATTAAGTATCCCGCCTGGGGAGTACGGTCGCAAGTCTG
>OTU_551
TACGGAGGTGGCAAGCGTTGCTCGGAATTACTGGGCGTAAAGGGCGCGTAGGCGGGGCGATCAGTCGGGCGTGAAAGCCc
ccGGCTCAACCGGGGAACGGCGTCCGAAACTGTCGCTCTTGAGTACCGGAGAGGAGGGTGGAATTCCCGGTGTAGCGGTG
AAATGTGTAGAGATCGGGAGGAACACCGGTGGCGAAGGCGGCCCTCTGGACGGATACTGACGCTGAGGCGCGAAAGCGTG
GGGAGCAAACGGGATTAGATACCCCGGTAGTCCACGCTGTAAACGATGGGCACTAGGTGTGGGAGGTATCGACCCCTTCC
GTGCCGAAGCTAACGCATTAAGTGCCCCGCCTGGGGAGTACGGCCGCAAGGTTG
>OTU_552
TACGAAGGgggCGAGCGTTGTTCGGATTTACTGGGCGTAAAGGGCgcgcAGGCGGCCATTCAAGTCAGGCGTGAAAGCCC
CGGGCTTAACCTGGGAGGTGCGCTTGGGACTGGGTGGCTAGAGATCGGGAGAGGAGAGTGGAATTCCCAGTGTAGAGGTG
AAATTCGTAGATATTGGGAAGAACACCGGTGGCGAAGGCGGCTctctGGACCGATACTGACGCTGAGGCGCGAAAGCGTG
GGGAGCAAACAGGATTAGATACCCTGGTAGTCCACGCTGTAAACGATGtgtgCTAGACGTTGGGGAGCCTAGCTCTTCGG
TGTCGCAGCTAACGCTTTAAGCACACCGCCTGGGGAGTACGGCCGCAAGGTTA
>OTU_553
GACGTAGGgggCCAGCGTTGTTCGGAATTACTGGGTGTAAAGGGTTCGTAGGCGGTGTAGCAAGTCGGGAGTGAAATCTT
TGGGCTTAACCCAGAGGCTGCTTCCGAAACTGCTGTGCTTGAGTGTGGGAGAGGCGCGTGGAATTGCAGGTGTAGCGGTG
AAATGCGTAGATATCTGCAGGAACACCCGTGGCGAAAGCGGCgcgcTGGACCACTACTGACGCTGAGGAACGAAAGCTAG
GGGAGCAAACAGGATTAGATACCCTGGTAGTCCTAGCCCTAAACGATCAGGACTTGGGGTGCCACCCGTTCGGGTGTCGT
CCCGGAGCTAACGCGTTAAGTCCTGCACCTGGGGAGTACGGTCGCAAGACTG
>OTU_554
TACGGggggggCGAGCGTTGTTCGGAATCACTGGGCGTAAAGGGCGCGTAGGCGGCCCGCACAAGTCTGCGGTGAAAACC
TCCGGCTTAACCGGgggCCGGCCGTGGAAACTGTCGGGCTGGAGGCTGGGAGAGGGCAGCGGAATTCCCGGTGTAGCGGT
GAAATGCGTAGAGATCGGGAGGAACACCGGTGGCGAAGGCGGCTGCCTGGACCAGTCCTGACGCTGAGGCGCGAAAGCTA
GGGGAGCAAACAGGATTAGATACCCTGGTAGTCCTAGCCCTAAACGATGGATACTGGCTGTGGggggTAGCCAACCcccc
cGTGGCGAAGCTAACGCATTAAGTATCCCGCCTGGGGAGTACGGTCGCAAGTCTG
>OTU_555
TACGTAGGGTGCAAGCGTTAATCGGAATTACTGGGCGTAAAGCGTGCGCAGGCGGTTTTGTAAGTCTGTCGTGAAATCCC
CGGGCTCAACCTGGGAATTGCGATGGAGACTGCAAGGCTAGAATCTGGCAGAGGggggTAGAATTCCACGTGTAGCAGTG
AAATGCGTAGAGATGTGGAGGAACACCGATGGCGAAGGCAGCCcccTGGGTCAAGATTGACGCTCATGCACGAAAGCGTG
GGGAGCAAACAGGATTAGATACCCTGGTAGTCCACGCCCTAAACGATGTCTACTAGTTGTCGGGTTTTAATTAACTTGGT
AACGCAGCTAACGCGTGAAGTAGACCGCCTGGGGAGTACGGTCGCAAGATTA
>OTU_556
TACGTAGGgggCAAGCGTTGTCCGGATTTACTGGGTGTAAAGGGCGCGTAGGCTGGTTTGTTAGTCAGAGGTGAAATCCT
GCAGCTCAACTGTAGAATTGCCTTTGATACTGCAAGCCTTGAGTGCGGAAGagagagaCGGAATTCCAGGTGTAGTAGTG
AAATACGTAGATATCTGGAAGAACACCAGAGGCGAAGGCGGTCTCTTGGTCCGTTACTGACGCTGATGCGCGAAAGCGTG
GGGAGCAAACAGGATTAGATACCCTGGTAGTCCACGCTGTAAACGATGAATACTAGGTGTTGGGTTTTAAACTCAGTGCC
GCAGCTAACGCATTAAGTATTCCACCTGGGGAGTACGATCGCAAGGTTG
>OTU_557
CACGTAGGTCGCGAGCGTTATCCGGATTTACTGGGCGTAAAGCGCTTGTAGGCGGTTCTGTAAGTCGGGCGTGAAATCTC
CGGGCTTAACCCGGAGTGGCCGTTCGATACTGCAGGGCTTGAGGATGCTAGAGGGTGGTGGAATTCCAGGTGTAGTGGTG
AAATGCGTAGATATCTGGAGGAACATCCGTGGCGAAGGCGGCCACCTGGGGCATTCCTGACGCTGAGAAGCGACAGCTAG
GGGATCAAACGGGATTAGAAACCCCGGTAGTCCTAGCCGTAAACGATGGACGCTAGGTGTTGGCAGATCTAACCCTGTCT
GCGCCGAAGCAAACGCGTTAAGCGTCCCGCCTGGGAACTACGGTCGCAAGATTA
>OTU_558
TACGTAGGTGGCAAGCGTTGTCCGGATTTACTGGGCGTAAAGCgcgcgcAGGCGGGCTGGTCAGTCTGGGGTGAAATCTC
ACGGCTCAACCGTGAGAGGTCCCTGGATACTACTAGCCTTGAGGGGCTCAGAGGAGAGTGGAATTCCGGGTGTAGTGGTG
GAATGCGTAGATATCCGGAGGAACACCAGTGGCGAAAGCGGCTctctGGgggCAACCTGACGCTGAGGCGCGAAAGCGTG
GGGAGCGAACCGGATTAGATACCCGGGTAGTCCACGCCGTAAACGATGAGTACTAGTTGTCGGgggTATCGACCcccTCG
GTAACGAAGCTAACGCGATAAGTACTCCGCCTGGGGACTACGACCGCAAGGTTA
>OTU_559
GACAGAGGgggCAAGCGTTGCTCGGAATCACTGGGCGTAAAGGGCGCGTAGGCGGGACGCCAAGTCGGTCGTGAAATCTC
CGGGCTCAACCCGGAGGAGTCGGCCGAAACTGGTGTTCTTGAGGGAGGCAGAGGAGTCTGGAATTCCCGGTGTAGCGGTG
AAATGTGTAGAGATCGGGAGGAACACCGGTGGCGAAGGCGGGACTCTGGGCCTACCCTGACGCTGAGGCGCGAAGGCGTG
GGGAGCAAACGGGATTAGATACCCCGGTAGTCCACGCGGTAAACGATGACGACTAGGTGTGGgggggTTCAGTCCCTTCC
GTGCCGCAGCTAACGCATTAAGTCGTCCGCCTGGGGAGTACGGCCGCAAGGTTG
>OTU_560
TACGGAGGGTGCAAGCGTTATCCGGATTCACTGGGTTTAAAGGGTGCGTAGGTGGGCAGGTAAGTCAGTGGTGAAATCCC
CGAGCTTAACTTGGGAACTGCCGTTGATACTATCTGTCTTGAATATCGTGGAGGTTAGCGGAATATGTCATGTAGCGGTG
AAATGCATAGAGATGACATAGAACACCAATTGCGAAGGCAGCTGGCTACACGGTAATTGACACTGAGGCACGAAAGCGTG
GGGAGCAAACAGGATTAGATACCCTGGTAGTCCACGCCCTAAACGATGATCACTCGACATCAGCGATACACTGTTGGTGT
CTGAGCTAAAGCATTAAGTGATCCACCTGGGAAGTACGATCGCAAGATTG
>OTU_561
TACGGAGGGTGCAAGCGTTATCCGGAATCACTGGGTTTAAAGGGTGCGTAGGCGGCATGATAAGTCAGAGGTGAAAGCTT
GCGGCTCAACCGTAAAATTGCCTTTGATACTGTTATGCTTGAATCAGGTTGAGGTAGGCAGAATGTGGCATGTAGCGGTG
AAATGCATAGATATGCCATAGAATACCAATTGCGAAGGCAGCCTGCTGGACCTGTATTGACGCTGAGGCACGAAAGCGTG
GGGATCAAACAGGATTAGATACCCTGGTAGTCCACGCCCTAAACGATGCTAACTCGACATGTGTACTTCGGTGTGCGTGT
CCAAGCGAAAGCGTTAAGTTAGCCACCTGGGGAGTACGTCGGCAACGATG
>OTU_562
TACGGAGGGTGCAAACGTTGCTCGGAATTATTGGGCGTAAAGCGCACGTAGGCGGCCTATCAAGTCGGATGTGAAAGCCC
TGGGCTCAACCCAGGAAGTGCATCCGAAACTGACAGGCTTGAATGCCGGAGGGGCCCAGAGAATTCCCGGTGTAGAGGTG
AAATTCGTAGATATCGGGAGGAATACCAGTGGCGAAGGCGCTGGGCTGGACGGCGATTGACGCTGAGGTGCGAAAGCGTG
GGGAGCAAACAGGATTAGATACCCTGGTAGTCCACGCTGTAAACGATGAGTGCTAGGCGGTGGAGGATTTTGACCCCTTC
GCTGTCGAAGCTAACGCGTTAAGCACTCCGCCTGGGGAGTACGGTCGCAAGACTA
>OTU_563
GACGAACCGAGCGAACGTTGTTCGGAATCACTGGGCTTAAAGGGCGCGTAGGCGGGCTGTCAAGTCTGGGGTGAAATCCC
ACGGCTCAACCGTGGAACTGCCTTAGATACTGACGGCCTCGAGGGAGATAGGGGCGAGCGGAACTGTGAGTGGAGCGGTG
AAATGCGTTGATATTCACAGGAACTCCGGTGGCGAAGGCGGCTCGCTGGATCTTTTCTGACGCTGAGGCGCGAAAGCTAG
GGGAGCAAACGGGATTAGATACCCCGGTAGTCCTAGCCCTAAACGTTGGGTACTGGGTAGTAGACTAGACATGGGTTTAC
TGCCGCAGCAAAAGTGCTAAGTACCCCGCCTGGGGAGTATGGTCGCAAGGCTG
>OTU_564
TACAGAGGGTGCGAGCGTTAATCGGAATTACTGGGCGTAAAGCGCACGTAGACGGTCTTGTAAGTCGGGTGTGAAAGCCC
CGGGCTTAACCTGGGAACTGCATTCGAGACTGCATTACTGGAGTATGGGAGAGGGCAGTGGAATTTCCGGTGTAGCGGTG
AAATGCGTAGATATCGGAAGGAACATCAGTGGCGAAAGCGACTGCCTGGCCCAATACTGACGTTCATGTGCGAAAGCGTG
GGGAGCAAACAGGATTAGATACCCTGGTAGTCCACGCCATAAACGATGACAACTAGATGTCGGGAGGGTTAGCCTCACGG
TGTCGCAGCTAACGCGTTAAGTTGTCCGCCTGGGGAGTACGGCCGCAAGGTTG
>OTU_565
TACGTAGGTGGCAAGCGTTGTCCGGAATAACTGGGCGTAAAGCGCATGTAGACGGCATGATAAGCCAAATGTGAAATGTA
GGGGCTCAACCCCTACACTGCGATTGGAACTGTCAAGCTTGAGTGCAGGAGAGGCAAATGGAATTCCCAGTGTAGCAGTG
AAATGCGTAGAGATTGGGAGGAACACCAGTGGCGAAGGCGATTTGCTGGACTGCAACTGACGTTGAGATGCGAAAGCCAG
GGGAGCAAACGGGATTAGATACCCCGGTAGTCCTGGCCGTAAACGATGGATACTAGGTGTAGAGGGTATCGACCCCTTCT
GTGCCGCAGTGAACGCAATAAGTATCCCGCCTGGGGAGTACGGTCGCAAGACTG
>OTU_566
TACGTAGGGTGCGAGCGTTAATCGGAATTACTGGGCGTAAAGCGTGCGCAGGCGGTTTCTTAAGCCAGACGTGAAATCCC
CGGGCTTAACCTGGGAACTGCGTTTGGAACTGGGAGACTAGAGTgtgtCAGAGGGAGGTGGAATTCCGCGTGTAGCAGTG
AAATGCGTAGATATGCGGAGGAACACCGATGGCGAAGGCAGCCTCCTGGGATAACACTGACGCTCATGCACGAAAGCGTG
GGGAGCAAACAGGATTAGATACCCTGGTAGTCCACGCCCTAAACGATGTCAACTGGCTGTTGGGAgagaAATCTTTCAGT
AGCGAAGCTAACGCGTGAAGTTGACCGCCTGGGGAGTACGGCCGCAAGGTTG
>OTU_567
TACGTAGGCAGCGAGCGTTGTTCGGAGTTACTGGGCGTAAAGCGTGCGTAGGCGGTTTTGTAAGTTTGGTGTGAAATCTC
CCGGCTCAACTGGGAGGGTGCGCCGAAAACTGCAAGGCTGGAGTGTGGGAGAGGTAGGCGGAATTCCTGGTGTAGCGGTG
AAATGCGTAGATATCAGGAGGAACACCTGTGGTGTAGACGGCTTACTGGACCATGACTGACGCTGAGGCACGAAAGCGTG
GGGAGCAAACAGGATTAGATACCCTGGTAGTCCACGCCCTAAACGATGCATACTTGGTGTGGGCAGTTCATTCTGTCTGT
GCCGGAGCTAACGCGTTAAGTATGCCGCCTGGGGAGTACGGTCGCAAGGCTG
>OTU_568
AACGTAGGTGGCGAGCGTTATCCGGATTTACTGGGCGTAAAGCgcgcgcAGGTGGTTGAGTAAGTTGGGTGTGAAATCTC
TTGGCTTAACTGGGAGGAGACGCTCAAGACTGCTTGGCTTGAGGTCGAgagagGGGTGCAGAATTCCCGGTGTAGTGGTG
GAATGCGTAGATATCGGGAGGAATACCAGTGGCGAAAGCGGCGCCCTGGCTCGCACCTGACACTGAGGCGCGAAAGCGTG
GGGAGCGAACGGGATTAGATACCCCGGTAGTCCACGCTGTAAACGATGTGAACTGGGTGTTGGCGGTATGAATTCCGTCG
GTGCCGTAGCAAACGCGATAAGTTCACCGCCTGGGGAGTACGGTCGCAAGGCTA
>OTU_569
TACGTAGGTGACAAGCGTTGTCCGGATTTATTGGGCGTAAAGCGAGCGCAGGCGGTCTTTTAAGTCTGATGTGAAAGCCC
ACGGCTCAACCGTGGAGGGTCATTGGAAACTGGAAGACTTGAATGCAGAAGAGGAAAGTGGAATTCCATGTGTAGCGGTG
AAATGCGTAGATatatGGAGGAACACCAGTGGCGAAGGCGACTTTCTGGTCTGTAATTGACGCTGAGGCTCGAAAGCGTG
GGGAGCGAACAGGATTAGATACCCTGGTAGTCCACGCCGTAAACGATGAGTGCTAAGTGTTGGAGGGTTTCCGCCCTTCA
GTGCTGGAGCTAACGCATTAAGCACTCCGCCTGGGGAGTACGGCCGCAAGGCTG
>OTU_570
TACAGAGACTGCAAGCGTTATTCGGATTCACTGGGCGTAAAGGGTGCGCAGGCGGTTGGGTgtgtCAGATGTGAAATCCC
GAGGCTCAACCTCGGAACTGCGTCTGAAACTACTCGACTAGAGTACTGGAGAGGGTAACGGAATTCACGGTGTAGCAGTG
AAATGCGTAGATATCGTGAGGAACACCAGAGGCGAAGGCGGTTACCTGGACAGTTACTGACGCTCAGGCACGAAAGCATG
GGGAGCAAAAGGGATTAGATACCCCTGTAGTCCATGCCCTAAACGGTGCACACTAGGTCTTAGCGGATTCGACCCCACTA
GGGCCCAAGCTAACGCGTTAAGTGTGCCGCCTGAGGACTACGGTCGCAAGACTA
>OTU_571
TACGTAGGCAGCAAGCGTTGTTCGGAATTACTGGGCGTAAAGAGTACGTAGGTGGTTTGCCAAGTCCGATGTGAAATCTC
CTGGCTTAACTGGGAGGGTGCATTAGATACTGGCAGGCTTGAGTGTGGGAGAGGAGAGCGGAATTCCTGGTGTAGCGGTG
AAATGCGTAGATATCAGGAGGAACGCCTGTGGTGTAGACGGCTctctGGACCATTACTGACACTGAGGTACGAAAGCGTG
GGTAGCAAACAGGATTAGATACCCTGGTAGTCCACGCCCTAAACGATGCATACTTGGTGTGGGCAGTTCAGTCTGTCCGT
GCCGGAGCTAACGCGTTAAGTATGCCGCCTGGGGAGTACGGTCGCAAGGCTG
>OTU_572
GACGGAGGAGGCTAGCGTTGTTCGGAATTACTGGGCGTAAAGCGTGCGCAGGCGGCCTGGTTAGTCGGAGGTGAAATCCC
GGGGCTCAACTCCGGAACTGCCTCCGAGACGGCTGGGCTTGAGCGAAGGAGAGGAGAGCGGAATTCCCAGTGTAGAGGTG
AAATTCGTAGATATTGGGAAGAACACCGGTGGCGAAGGCGGCTctctGGCCTTTTGCTGACGCTCAGGCACGAAAGCGTG
GGGAGCAAACAGGATTAGATACCCTGGTAGTCCACGCCGTAAACGATGGATGCTGGATGTCGGggggCTTGCCCCTCGGT
GTCGAAGCCAACGCGATAAGCATCCCGCCTGGGGAGTACGGCCGCAAGGTTA
>OTU_573
TACGAAGGGTGCAAGCGTTAGTCGGAATTACTGGGCGTAAAGCGTGCGTAGGCGGTTGGTTAAGTCGGATGTGAAAGCCC
TGGGCTCAACCTGGGAATGGCACTCGATACTGGCCAGCTGGAGTAAGGTAGAGGATGGTGGAATTCCCGGTGTAGCGGTG
AAATGCGTAGAGATCGGGAGGAACATCTGTGGCGAAGGCGGCCATCTGGACCATTACTGACGCTGAGGCACGAAAGCGTG
GGGAGCAAACAGGATTAGATACCCTGGTAGTCCACGCCCTAAACGATGCGGACTGGACGTTGGGCGCAATTTGGCGCTCA
GTGTCGAAGCTAACGCGTTAAGTCCGCCGCCTGGGGAGTACGCTCGCAAGAGTG
>OTU_574
TACGTAGGGTGCAAGCGTTGCTCGGAATTACTGGGCGTAAAGGGAGCGCAGGCGGTTTTGTATGTCGCAGGTGAAATACT
CCGGCTTAACTGGAGAAACGCCTGCGAAACTGCAGGACTAGAGGACAGGAGAGGTGGACGGAATTCCCGGTGTAGCGGTG
AAATGCGTAGATATCGGGAGGAACGCCGAAGGCGAAGGCAATCCACTGGACTGTTCCTGACGCTCATGCTCGAAAGCTAG
GGGATCAAACGGGATTAGATACCCCGGTAGTCCTAGCCGTAAACTATGGGTACTAGGTATGGCGGCGTCTGCTTGCCGTG
CCGAAGCTAACGCATTAAGTACCCCGCCTGGGGAGTACGGTCGCAAGGCTG
>OTU_575
TACGAAGGgggCTAGCGTTGTTCGGAATCACTGGGCGTAAAGGGCGCGTAGGCGGCCGATTAAGTCGGgggTGAAAGCCT
GTGGCTCAACCACAGAATTGCCTTCGATACTGATTGGCTTGAGACCGGAAGAGGTCAGTGGAACTGCGAGTGTAGAGGTG
AAATTCGTAGATATTCGCAAGAACACCAGTGGCGAAGGCGGCTGACTGGTCCGGTTCTGACGCTGAGGCGCGAAAGCGTG
GGGAGCAAACAGGATTAGATACCCTGGTAGTCCACGCCGTAAACGATGAATGCCAGCCGTTGGCGAGCTTGCTCGTCAGT
GGCGCAGCTAACGCTTTAAGCATTCCGCCTGGGGAGTACGGTCGCAAGATTA
>OTU_576
TACGTAGGCAGCGAGCGTTGTTCGGAGTTACTGGGCGTAAAGGGTgtgtAGGCGGTTCTTTAAGTTTGGTGTGAAATCTC
CCGGCTCAACCGGGAGGGTGCGCCGAATACTGAGGGACTAGAGTACGGGAGAGGAAAGTGGAATTCCTGGTGTAGCGGTG
AAATGCGTAGATATCAGGAGGAACACCGGTGGTGTAGACGGCTTTCTGGACCGTAACTGACGCTGAGACACGAAAGCGTG
GGTAGCAAACAGGATTAGATACCCTGGTAGTCCACGCCCTAAACGATGCATATTTGGTGTGGGTCATTCAGTTGATCCGT
GCCGGAGCTAACGCGTTAAATATGCCGCCTGGGGAGTACAGTCGCAAGGCTG
>OTU_577
TACGGAGGGTGCAAGCGTTATCCGGATTTACTGGGTTTAAAGGGTGCGTAGGTGGGTCTGTAAGTCAGTGGTGAAATCTC
CGAGCTTAACTCGGAAACTGCCATTGATACTATAGGTCTTGAATTATCTGGAGGTAAGCGGAATATGTCATGTAGCGGTG
AAATGCTTAGATATGACATAGAACACCAATTGCGAAGGCAGCTTACTACGGATCGATTGACACTGAGGCACGAAAGCGTG
GGGATCAAACAGGATTAGATACCCTGGTAGTCCACGCCCTAAACGATGGATACTCGACATTTGCGATATACTGTAAGTGT
CTGAGCGAAAGCATTAAGTATCCCACCTGGGAAGTACGATCGCAAGATTG
>OTU_578
TACAGAGGGTGCAAGCGTTGTTCGGAATTATTGGGCGTAAAGGGCGCGTAGGCGGTGTCGCAAGTCCGTGGTGAAATCTC
CAGGCTCAACTTGGAGTCTGCCGCGGAAACTGCGGTGCTAGAGTGTGGGAGAGGTGCGTGGAATTCCCGGTGTAGCGGTG
AAATGCGTAGATATCGGGAGGAACACCTGTGGCGAAAGCGGCGCACTGGACCACAACTGACGCTGATGCGCGAAAGCTAG
GGGAGCAAACAGGATTAGATACCCTGGTAGTCCTAGCCCTAAACGATGAACACTTGGTGTGGCGGGTACCCAATCCCGCC
GTGCCGGAGCTAACGCGTTAAGTGTTCCGCCTGGGGAGTACGGTCGCAAGGCTG
>OTU_579
TACGTAGGTGGCAAGCGTTGTCCGGAATTATTGGGCGTAAAGCgcgcgcAGGCGGTCTCTTAAGTCTGATGTGAAAGCCC
ACGGCTCAACCGTGGAGGGTCATTGGAAACTGGGAGACTTGAGTACAGAAGAGGAGAGTGGAATTCCACGTGTAGCGGTG
AAATGCGTAGATATGTGGAGGAACACCAGTGGCGAAGGCGACTctctGGTCTGTAACTGACGCTGAGGCGCGAAAGCGTG
GGGAGCAAACAGGATTAGATACCCTGGTAGTCCACGCCGTAAACGATGAGTGCTAGGTGTTAGGGGTTTCGATGCCCTTA
GTGCCGAAGTTAACACATTAAGCACTCCGCCTGGGGAGTACGACCGCAAGGTTG
>OTU_580
TACGTAGGGTGCAAGCGTTAATCGGAATTACTGGGCGTAAAGCGTGCGCAGGCGGTCGTAAAAGACAGATGTGAAATCCC
CGGGCTTAACCTGGGAACTGCATTTGTGACTGTACGGCTGGAGTGCGGCAGAGGgggATGGAATTCCGCGTGTAGCAGTG
AAATGCGTAGATATGCGGAGGAACACCGATGGCGAAGGCAATCCCCTGGGCCTGCACTGACGCTCATGCACGAAAGCGTG
GGGAGCAAACAGGATTAGATACCCTGGTAGTCCACGCCCTAAACTATGTCAACTGGTTGTTGGGAAGGTTCCTTCTCAGT
AACGAAGCTAACGCGTGAAGTTGACCGCCTGGGGAGTACGGCCGCAAGGTTG
>OTU_581
TACGGAGGGTGCAAGCGTTGTTCGGAATCACTGGGCGTAAAGGGCGTGTAGGCGGCCGGCTAAGTCTGATGTGAAAGCCC
GGGGCTCACCcccGGAAGGGCATTGGATACTGGCAGGCTCGAGTCCCGGAGAGGAGGGTGGAATTCCTGGTGTAGCGGTG
AAATGCGTAGATATCAGGAGGAACACCGGTGGCGAAGGCGTCCCTCTGGACGGTGACTGACGCTGAGACGCGAAAGCGTG
GGGAGCAAACAGGATTAGATACCCTGGTAGTCCACGCTGTAAACGATGAGCACTAGGTGTCGTGGGTATTGACCcccGCG
GTGCCGTAGCTAACGCATTAAGTGCTCCGCCTGGGGACTACGGCCGCAAGGTTA
>OTU_582
TACGGAGGGTGCAAGCGTTATCCGGATTTATTGGGTTTAAAGGGTCCGTAGGCGGACTTATAAGTCAGTGGTGAAAGCCT
GTCGCTTAACGATAGAACTGCCATTGATACTGTAAGTCTTGAGTATATTTGAGGTAGCTGGAATAAGTAGTGTAGCGGTG
AAATGCATAGATATTACTTAGAACACCAATTGCGAAGGCAGGTTACCAAGATATAACTGACGCTGAGGGACGAAAGCGTG
GGGAGCGAACAGGATTAGATACCCTGGTAGTCCACGCCGTAAACGATGCTAACTCGTTtttGGGCTTTAGGGTTCAGAGA
CCAAGCGAAAGTGATAAGTTAGCCACCTGGGGAGTACGCTCGCAAGAGTG
>OTU_583
TACGAAGGGTGCAAGCGTTATCCGGATTCATTGGGTTTAAAGGGTGCGTAGGCGGGGCGATAAGTCAGTGGTGAAATCCT
GCAGCTTAACTGTAGCATTGCCATTGATACTGTCGTCCTTGAGTACGCTTGACGTGAGCGGAATGTGCCGTGTAGCGGTG
AAATGCTTAGATATGGCACAGAACACCAATTGCGAAGGCAGCTCACGAAGGCGAAACTGACGCTGAGGCACGAAAGCGTG
GGGATCGAACAGGATTAGATACCCTGGTAGTCCACGCCGTAAACGATGATCACTCGTGATTGGCGATACACGGTCAGTCA
CCTAGCGAAAGCGTTAAGTGATCCACCTGGGGAGTACGATCGCAAGATTG
>OTU_584
TACAGAGGGTGCAAGCGTTGTTCGGAATTATTGGGCGTAAAGCGCGTGTAGGCGGCCATGCAAGTCGGGTGTGAAAGCCC
TCGGCTTAACCGAGGAAGTGCGCTCGATACTACATGGCTTGAGTGCCGGAGAGGGTGGCGGAATTCCCGGTGTAGAGGTG
AAATTCGTAGATATCGGGAGGAACACCAGTGGCGAAGGCGGCCACCTGGACGGTAACTGACGCTGAGACGCGAAAGCGTG
GGGAGCAAACAGGATTAGATACCCTGGTAGTCCACGCTGTAAACGATGAGCGCTAGGTGTTGTGGGTGTTGACCcccGCA
GTGCCGCAGCTAACGCATTAAGCGCTCCGCCTGGGAAGTACGGCCGCAAGGCTA
>OTU_585
TACGTAGGGTGCGAGCGTTAATCGGAATTACTGGGCGTAAAGCGTGCGCAGGCGGCCTCTTAAGACAGGTGTGAAATCCC
CGGGCTTAACCTGGGAATGGCGCTTGTGACTGGggggCTTGGAGTGCGGAAGAGGGAGATGGAATTCCTGGTGTAGCAGT
GAAATGCGTAGAGATCAGGAGGAACACCGATGGCGAAGGCAGTCTCCTGGGCCAGCACTGACGCTCATGCACGAAAGCGT
GGGGAGCAAACAGGATTAGATACCCTGGTAGTCCACGCCCTAAACGATGTCGACTAGTTGTTGGGGAAGGAGACTTCCTT
AGTAACGCAGCTAACGCGTGAAGTCGACCGCCTGGGGAGTACGGCCGCAAGGTTA
>OTU_586
TACGTAGGgggCAAGCGTTGTCCGGATTTATTGGGCGTAAAGCGCGTGTAGGCGGCCAGATAAGTCCGCTGTGAAAACTC
GAGGCTCAACTTCGAGCTGTCGGTGGAAACTATCTGGCTAGAGTCCGGAAGAGGAGAGTGGAATTCCTGGTGTAGCGGTG
AAATGCGCAGATATCAGGAAGAACACCCGTGGCGAAAGCGGCTctctAGGACGGTACTGACGCTGAGACGCGAAAGCGTG
GGGAGCAAACAGGATTAGATACCCTGGTAGTCCACGCCGTAAACGATGGGTGCTAGGTGTGGGCGGTGTCGACTCCGTCC
GTGCCGAAGCTAACGCATTAAGCACCCCGCCTGGGGAGTACGGCCGCAAGGCTA
>OTU_587
TACGGAATGTGCAAACGTTATTCGGAATCACTGGGCTTAAAGAGTCCGTAGGCGGCTTGTTAGGTGAGGTGTGAAATCCC
TCGGCCCAACCGAGGAATTGCGCTTCAAACCGGCAAGCTAGAGGAGGATAGAGGTGGGCGGAACTGATGGTGGAGCGGTG
AAATGCGTTGATATCATCAGGAACACCGGAGGCGAAGGCGGTCCACTGGGTCCTATCTGACGCTGAGGGACGAAAGCTAG
GGGAGCGAACGGGATTAGATACCCCGGTAGTCCTAGCCTTAAACGATGAGCACTAGACCGAAGAATCTCCACGATTtttt
GGTCGTAGCGAAAGTGTTAAGTGCTCCGCCTGGGGAGTATGGTCGCAAGGCTG
>OTU_588
GACAGAGGGTGCAAACGTTGTTCGGAATTACTGGGCGTAAAGCGAGTGTAGGCGGTTTGGTAAGTCGGATGTGAAAGCCC
CGGGCTCAACCCGGGAAGTGCACTCGATACTGCCAAGCTAGAGTATCGGAGAGGTTGGTGGAATTCTCGGTGTAGAGGTG
AAATTCGTAGATATCGAGAGGAACACCGGTGGCGAAGGCGGCCAACTGGACGAATACTGACGCTGAGACTCGAAAGCGTG
GGGAGCAAACAGGATTAGATACCCTGGTAGTCCACGCCGTAAACGATGGGTGCTAGGTGTCGCGGGCTTTGACTCCTGCG
GTGCCGTAGCTAACGCATTAAGCACCCCGCCTGGGAAGTACGGCCGCAAGGCTA
>OTU_589
TACGAAGGGTGCAAACGTTGCTCGGAATCATTGGGCGTAAAGCGCACGTAGGCGGCTTTCTAAGTCGGATGTGAAATCCC
TCGGCTTAACCGAGGACGTGCATCCGAAACTGGGAGGCTTGAGTATGGAAGAGGGTCGCAGAATTCCCGGTGTAGAGGTG
AAATTCGTAGATATCGGGAGGAATACCAGTGGCGAAGGCGGCGACCTGGGCCAATACTGACGCTGAGGTGCGAAAGCGTG
GGGAGCAAACAGGATTAGATACCCTGGTAGTCCACGCCGTAAACGATGAGTGCTAGGTGCTGCGGGTATTGACCCCTGCG
GTGCCGTAGCTAACGCGTTAAGCACTCCGCCTGGGGAGTACGGCCGCAAGGCTA
>OTU_590
TACAGAGGGTGCGAGCGTTAATCGGAATTACTGGGCGTAAAGCGCACGTAGGTGGCTTTGCAAGTCGATTGTGAAATCCC
CGGGCTTAACCTGGGAACTGCAGTCGAGACTGCTTTGCTTGAGTATGGGAGAGGGAGGTGGAATTTCCGGTGTAGCGGTG
AAATGCGTAGATATCGGAAGGAACATCAGTGGCGAAGGCGACCTCCTGGACCAATACTGACACTCAAGTGCGAAAGCGTG
GGGAGCAAACAGGATTAGATACCCTGGTAGTCCACGCCATAAACGATGACAACTGGATGTCGGAGGGGTCTGCCCTTCGG
TGTCGTAGCTAACGCGTTAAGTTGTCCGCCTGGGGAGTACGGCCGCAAGGTTG
>OTU_591
TACGGAGGGTGCGAGCGTTGTCCGGAATCACTGGGCGTAAAGGGCGCGTAGGCGGCCCGTTAAGTTGCCGGTGAAATCCC
GCGGCTCAACTGCGGGGCGGCCGGTAAGACTGGCGGGCTCGAGCACGGTAGAGGCAGATGGAATTCCCGGTGTAGCGGTG
GAATGCGTAGAGATCGGGAAGAACACCAGTGGCGAAGGCGTTCTGCTGGGCCGTTGCTGACGCTGAGGCGCGACAGCGTG
GGGAGCAAACAGGATTAGATACCCTGGTAGTCCACGCCGTAAACGATGGACACTAGGCGTCGGggggAGCGACCcccTCG
GTGCCGTCGCTAACGCAGTAAGTGTCCCGCCTGGGGAGTACGGCCGCAAGGCTG
>OTU_592
TACGAAGGgggCTAGCGTTGTTCGGAATTACTGGGCGTAAAGCgcgcgcAGGCGGGTCATCAAGTCAGAGGTGAAAGCCC
GGAGCTTAACTCCGGAATAGCCTTTGAAACTGTTGGTCTTGAGTACGGGAGAGGTGAGTGGAATTCCCAGTGTAGAGGTG
AAATTCGTAGATATTGGGAAGAACACCAGTGGCGAAGGCGGCTCACTGGCCCGTTACTGACGCTCAGGCGCGATAGCGTG
GGGATCAAACAGGATTAGATACCCTGGTAGTCCACGCCGTAAACGATGAATGCTAGCCGTTGGGCAGCTTGCTGTTCAGT
GGCGCAGCTAACGCATTAAGCATTCCGCCTGGGGAGTACGGCCGCAAGGTTG
>OTU_593
GACGTAGGGCGCGAGCGTTGTCCGGATTTATTGGGCGTAAAGAGCTCGTAGGCGGCTTGTCGCGTCGACTGTGAAAACCC
GCGGCTCAACCGCGGGCCTGCAGCCGATACGGGCAGGCTAGAGTTCGGTAGGGGAGACTGGAATTCCTGGTGTAGCGGTG
AAATGCGCAGATATCAGGAGGAACACCGATGGCGAAGGCAGGTCTCTGGGCCGATACTGACGCTGAGGAGCGAAAGCGTG
GGGAGCGAACAGGATTAGATACCCTGGTAGTCCACGCTGTAAACGTTGGGCGCTAGGTGTGGgggACCTCTCCGGTTCTC
TGTGCCGCAGCTAACGCATTAAGCGCCCCGCCTGGGGAGTACGGCCGCAAGGCTA
>OTU_594
TACGGAGGGTGCGAGCGTTGTCCGGAATCACTGGGCGTAAAGGGCGCGTAGGCGGCGCGGTAAGTAGGgggTGAAATCCT
GCGGCTCAACCGCAGCATTGCCTTCTAGACTGCCGTGCTCGAGCACAGTAGAGGCAGACGGAATTCCCGGTGTAGCGGTG
GAATGCGTAGAGATCGGGAAGAACACCGGTGGCGAAGGCGGTCTGCTGGGCTGTTGCTGACGCTGAGGCGCGACAGCGTG
GGGAGCAAACAGGATTAGATACCCTGGTAGTCCACGCCGTAAACGATGGGTACTAGGCGTCGGggggAGCGACCCTCCCG
GTGCCGTCGCTAACGCACTAAGTACCCCGCCTGGGGAGTACGGCCGCAAGGCTG
>OTU_595
GACAGGgggTGCAAGCGTTGCTCGGAATCACTGGGCGTAAAGCGCACGTAGGCGGTCTCATAAGTCGGGTGTGAAAGCCC
TCAGCCTAACTGAGGAACTGCGCCCGATACTGCGAGGCTAGAGGATGGGAGGGGAGAGTGGAATTCCTGGTGGAGCGGTG
AAATGCGTAGATATCAGGAGGAATACCAGTGGCGAAGGCGACTctctGGTCCATTCCTGACGCTGAGGTGCGAGAGCTAG
GGGAGCAAACGGGATTAGATACCCCGGTAGTCCTAGCTGTAAACGATGGGCACTGGGTAGAGGAACTCTTATGTGTTTCT
CTGCCGGAGCTAACGCGTTAAGTGCCCCGCCTGGGGAGTATGCTCGCAAGGGTA
>OTU_596
GACAGAGGGTGCAAACGTTGTTCGGAATTACTGGGCGTAAAGCGTgtgtAGGCGGTCTGCTAAGTCGGGTGTGAAAGCCC
TGGGCTCAACCCAGGAAGTGCACTCGAAACTGGCAGGCTAGAGTACTGGAGAGGTTGGTGGAATTCTCGGTGTAGAGGTG
AAATTCGTAGATATCGAGAGGAACACCGGTGGCGAAGGCGGCCAACTGGACAGATACTGACGCTGAGACACGAAAGCGTG
GGGAGCAAACAGGATTAGATACCCTGGTAGTCCACGCCGTAAACGATGGGTGCTAGGTGTCGCGGGCTTTGACTCCTGCG
GTGCCGTAGCTAACGCATTAAGCACCCCGCCTGGGAAGTACGGCCGCAAGGCTA
>OTU_597
GACGGAGGGTGCTAGCGTTGTTCGGAATGACTGGGCGTAAAGGGCGCGTAGGCGGCCGGTTGCGTCGGATGTGAAAGCCC
GGGGCTCAACCCCGGAACGGCATCCGATACGGGCTGGCTCGAGACCGAgagagGTGAGTGGAATACCCAGTGTAGAGGTG
AAATTCGTAGATATTGGGTGGAACACCGGTGGCGAAAGCGGCTCACTGGCTCGGTTCTGACGCTGAGGCGCGAAAGCGTG
GGGAGCAAACAGGATTAGATACCCTGGTAGTCCACGCCCTAAACGATGTGGGCTGGGCGTCGGggggCTTGCCCCTCGGT
GCCGGAGCTAACGCGGTAAGCCCACCGCCTGGGGAGTACGGCCGCAAGGTTA
>OTU_598
TACGGAGGGTGCGAGCGTTGTCCGGAATCACTGGGCGTAAAGGGCGCGTAGGCGGCTTCTCAAGCGTGTGGTGAAAGTCC
GGGGCTCAACCCCGGATCGGCCGTGCGGACTGGGGAGCTCGAGTTCTGTAGAGGCGGGTGGAATTCCGGGTGTAGCGGTG
GAATGCGTAGAGATCCGGAAGAACACCGGTGGCGAAGGCGGCCCGCTGGGCAGAGACTGACGCTGATGCGCGACAGCGTG
GGGAGCAAACAGGATTAGATACCCTGGTAGTCCACGCCGTAAACGATGGGCACTAGGTGCTTGGgggAGCGACCCTCTGA
GTGCCGGCGCTAACGCATTAAGTGCCCCGCCTGGGGAGTACGGCCGCAAGGCTG
>OTU_599
TACGGAGGGTGCGAGCGTTAATCGGAATTACTGGGCGTAAAGCgcgcgTAGGCGGTTCGATAAGTCGGGTGTGAAAGCCC
TGGGCTTAACCTGGGAATTGCATTCGATACTGTCGAGCTAGAGTGTGGTAGAGGGAAGTGGAATTTCCGGTGTAGCGGTG
AAATGCGTAGATATCGGAAGGAACATCAGTGGCGAAGGCGGCTTCCTGGACCAACACTGACGCTGAGGTGCGAAAGCGTG
GGGAGCAAACAGGATTAGATACCCTGGTAGTCCACGCCCTAAACGATGAGAACTAGCCGTTGGAGGAGCTTATTCCTCTA
GTGGCGCAGCTAACGCGATAAGTTCTCCGCCTGGGGAGTACGGCCGCAAGGTTA
>OTU_600
TACAGAGGGTGCGAGCGTTGTCCGGAATCACTGGGCGTAAAGGGCGCGTAGGTGGCCTGGTAAGTAGGgggTGAAATCTC
GAGGCTCAACTTCGAGGCTGCCTCCTAAACTGTCAGGCTTGAGCAGAGTAGAGGCAGGTGGAATTCCCGGTGTAGCGGTG
GAATGCGTAGAGATCGGGAAGAACATCGGTGGCGAAGGCGGCCTGCTGGGCTCTTGCTGACACTGAGGCGCGACAGCGTG
GGGAGCAAACAGGATTAGATACCCTGGTAGTCCACGCCGTAAACGATGGGTACTAGGCGCCGGggggAGCGACCCCTTCG
GTGCCGTCGCTAACGCAATAAGTACCCCGCCTGGGGAGTACGGCCGCAAGGCTG
>OTU_601
TACAGAGGTGGCGAGCGTTATTCGGAATTATTGGGCGTAAAGGGCGCGTAGGCGGCCAAGCAAGTCCTGGGTGAAATCCC
TCGGCTCAACCGAGGAACTGCCTCGGAAACTGCATGGCTCGAGGCCGGGAGAGGGTAGCGGAATTCCCAGTGTAGCGGTG
AAATGCGTAGATATTGGGAGGAACACCGGTGGCGAAGGCGGCTACCTGGACCGGTTCTGACGCTGATGCGCGAAAGCGTG
GGGAGCAAACAGGATTAGATACCCTGGTAGTCCACGCTGTAAACGATGGGTGCTCGGTGTCGCGGGTATCGACCCCTGCG
GTGCCTTAGCTAACGCGTTAAGCACCCCGCCTGGGGAGTACGGTCGCAAGGCTG
>OTU_602
TACGTAGGGGCCTAGCGTTGTCCGGATTTATTGGGCGTAAAGAGCTCGTAGGCGGTTTGGTGAGTCGGGTGTGAAATCTC
CACGCTCAACGTGGAGGGGCCACCCGATACTGCCATGACTAGAGTCCGGTAGGGGAGTGTGGAATTCCCGGTGTAGCGGT
GAAATGCGCAGATATCGGGAGGAACACCAGTAGCGAAGGCGACACTCTGGGCCGGTACTGACGCTGAGGAGCGAAAGCGT
GGGGAGCAAACAGGATTAGATACCCTGGTAGTCCACGCTGTAAACGTTGGGCACTAGGTGTGGGACTCTATCGACGGGTT
CCGTGCCGTAGCTAACGCATTAAGTGCCCCGCCTGGGGAGTACGGCCGCAAGGCTA
>OTU_603
TACGGggggAGCAAGCGTTGTTCGGATTCATTGGGCGTAAAGGGCGCGTAGGCGGCTCGGTAAGTCTGACGTGAAATGCA
CCGGTTCAACCGGGGCGCTGTGTCAGAAACTGCCAGGCTTGAGGTCGAGGGAGGAAGGTGGAATTCCTGGTGTAGCGGTG
AAATGCGTAGATATCAGGAGGAACACCCGTGGCGAAGGCGACCTTCTATCTCGATTCTGACGCTGAGGCGCGAAAGCTAG
GGGAGCAAACGGGATTAGATACCCCGGTAGTCCTAGCCGTAAACGATGGGCACTAGGTGTGGGAGGTATCGACCCCTTCC
GTGCCGCAGCTAACGCATTAAGTGCCCCGCCTGGGGAGTACGGCCGCAAGGTTG
>OTU_604
TACGAAGGgggCTAGCGTTGCTCGGAATTACTGGGCGTAAAGGGCGCGTAGGCGGATCGTTAAGTCAGAGGTGAAATCCC
AGGGCTCAACCCTGGAACTGCCTTTGATACTGGCGATCTTGAGTATGAgagagGTATGTGGAACTCCGAGTGTAGAGGTG
AAATTCGTAGATATTCGGAAGAACACCAGTGGCGAAGGCGACATACTGGCTCATTACTGACGCTGAGGCGCGAAAGCGTG
GGGAGCAAACAGGATTAGATACCCTGGTAGTCCACGCCGTAAACGATGATTGCTAGTTGTCGGGCTGCATGCAGTTCGGT
GACGCAGCTAACGCATTAAGCAATCCGCCTGGGGAGTACGGTCGCAAGATTA
>OTU_605
TACGAAGGgggCTAGCGTTGCTCGGAATCACTGGGCGTAAAGCGCACGTAGGCGGACTCTTAAGTCAGGGGTGAAATCCT
GGAGCTCAACTCCAGAACTGCCTTTGATACTGGGAGTCTTGAGTTCGGGAGAGGTGAGTGGAACTGCGAGTGTAGAGGTG
AAATTCGTAGATATTCGCAAGAACACCAGTGGCGAAGGCGGCTCACTGGCCCGATACTGACGCTGAGGTGCGAAAGCGTG
GGGAGCAAACAGGATTAGATACCCTGGTAGTCCACGCTGTAAACGATGGATGCTAGCCGTTGGCGGGTTTACTCGTCAGT
GGCGCAGCTAACGCATTAAGCATCCCGCCTGGGGAGTACGGTCGCAAGATTA
>OTU_606
TACGTAGGGTGCGAGCGTTAATCGGAATTACTGGGCGTAAAGCGTGCGCAGGCGGTTTCACAAGCTAGATGTGAAAGCCC
CGGGCTTAACCTGGGAACTGCATTTAGGACTGTGGAGCTAGAGTGCGGCAGAGGGAGGTGGAATTCCACGTGTAGCAGTG
AAATGCGTAGAGATGTGGAGGAACACCGATGGCGAAGGCAGCCTCCTGGGCCGACACTGACGCTCATGCACGAAAGCGTG
GGGAGCAAACAGGATTAGATACCCTGGTAGTCCACGCCCTAAACTATGTCAACTGGTTGTTGGGGAAGGTAACTTCCTTA
GTAACGAAGCTAACGCGTGAAGTTGACCGCCTGGGGAGTACGGCCGCAAGGTTA
>OTU_607
GACGGAGGGTGCAAGCGTTGTTCGGAATTACTGGGCGTAAAGCGCGGGCAGGTGGTCCTTTAAGTCCTTTGTGAAATCCC
GGGGCTCAACTCCGGATGTGCATAGGATACTGGAGGACTGGAGACTGGTAGAGGCGAGCGGAATTCCTGGTGTAGCGGTG
GAATGCGTAGATATCAGGAAGAACACCGGTGGCGAAGGCGGCTCGCTGGGCCAGTTCTGACACTCATCCGCGAAAGCGTG
GGGAGCAAACAGGATTAGATACCCTGGTAGTCCACGCTGTAAACGATGGGCACTAGATGCCGGGCCTATAGACGGGTTCG
GTGTCGCAGCTAACGCATTAAGTGCCCCGCCTGGGGAGTACGGCCGCAAGGCTG
>OTU_608
TACGGggggTGCGAACGTTGTTCGGAATCACTGGGCGTAAAGGGCGCGTAGGCGGCCGTGTAAGTGGGGTGTGAAATCCc
ccGGCTCAACCGGGGAACTGCATCCCAGACTGCATGGCTTGAGGGCAGCAGAGGAAACGGGAATTCCCGGTGTAGCGGTG
AAATGCGTAGATATCGGGAGGAACACCAGTGGCGAAGGCGCGTTTCTGGGCTGCATCTGACGCTGATGCGCGAAAGCTAG
GGGAGCAAACAGGATTAGATACCCTGGTAGTCCTAGCCGTAAACGGTGGGCACTAGGTGTAGGAGGTATCGACCCCTCCT
GTGCCGCAGCTAACGCATTAAGTGCCCCGCCTGGGGAGTACGGCCGCAAGGTTG
>OTU_609
TACGTAGGGTGCGAGCGTTAATCGGAATTACTGGGCGTAAAGCGTGCGCAGGCGGCTTTGTAAGACAGATGTGAAATCCC
CGGGCTCAACCTGGGAACTGCATTTGTGACTGCAAGGCTAGAGTGCGTCAGAGGGAGGTGGAATTCCGCGTGTAGCAGTG
AAATGCGTAGAGATGCGGAGGAACACCGATGGCGAAGGCAGCCTCCTGGGATGACACTGACGCTCATGCACGAAAGCGTG
GGGAGCAAACAGGATTAGATACCCTGGTAGTCCACGCCCTAAACGATGTCAACTAGTTGTCGGGGATTCATTTCCTTGGT
AACGCAGCTAACGCGTGAAGTTGACCGCCTGGGGAGTACGGCCGCAAGGTTA
>OTU_610
TACGGAGGgggCCAGCGTTGTTCGGAATTATTGGGCGTAAAGGGCGCGTAGGCGGTCCGGCAAGTCAGTTGTGAAATCCC
CTGGCTCACCCAGGGAACTGCTTCTGAAACTGCCAGACTTGAGTCCGGGAGAGGAGAGTGGAATTCCCAGTGTAGCGGTG
GAATGCGTAGATATTGGGAGGAACACCGGTGGCGAAGGCGGCTctctGGACCGGTACTGACGCTGAGGCGCGAAAGCTAG
GGGAGCAAACAGGATTAGATACCCTGGTAGTCCTAGCTGTAAACGATGGGCACTTGGTGTTGCGGGTATTGACCCCTGCA
GTGCCGAAGCTAACGCATTAAGTGCCCCGCCTGGGGAGTACGGTCGCAAGGCTG
>OTU_611
TACAGAGGGTGCAAGCGTTAATCGGATTTACTGGGCGTAAAGGGCGCGTAGGCGGTTATATGAGTGTGATGTGAAAGCCC
TGGGCTCAACCTAGGAAGTGCATCGCAAACGATATAACTGGAGTATATGAGAGGGTGGTGGAATTTCCGGTGTAGCAGTG
AAATGCGTAGATATCGGAAGGAACATCGATGGCGAAGGCAGCCACCTGGCATAATACTGACGCTGAGGCGCGAAAGCGTG
GGGATCAAACAGGATTAGATACCCTGGTAGTCCACGCTGTAAACGATGATAACTAGATGTTGGTAGGGGAACCTATCGGT
ATCGAAGCTAACGCGATAAGTTATCCGCCTGGGAAGTACGGCCGCAAGGTTG
>OTU_612
TACGAAGGGTGCAAGCGTTAATCGGAATTACTGGGCGTAAAGCgcgcgTAGGTGGTTCAGCAAGTTGGATGTGAAAGCCC
CGGGCTCAACCTGGGAACTGCATCCAAAACTACTGGGCTAGAGTATGGTAGAGGGTGGTGGAATTTCCTGTGTAGCGGTG
AAATGCGTAGATATAGGAAGGAACACCAGTGGCGAAGGCGACCACCTGGACTAATACTGACACTGAGGTGCGAAAGCGTG
GGGAGCAAACAGGATTAGATACCCTGGTAGTCCACGCCGTAAACGATGTCAACTAGTTGTTGGGTTCCTTGAGGACTTAG
TAACGAAGCTAACGCGATAAGTTGACCGCCTGGGGAGTACGGCCGCAAGGTTA
>OTU_613
TACGAAGGgggCTAGCGTTGTTCGGAATTACTGGGCGTAAAGCGCACGTAGGCGGATATTTAAGTCAGGGGTGAAATCCC
AGAGCTCAACTCTGGAACTGCCTTTGATACTGGGTATCTCGAGTATGGAAGAGGTGAGTGGAATTCCGAGTGTAGAGGTG
AAATTCGTAGATATTCGGAGGAACACCAGTGGCGAAGGCGGCTCACTGGTCCATTACTGACGCTGAGGTGCGAAAGCGTG
GGGAGCAAACAGGATTAGATACCCTGGTAGTCCACGCCGTAAACGATGAATGTTAGCCGTCGGCATGCATGCATGTCGGT
GGCGCAGCTAACGCATTAAACATTCCGCCTGGGGAGTACGGTCGCAAGATTA
>OTU_614
GACGTAGGGCGCAAGCGTTGTCCGGATTTATTGGGCGTAAAGAGCTCGTAGGCGGCTTGTCGCGTCGACTGTGAAAACCC
GCGGCTTAACCGTGGGACTGCAGTCGATACGGGCAGGCTCGAGTTCGGTAGGGGAGACTGGAATTCCTGGTGTAGCGGTG
AAATGCGCAGATATCAGGAGGAACACCGGTGGCGAAGGCGGGTCTCTGGGCCGATACTGACGCTGAGGAGCGAAAGCGTG
GGGAGCGAACAGGATTAGATACCCTGGTAGTCCACGCTGTAAACGTTGGGCGCTAGGTGTGGggggCCTCTCCGGTCCTC
TGTGCCGCAGCTAACGCATTAAGCGCCCCGCCTGGGGAGTACGGTCGCAAGACTA
>OTU_615
TACGGAGGGTGCAAGCGTTATCCGGAATCACTGGGTTTAAAGGGTGCGTAGGCGGTTGTATAAGTCAGGGGTGAAAGGAT
GCAGCTTAACTGTATAATTGCCTTTGATACTGTATGACTTGAATAAGGTTGAGGTTGGCGGAATGTGACATGTAGCGGTG
AAATGCTTAGATATGTCATGGAACACCGATTGCGAAGGCAGCTGACTGGGCCTTTATTGACGCTGAGGCACGAAAGCGTG
GGTAGCGAACAGGATTAGATACCCTGGTAGTCCACGCCCTAAACGATGTATACTCGTTGTTTGAGAGTAATTTTGAGCGA
CCAAGCGAAAGCGTTAAGTATACCACCTGGGGAGTACGCCCGCAAGGGTG
>OTU_616
TACAGAGGTGGCTAGCGTTGTTCGGAATTACTGGGCGTAAAGGGAGCGCAGGCGGCTAAACAAGTCTGGAGTGCAAGCCC
GGGGCTCAACCCCGGAATTGCTTTGGATACTGTTTGGCTTGAGTACGTCAGAGGTGAGCGGAATTCCAGGTGTAGCGGTG
AAATGCGTAGATATCTGGAGGAACATCCGTGGCGAAAGCGGCTCACTGGGACGACACTGACGCTGAGGCTCGAAAGCGTG
GGGAGCGAACGGGATTAGATACCCCGGTAGTCCACGCTGTAAACGTTGTGCACTAGGTGTGAGGGGTGTCTACCcccTTC
GTGCCGTAGCTAACGCATTAAGTGCACCGCCTGGGGAGTACGGTCGCAAGACTG
>OTU_617
TACGGAGGGTGCAAGCGTTATCCGGATTCATTGGGTTTAAAGGGTGCGTAGGCGGGGTGGTAAGTCAGTGGTGAAATCCT
GCAGCTCAACTGTAGAATTGCCATTGATACTGCCATTCTTGAGTGCGCTTGAAGTAGGCGGAATGTGCCGTGTAGCGGTG
AAATGCTTAGATATGGCACAGAACACCAATTGCGAAGGCAGCTTACTAAGGCGATACTGACGCTGAGGCACGAAAGCGTG
GGGATCGAACAGGATTAGATACCCTGGTAGTCCACGCCGTAAACGATGATCACTCGTGATTGGCGATATACGGTCAGTCA
CCTAGCGAAAGCGTTAAGTGATCCACCTGGGGAGTACGATCGCAAGATTG
>OTU_618
TACGTAGGTGGCAAGCGTTGTCCGGATTTATTGGGCGTAAAGGGCgcgcAGGCGGTCCGTTAAGTCCGAGGTGAAATCTC
CCGGCTCAACTGGGAGGGGTCTTCGGATACTGGCGGACTTGAGGTGAGCAGAGGTGAGCGGAATTCTGGGTGTAGTGGTG
AAATGCGTAGATATCCAGAGGAACACCAGTGGCGAAGGCGGCTCACTGGGCTCCACCTGACGCTGAGGCGCGAAAGCGTG
GGGAGCGAACCGGATTAGATACCCGGGTAGTCCACGCCGTAAACGATGGACACTAGGTGTGGggggTATTGACCcccTCC
GTGCCGCAGCTAACGCAGTAAGTGTCCCGCCTGGGGAGTACGGCCGCAAGGCTA
>OTU_619
CACGGggggAGCAAGCGTTGTTCGGAATCACTGGGCGTAAAGGGCGTGTAGGCGGCCAAGTAAGTGAAATGTGAAATTCC
TCGGCTCACCCGAGGACCTGCATCTCATACTGCTTGGCTTGAGTACGGGAGAGGTTGTGGGAATTCCTGGTGTAGCGGTG
AAATGCGTAGATATCAGGAGGAACACCGGTGGCGAAAGCGCACAACTGGCCCGATACTGACGCTGAGGCGCGAAAGCTAG
GGGAGCAAACGGGATTAGATACCCCGGTAGTCCTAGCCGTAAACGGTGAGCACTAGGTGTTGGAGGCATCGACCCCTCCA
GTGCCGCAGCTAACGCATTAAGTGCTCCGCCTGGGGAGTACGGCCGCAAGGTTG
>OTU_620
GACGAACCGTCCAAACGTTATTCGGAATTATTGGGCTTAAAGGGTGCGTAGGCTGTGCAGTAAGTTGGGTGTGAAATCCC
TCGGCTCAACCGAGGAACTGCGCCGAATACTGCTGTGCTAGAGGAAGATAGGGGTAAGCGGAACTGATGGTGGAGCGGTG
AAATGCGTTGATATCATCAGGAACACCGGTGGCGAAGGCGGCTTACTGGATCTTTTCTGACGCTGATGCACGAAAGCCAG
GGGAGCGAACGGGATTAGATACCCCGGTAGTCCTGGCTGTAAACGATGAGCACTTGGTCGGAGGCTCCTCCATAGGCTTC
TGGCCGTAGCGAAAGTGTTAAGTGCTCCGCCTGGGGAGTATGGTCGCAAGGCTG
>OTU_621
TACGAAGGgggCTAGCGTTGTTCGGATTTACTGGGCGTAAAGCGCGTGTAGGCGGGTCGTTAAGTTGGgggTGAAATCCC
GAGGCTCAACCTCGGAACTGCCTTCAAAACTGGCGACCTGGAGCAAGATAGAGGCAAGTGGAATTGCGAGTGTAGAGGTG
AAATTCGTAGATATTCGCAGGAACACCAGTGGCGAAGGCGACTTGCTGGATCTTTGCTGACGCTGAGACGCGAAAGCGTG
GGGAGCAAACAGGATTAGATACCCTGGTAGTCCACGCTGTAAACGATGAGAGCTAGTTGTCGGCACGCATGCGTGTCGGT
GACGCAGCTAACGCATTAAGCTCTCCGCCTGGGGAGTACGGCCGCAAGGTTA
>OTU_622
TACGGAGGGTGCAAGCGTTATCCGGATTCACTGGGTTTAAAGGGTGCGTAGGTGGGTAAGTAAGTCCGTGGTGAAATCTC
TGAGCTTAACTCAGAAACTGCCGTGGATACTATTTATCTTGAATACTGTGGAGGTGAGCGGAATATGTCATGTAGCGGTG
AAATGCTTAGATATGACATAGAACACCAATTGCGAAGGCAGCTCGCTACACAGTCATTGACGCTGAGGCACGAAAGCGTG
GGGATCAAACAGGATTAGATACCCTGGTAGTCCACGCCCTAAACGATGATTACTCGACATCAGCGATACACTGTTGGTGT
CTGAGCGAAAGCATTAAGTAATCCACCTGGGAAGTACGACCGCAAGGTTG
>OTU_623
TACGAGGggggCAAGCGTTGTTCGGAATTATTGGGCGTAAAGGGTGCGTAGGCGGCGCGGTATGTCTCTTGTGAAATCTC
CAGGCTCAACTTGGAGTCTGCAAGGGAAACTGCCGTGCTTGAGTACTGGAGAGGTGAGTGGAATTCCCGGTGTAGCGGTG
AAATGCGTAGATATCGGGAGGAACACCTGTGGCGAAAGCGGCTCACTGGACAGTAACTGACGCTGATGCACGAAAGCTAG
GGGAGCAAACAGGATTAGATACCCTGGTAGTCCTAGCCCTAAACGATGGATGCTTGGTGTGATCGGTACCCAATCCGATC
GTGCCGGAGCTAACGCGTTAAGCATCCCGCCTGGGGAGTACGGTCGCAAGGCTG
>OTU_624
TACGAACCGTCCAAACGTTATTCGGAATTACTGGGCTTAAAGGGTATGTAGGCGGCGCTGTTAGTCGGGTGTGAAAGCCC
TCGGCTCAACCGAGGAATTGCGCCCGATACTGCAGTGCTTGAGGGAGACAGAGGTAAGCGGAACTGATGGTGGAGCGGTG
AAATGCGTTGATATCATCAGGAACACCGGTGGCGAAAGCGGCTTACTGGGTCTCTTCTGACGCTGAGATACGAAAGCTAG
GGGAGCGAAGGGGATTAGATACCcccGTAGTCCTAGCTGTAAACGTTGAGCACTTGATCGGGGACCcccccATAGGTTCT
CGGTCGTAGCGAAAGTGTTAAGTGCTCCGCCTGGGGAGTATGGTCGCAAGGCTG
>OTU_625
TACGAAGGgggCAAGCGTTGTTCGGATTTACTGGGCGTAAAGGGCGCGTAGGCGGATTTGCAAGTCAGAGGTGAAAGCCC
TGGGCTCAACCCGGGAATGGCCTTTGAGACTGCAAGTCTTGAGTGCGAgagagGGTGGCGGAATACCCAGTGTAGAGGTG
AAATTCGTAGATATTGGGTAGAACACCAGTGGCGAAGGCGGCCACCTGGCTCGCAACTGACGCTGAGGCGCGAAAGCGTG
GGGAGCAAACAGGATTAGATACCCTGGTAGTCCACGCCGTAAACGATGtgtgCTAGCCGTTGGTGACCTTtttGGTCGTC
GGTGGCGCAGCTAACGCGATAAGCACACCGCCTGGGGAGTACGGCCGCAAGGTTA
>OTU_626
TACGGAGGGTGCGAGCGTTAATCGGAATTACTGGGCGTAAAGCGCACGTAGGCGGTCGGATAAGTCGGATGTGAAAGCCC
TGGGCTTAACCTGGGAACTGCATTCGATACTGTCTGGCTAGAGTATGGGAGAGGGAAGCAGAATTTCCGGTGTAGCGGTG
AAATGCGTAGATATCGGAAGGAATACCAATGGCGAAGGCAGCTTCCTGGCCCAATACTGACGCTCAGGTGCGAAAGCGTG
GGGATCAAACAGGATTAGATACCCTGGTAGTCCACGCTGTAAACGATGAGAACTAGATGTTGGGAGGGTTTTGCCTCTCA
GTGTCGCAGCTAACGCGCTAAGTTCTCCGCCTGGGGAGTACGGCCGCAAGGTTG
>OTU_627
TACAGAGGGTGCGAGCGTTGTTCGGAATCACTGGGCGTAAAGCgcgcgcAGGCGGGCGTGTAAGTCAGAAGTGAAATTCC
GGGGCTCAACCCCGGAGCTGCTCCTGATACTGCACGTCTGGAGACCGGTAGAGGCTGGTGGAATTCCCGGTGTAGCGGTG
GAATGCGTAGAGATCGGGAAGAACACCCGTGGCGAAGGCGGCCAGCTGGGCCGGTTCTGACGCTGAGGCGCGAAAGCGTG
GGGAGCAAACAGGATTAGATACCCTGGTAGTCCACGCTGTAAACGATGGGCACTAGGTGCCGGggggAGCGACCCCTTCG
GTGCCGCAGCTAACGCGTTAAGTGCCCCGCCTGGGGAGTACGGCCGCAAGGCTG
>OTU_628
GACGAAGGTGGCTAGCGTTGCTCGGAATTACTGGGCATAAAGCgcgcgTAGGTGGTTTTGTAAGCGAGGGATGAAATCCC
ATGGCTCACCCATGGAACTGTCtctcGGACTGCAAAGCTTGAGGGCGGGAGGGGAGAGTGGAATTCCCGGTGTAGCGGTG
AAATGCGTAGATATCGGGAGGAACGCCGGTGGCGAAAGCGACTctctGGCCCGTTCCTGACACTGAGGCGCGAAAGCTAG
GGGAGCAAACAGGATTAGATACCCTGGTAGTCCTAGCTGTAAACGATGGGCACTGGGTAGAGGAGGCATCGATACCTTCT
TTGCCGAAGCTAATGTGTTAAGTGCCCCGCCTGGGGAGTACGGTCGCAAGGCTA
>OTU_629
TACAGAGGGTGCGAGCGTTGTCCGGAATCACTGGGCGTAAAGGGCGCGTAGGCGGTTCGATAAGTAGGgggTGAAATCTT
GCGGCTCAACCGCAAGGCTGCCTTCTAGACTGTCGGACTTGAGCACAGTAGAGGCAGGTGGAATTCCCGGTGTAGCGGTG
GAATGCGTAGAGATCGGGAAGAACATCGGTGGCGAAGGCGGCCTGCTGGGCTGTTGCTGACGCTGAGGCGCGACAGCGTG
GGGAGCAAACAGGATTAGATACCCTGGTAGTCCACGCCGTAAACGATGGGTACTAGGCGTCGGggggAGCGACCCTCCCG
GTGCCGTCGCTAACGCAGTAAGTACCCCGCCTGGGGAGTACGGCCGCAAGGCTG
>OTU_630
TACGTAGGATCCGAGCGTTGTCCGGAATTACTGGGTGTAAAGGGCGTGTAGGTGGGTTCCTAAGTCGGTGGTGAAATCCC
GCAGCTTAACTGCGGAATTGCCTTCGATACTGGGGATCTTGAGTGCGGCAGAGGGAGATGGAATTCATGGTGTAGCGGTG
AAATGTGTAGATATCATGAAGAACACCGGTAGCGAAGGCGGTCTCCTGGTCCGTAACTGACACTGATGCGCGAAAGCGTG
GGGAGCAAACAGGATTAGATACCCTGGTAGTCCACGCCTTAAACGATGGGTACTAGGTGCTGGGCCGCAAGGTTCAGTGC
CAAAGCTAACGCATTAAGTACCCCACCTGGGGAGTACGATCGCAAGGTTG
>OTU_631
CACGTAGGgggCAAGCGTTGTCCGGATTTATTGGGCGTAAAGAGCTCGTAGGTGGTTCGGTAAGTCAGGTGTGAAACCTC
CAGGCTCAACCTGGAGACGCCACTTGATACTGCTGTGACTGGAGTCCGGTAGGGGAGCGTGGAATTCCTGGTGTAGCGGT
GAAATGCGCAGATATCAGGAGGAACACCAGCGGCGAAGGCGGCGCTCTGGGCCGGTACTGACACTGAGGAGCGAAAGCGT
GGGTAGCAAACAGGATTAGATACCCTGGTAGTCCACGCCGTAAACGTTGGGCACTAGGTGTGGGTCTCAACCAACGGGAT
CTGTGCCGTAGCTAACGCATTAAGTGCCCCGCCTGGGGAGTACGGCCGCAAGGCTA
>OTU_632
GACGTAGGgggCGAGCGTTATCCGGATTCACTGGGCGTAAAGGGCGCGTAGGCGGCTACGTAAGTCCGGCGTGAAATCCC
ACGGCTCAACTGTGGAACTGCGTCGGATACTGCGTTGGCTAGAGGACGGTAGAGGCTAGTGGAACTAGCGGTGTAGCGGT
GAAATGCGCAGATATCGCTAGGAACGCCGGTGGCGAAGGCGACTGGCTGGGCCGATCCTGACGCTGAGGCGCGAAAGCTA
GGGGAGCGAACCGGATTAGATACCCGGGTAGTCCTAGCCGTAAACGGTGGGTGCTAGGTGTGGgggACGCATGTTCCTCC
GTGCCGCAGCTAACGCATTAAGCACCCCGCCTGGGGAGTACGGCCGCAAGGCTA
>OTU_633
GACGTAGGgggCCAGCGTTGCTCGGAATTACTGGGCGTAAAGGGTCCGTAGGCGGTGCGGTAAGTCGGGAGTGAAATCTC
TGGGCTTAACTCAGAGGCTGCTTCCGAAACTACCGTGCTAGAGTGCGAgagagGCAAGTGGAATTGCGGGTGTAGCGGTG
AAATGCGTAGATATCCGCAGGAACATCCGAGGCGAAAGCGGCTTGCTGGATCGCAACTGACGCTGAGGGACGAAAGCTAG
GGGAGCAAACAGGATTAGATACCCTGGTAGTCCTAGCCCTAAACCATCAGGACTTGGGGTTTGCCCTGTACGGGGCAAGT
CCCGGAGCTAACGCGTTAAGTCCTGCGCCTGGGGAGTACGGTCGCAAGACTG
>OTU_634
TACGTAGGTTGCAAGCGTTGTCCGGAATCACTGGGCGTAAAGCGCACGCAGGCGGCTTCGGAAGTCCAAGGTGAAAGCCC
AGGGCCCAACCCAGGGAGGCCCTTGGAAACTCCGGAGCTCGAAGACTGGAGAGGCGGATGGAATTTCCGGTGTAGCGGTA
AAATGCGTAGATACCGGAAGGAACACCAGTGGCGAAAGCGATCCGCTGGCCAGCTCTTGACGCTCAGGTGCGAAAGCTAG
GGGAGCGACCGGGATTAGATACCCCGTTAGTCCTAGCCGTAAACGATGGTCACTAGGTGTTGTCGGTATCGACCCCGGCA
GTGCCGTAGCTAACGCATTAAGTGACCCGCCTGGGGAGTACGACCGCAAGGTTA
>OTU_635
AACGTAGGAGGCGAGCGTTATCCGGAGTTACTGGGCGTAAAGCgcgcgcAGGCGGTCCGTTAAGTCGGGCGTGAAAGCCC
CATGCTAAACGTGGGGAGGACGAACGATACTGACGGACTGGAGTAGAGCAGAGGGACATGGAATTCCGGGTGTAGCGGTG
AAATGTGCAGATATCCGGAGGAACACCAGAGGTGAAAACGGTGTCCTGGGCTCATACTGACGCTGAGGCGCGAAAGCGTG
GGGAGCGAACGGGATTAGAGACCCCGGTAGTCCACGCTGTAAACGATGCCAACTGGATGCCTGTTTTCCGAAAGGGAAGT
GGGTGTCGGAGCTAACGCGGTAAGTTGGCCGCCTGGGGAGTACGGTCGCAAGGCTA
>OTU_636
AACGTAGGgggCAAGCGTTGCCCGGATTCACTGGGCGTAAAGCGGGTGTAGGCGGTCCCTTAAGTCAGGTGTGAAATCCT
GCGGCTCAACCGCGGAACTGCATCTGATACTGGgggACTTGAGGACGGTAGAGGTCGGTGGAATCCCCTGTGTACCGGTG
AAATGGGCAGATATAGGggggAACACCAGTGGCGAAGGCGGCCGACTGGGCCGATCCTGACGCTGAGACCCGAAAGCCAG
GGTAGCGAACCGGATTAGATACCCGGGTAGTCCTGGCCGTAAACGGTGCGAACTAGGTGTGGggggCCTCACGGCCTTCC
GTGCCGAAGCTAACGCATTAAGTTCGCCGCCTGGGGAGTACGGCCGCAAGGCTA
>OTU_637
TACGAAGGgggCTAGCGTTGTTCGGAATTACTGGGCGTAAAGGGCGCGTAGGCGGCTCTGTGCGTCGGGCGTGAAAGCCC
TGGGCTCAACCCAGGAGTGGCGCTCGATACGGCGGAGCTCGAGTGTGGGAGAGGATGGTGGAATTCCCAGTGTAGAGGTG
AAATTCGTAGATATTGGGAAGAACACCGGTGGCGAAGGCGGCCATCTGGACCACAACTGACGCTGAGGCGCGAAAGCGTG
GGGAGCAAACAGGATTAGATACCCTGGTAGTCCACGCCGTAAACGATGtgtgCTAGACGTTGGGAGACCTAGTCtctcGG
TGTCGCCGCTAACGCATTAAGCACACCGCCTGGGGAGTACGGCCGCAAGGTTA
>OTU_638
TACGGAGGGAGCAAGCGTTACTCGGAATTATTGGGCGTAAAGGGCGCGTAGGCGATTAAGCAAGTCAACTGTGAAAGCCC
CGAGCCTAACTCGGGAAGTGCAGTCGATACTGCTTGATTTGAGTTCCGGAGAGGAAGGCAGAATTCCCGGTGTAGCGGTG
AAATGCGTAGATATCGGGAGGAATACCAGCGGCGAAGGCGGCCTTCTGGACGGATACTGACGCTGAGGCGCGAAAGCTAG
GGGAGCAAACGGGATTAGATACCCCGGTAGTCCTAGCCGTAAACGATGTGCACTTGGTGTGAGCCCGTTTCGGGTTCGTG
CCGTAGTTAACGTGATAAGTGCACCGCCTGGGGAGTACGGTCGCAAGGCTG
>OTU_639
TACGGAGGGTGCGAGCGTTGTTCGGAATTACTGGGCGTAAAGGGCGCGTAGGCGGTTTGATAAGTCAGATGTGAAAGCCC
ACGGCTTAACTGTGGAAGTGCATTTGATACTGTTAGACTTGAGTACCAGAGGGGAAAGTGGAATTCCCGGTGTAGAGGTG
AAATTCGTAGATATCGGGAGGAATACCGGTGGCGAAGGCGACTTTCTGGCTGGATACTGACGCTGAGGCGCGAAAGCGTG
GGGAGCAAACAGGATTAGATACCCTGGTAGTCCACGCTGTAAACGATGTCAACTAGATGTAGGgggTGTTGATCCCTTCT
GTGTCGCAGCTAACGCATTAAGTTGACCGCCTGGGGAGTACGGTCGCAAGATTA
>OTU_640
TACGGAGGATCCGAGCGTTATCCGGATTTATTGGGTTTAAAGGGTGCGCAGGCGGCATGTTAAGTCGGCGGTGAAATTTT
GCAGCTCAACTGTAAAAGAGCCTTCGAAACTGGCAAGCTTGAGTGTGGATGAAGTAGGCGGAATTTGTGGTGTAGCGGTG
AAATGCATAGATATCACAAAGAACACCGATTGCGCAGGCAGCTTACTAAACCATAACTGACGCTCATGCACGAAGGCGTG
GGGATCAAACAGGATTAGATACCCTGGTAGTCCACGCAGTAAACGATGATTACTGGCTGTTTGCGATACAATGTAAGCGG
CTGAGCGAAAGCGTTAAGTAATCCACCTGGGGAGTACGTTCGCAAGAATG
>OTU_641
TACGAAGGgggCTAGCGTTGTTCGGAATTACTGGGCGTAAAGCgcgcgcAGGCGGTTCGATAAGTTGGgggTGAAATCCC
CGGGCTCAACCCGGGAATGGCCTTCAAGACTGTCGAGCTAGAGGACGAgagagGTGAGTGGAATTCCCAGTGTAGAGGTG
AAATTCGTAGATATTGGGAAGAACACCGGTGGCGAAGGCGGCTCACTGGCTCGTTTCTGACGCTGAGGCGCGAAAGCGTG
GGGAGCAAACAGGATTAGATACCCTGGTAGTCCACGCCGTAAACGATGAGTGCCAGGTGTCGGgggACTTAGTCCTTCGG
CGCCGCAGCTAACGCCTTAAGCACTCCGCCTGGGGAGTACGGCCGCAAGGTTA
>OTU_642
TACGGggggggCAAGCGTTGTTCGGAATCATTGGGCGTAAAGGGTGCGTAGGTGGTGCTGTAAGTCTGACGTGAAATCTC
TGGGCTTAACCCAGAATCCGCGCCAGGAACTGCAGTGCTCGAGTGTGGGAGAGGAGAGTGGAATTCCCGGTGTAGCGGTG
AAATGCGTAGATATCGGGAGGAACACCCGTGGCGAAGGCGGCTctctGGACCATAACTGACACTGAGGCACGAAAGCCGG
gggAGCAAACAGGATTAGATACCCTGGTAGTCCCGGCCCTAAACGATGATCACTTGGCGTAGCGGGTTTTACCcccGCTG
TGCCGGAGCTAACGCGTTAAGTGATCCGCCTGGGGAGTACGGTCGCAAGGCTG
>OTU_643
GACAGAGGTGGCAAGCGTTGTCCGGAATTACTGGGCGTAAAGAGCGCGTAGGTGGCTAGATAAGTCCGGTGTGAAATCCT
TCGGCTTAACCGGGGAATGGCATCGGGGACTGTATAGCTAGAGGACGGAAGAGGAGAGCGGAATTCCCGGTGTAGCGGTG
AAATGCGTAGAGATCGGGAGGAAGGCCGGTGGCGAAGGCGGCTctctGGGACGTCCCTGACACTGAGGCGCGAAAGCGTG
GGGAGCAAACAGGATTAGATACCCTGGTAGTCCACGCCCTAAACGATGGATACTAAGTGTCGGAGGTATTGAGCCCTCCG
GTGCCGCAGCTAACGCATTAAGTATCCCGCCTGGGGAGTACGGCCGCAAGGTTG
>OTU_644
TACGGAAGGGGCAAGCGTTGTTCGGAATCATTGGGCGTAAAGGGCGCGTAGGTGGTCTTGtgtgtCTATCGTGAAAGCAC
GCGGCTTAACCGCGTTAGGTCGGTAGAAACTGCAGGACTAGAGGCTGGGAGGGGCTGGTGGAATTCCCTGTGTAGCGGTG
AAATGCGTAGAGATGGgggAGAACACTCGTGGCGAAGGCGGCCAGCTGGACCAGTTCTGACACTGAGGCGCGATAGCGTG
GGGAGCAAACAGGATTAGATACCCTGGTAGTCCACGCTGTAAACGATGGGCACTAGGTGCCGGCGGTCTTGATCCCGTCG
GTGCCGGCGCTAACGCAGTAAGTGCCCCGCCTGGGGAGTACGGTCGCAAGGCTG
>OTU_645
CACGTAGGATCCAAGCGTTATCCGGATTTACTGGGCGTAAAGCGCGTGCAGGTGGTTTGGTAAGTTGGGTGTTAAATCTT
TCGGCTCAACCGAGAGGTGTCGCTCAAAACTACCAGACTGGAGGACGGTAGAGGTAGGTAGAATTCCGGGTGTAGTGGTG
AAATGCGTAGATATCCGGAGGAATACCAGTGGCGAAGGCGGCCTACTGGACCGTTCCTGACACTCAGACGCGAAAGCTAG
GGGAGCAAACGGGATTAGAAACCCCGGTAGTCCTAGCTGTAAACGATGTGAACTTGGTGTTGGTGGGGTAAAACCTGCCG
GTGCCGTAGCTAACGCGATAAGTTCACCGCCTGGGGACTACGGCCGCAAGGTTA
>OTU_646
GACGAACCGTGCGAACGTTATTCGGAATCATTGGGCTTAAAGCGCGTGTAGGCGGATTCGTGCGTCTGTCGCTGAAATCC
cccGGCTCAACCGGGGAACGGGCGCGGATACGACGAGTCTGGAGGGGCATAGGgggACCTGGAACTTCCGGTGGAGCGGT
GAAATGCGTTGAGATCGGAAGGAACGCCCGTGGCGAAAGCGAGGTCCTGGATGCCTACTGACGCTGAGACGCGAAAGCCA
GGGGAGCGAACGGGATTAGATACCCCGGTAGTCCTGGCCGTAAACGATGGGTACTGGATAGGgggCTCGCCGATGGGCTC
CCTGTCGTAGGGAAACCGTGAAGTACCCCGCCTGGGGAGTATGGTCGCAAGGCTG
>OTU_647
TACGGAGGGTGCAAGCGTTAATCGGAATCACTGGGCGTAAAGCGCACGTAGGCTGTTTGGTAAGTCAGGGGTGAAATCCC
GCGGCTCAACCGCGGAATTGCCCTTGATACTGCTGGACTTGAGTTCGGGAGAGGGTGGCGGAATTCCAGGTGTAGGAGTG
AAATCCGTAGATATCTGGAGGAACATCAGTGGCGAAGGCGGCCACCTGGACCGATACTGACGCTGAGGTGCGAAAGCGTG
GGGAGCAAACAGGATTAGATACCCTGGTAGTCCACGCTGTAAACGATGGATGCTAGGTGTCGGGGCCTTGAGCTTCGGTG
CCGCAGCTAACGCGTTAAGCATCCCGCCTGGGGAGTACGGTCGCAAGGCTG
>OTU_648
GACGAACCTTGCTAACGTTATTCGGAATTACTGGGCTTAAAGGGTGCGTAGGCGGTGCAGCAAGTCGGGTGTGAAAGCCC
TCAGCTCAACTGAGGAATTGCGCCCGAAACTGCTGTGCTTGAGGAATACAGAGGTATGCGGAACTTAGGGTGGAGCGGTG
AAATGCGTTGATATCCTAAGGAACACCGGTGGCGAAAGCGGCATACTGGGTATTTTCTGACGCTCATGCACGAAAGCTAG
GGTAGCGAACGGGATTAGATACCCCGGTAGTCCTAGCCGTAAACTCTGAGCACTTGGTTGAAGGGTCCTCCATAGCCTTT
TAGCCGTAGCGAAAGTGTTAAGTGCTCCGCCTGGGGAGTATGGTCGCAAGGCTG
>OTU_649
TACGGAGGGTGCAAGCGTTGTTCGGAATCACTGGGCTTAAAGCGCGTGTAGGCGGAGTGTCAGGTGCCGTGTGAAATCCC
CGGGCTCAACCCGGGAACTGCGCGGCAAACCGGCATTCTTGAGGCAAGTAGAGGTGACTGGAACGACCGGTGGAGCGGTG
AAATGCGTAGATATCGGTTGGAACGCCAGAGGCGAAAGCGGGTCACTGGGCTTGTCCTGACGCTGAGACGCGAAAGCGTG
GGGAGCAAACAGGATTAGATACCCTGGTAGTCCACGCCGTAAACGATGCGCACTAGGTATGAGCGGCTCTGACGCTGTTT
GTGCCGAAACAAAAGCGATAAGTGCGCCGCCTGGGGAGTACGGCCGCAAGGCTA
>OTU_650
TACGGAGGGTGCAAACGTTGCTCGGAATTATTGGGCGTAAAGCGCACGTAGGCGGTCCAGCAAGTCGGGTGTGAAAGCCC
TCGGCTTAACCGAGGAAGTGCATTCGAAACTACTGGACTTGAATACTGGAGAGGATCGCGGAATTCCCGGTGTAGAGGTG
AAATTCGTAGATATCGGGAGGAACACCAGTGGCGAAGGCGGCGATCTGGACAGATATTGACGCTGAGGTGCGAAAGCGTG
GGGAGCAAACAGGATTAGATACCCTGGTAGTCCACGCCGTAAACGATGGATGCTAGTCGTCGCGGGTATTGACCCCTGCG
GCAACGCAGTTAACGCATTAAGCATCCCGCCTGGGGAGTACGGCCGCAAGGCTA
>OTU_651
TACGAAGGgggCTAGCGTTGTTCGGAATTACTGGGCGTAAAGGGCGTGTAGGCGGCCCGTTAAGACAGGTGTGAAATTCC
TGGGCTCAACCCAGGACGTGCGCCTGTGACTGGCGGGCTTGAGTCCGGGAGAGGATGGTGGAACTCCCAGTGTAGAGGTG
AAATTCGTAGATATTGGGAAGAACACCCGTGGCGAAGGCGGCCATCTGGACCGGTACTGACGCTAAGGCGCGACAGCGTG
GGGAGCAAACAGGATTAGATACCCTGGTAGTCCACGCCGTAAACGATGAGTGCTAGACGTTGGGCAGCCTAGCTGTTCAG
TGTCGCAGCTAACGCATTAAGCACTCCGCCTGGGGAGTACGGCCGCAAGGTTG
>OTU_652
TACAGAGGGTGCAAGCGTTAATCGGAATTACTGGGCGTAAAGCGAACGTAGGCGGTTACCTAAGTCGGATGTGAAATCCC
CGGGCTCAACCTGGGAATTGCATTCGAGACTGGATAGCTAGAATGCGGAAGAGGGAAGCGGAATTTCCGGTGTAGCGGTG
AAATGCGTAGATATCGGAAGGAACATCAGTGGCGAAAGCGGCTTCCTGGTCCAGCATTGACGCTCAGGTTCGAAAGCGTG
GGGAGCAAACAGGATTAGATACCCTGGTAGTCCACGCCATAAACGATGAGGACTAGACGTTGAGAGGGTTAGCCTCCCAG
TGTCGCAGCTAACGCGCTAAGTCCTCCGCCTGGGGAGTACGGCCGCAAGGTTG
>OTU_653
TACGGAGGATCCAAGCGTTATCCGGAATCATTGGGTTTAAAGGGTCCGTAGGCGGGCTAATAAGTCAGTGGTGAAATCTC
CCCGCTCAACGGGGAAACGGCCATTGATACTGTTAGTCTTGAATTATTAGGAAGTAACTAGAATATGTAGTGTAGCGGTG
AAATGCTTAGAGATTACATGGAATACCAATTGCGAAGGCAGGTTACTACTAATGGATTGACGCTGATGGACGAAAGCGTG
GGTAGCGAACAGGATTAGATACCCTGGTAGTCCACGCCGTAAACGATGGATACTAGCTGTTGGGTGCAAACTCAGTGGCT
AAGCGAAAGTGATAAGTATCCCACCTGGGGAGTACGTTCGCAAGAATG
>OTU_654
TACGGAGGTGGCGAGCGTTGTCCGAAGTTACTGGGCGTAAAGCgcgcgTAGGCGGGCTATTAAGTGAGGGGTGAAAGGCT
GAGGCTCAACCTCATGTTTGTCCTCTCATACTGCTAGTCTTGAGTGAGGCAGGGAGAAGTGGAATGGCTGGTGTAGCGGT
GAAATGCGTAGATATCAGTCGGAACACCGGTGGCGAAGGCGGCTTCTTGGGCCTTAACTGACGCTGAGGCGCGAAAGCTG
GgggAGCGAACGGGATTAGATACCCCGGTAGTCCCAGCCGTAAACGATGGATACTAGGTGTCGGgggTATCGACCCCTCC
GGTGCCGCAGCTAACGCATTAAGTATCCCGCCTGGGGAGTACGGCCGCAAGGTTG
>OTU_655
GACGGAGGGTGCAAGCGTTGCTCGGAATCACTGGGCGTAAAGGGTGCGTAGGCGGTCTCGCAAGTCTGGCGTGAAAGCCC
AAGGCTCAGCCTTGGAAGTGCGCTCGAAACGGCGAGGCTGGAGTGCCGGAGGGGAGAGTGGAATTCCCGGTGTAGCGGTG
AAATGCGTAGAGATCGGGAGGAATACCGGTGGCGAAAGCGACTctctGGACGGCAACTGACGCTGAGGCACGAAAGCGTG
GGGAGCAAACAGGATTAGATACCCTGGTAGTCCACGCCGTAAACGATGGACACTAGGTGTCGGgggTATCCACTCCCTCG
GTGCCGCCGCTAACGCAGTAAGTGTCCCGCCTGGGAAGTACGGTCGCAAGATTA
>OTU_656
TACGTAGGgggCAAGCGTTGTCCGGATTTATTGGGCGTAAAGCGCGTGTAGGCGGCTTGGCAAGTCCGCTGTGAAAACTC
GAGGCTCAACCTCGAGATGTCGGTGGAAACTGCTTGGCTAGAGTCCGGAAGAGGAGTGTGGAATTCCTGGTGTAGCGGTG
AAATGCGCAGATATCAGGAAGAACACCTATGGCGAAGGCAGCACTCTGGGACGGTACTGACGCTGAGACGCGAAAGCGTG
GGGAGCGAACAGGATTAGATACCCTGGTAGTCCACGCCGTAAACGATGGATGCTAGGTGTGGGCGGTGTCGACTCCGTCC
GTGCCGAAGCTAACGCATTAAGCATCCCGCCTGGGGAGTACGGCCGCAAGGCTA
>OTU_657
TACGTAGGGACCGAGCGTTGTCCGGAATCATTGGGCGTAAAGAGCGTGTAGGCGGCCAGTTAAGTCCTGCGTGAAATCCT
GCGGCTCAACCGCAGGCGGTCGTGGGAAACTGGGTGGCTAGAGTGCGGGAGAGGAGAGTGGAATTCCTGGTGTAGCGGTG
GAATGCGCAGATATCAGGAAGAACACCCGTGGCGAAGGCGGCTctctGGAACGCAACTGACGCTGAGACGCGAAAGCGTG
GGGAGCAAACAGGATTAGATACCCTGGTAGTCCACGCCGTAAACGATGGATGCTAGGTGTGGGCGGTGTCGACTCCGTCC
GTGCCGAAGCTAACGCATTAAGCATCCCGCCTGGGGAGTACGGCCGCAAGGCTA
>OTU_658
TACGTAGGgggCTAGCGTTGTCCGGATTTATTGGGCGTAAAGCGCGTGTAGGCGGCCAGATAGGTCTGCTGTGAAAACTC
GAGGCTCAACCTCGAGCTGTCGGCGGAAACCATCCGGCTAGAGTCCGGAAGAGGAGAGTGGAATTCCCGGTGTAGCGGTG
AAATGCGCAGATATCGGGAAGAACACCTGTGGCGAAGGCGGCTctctGGGACGGTACTGACGCTGAGACGCGAAAGCGTG
GGGAGCAAACAGGATTAGATACCCTGGTAGTCCACGCCGTAAACGATGGGTGCTAGGTGTGGGGAGTGTCGACTctctcC
GTGCCGAAGCTAACGCATTAAGCACCCCGCCTGGGGAGTACGGCCGCAAGGCTA
>OTU_659
TACGTAGGgggCCAGCGTTGTTCGGAATTACTGGGCGTAAAGAGCGCGTAGGCGGTGCGGCAGGTTCGGTGTGAAATCTC
CCGGCTTAACCGGGAGGGGTCGCCGAAAACGGTCGTGCTGGAGTGCAGGAGAGGGGAGTGGAATTCCCGGTGTAGCGGTG
AAATGCGTAGATATCGGGAGGAACACCAGTGGTGCAGACGGCTCCCTGGACTGCGACTGACGCTGAGGCGCGAAAGCCGG
gggAGCAAACAGGATTAGATACCCTGGTAGTCCCGGCCCTAAACGATGCTCACTGGGTGTGACCCGTGACTGCGGGTTGT
GCCGAAGCTAACGCATTAAGTGAGCCGCCTGGGGAGTACGGTCGCAAGGCTG
>OTU_660
TACGGAGGGTGCGAGCGTTGCTCGGAATCACTGGGCGTAAAGCGTACGCAGGCGGATCGTTAAGTCGGGTGTGAAAGCCC
GGGGCTCAACCCCGGAACTGCATTCGAAACTGGCGGTCTTGAGTACGGGAGAGGGAGGCGGAATTCCTGGTGTAGAGGTG
AAATTCGTAGATATCAGGAGGAACACCGGTGGCGAAAGCGGCCTCCTGGCCCGATACTGACGCTCATGTACGAGAGCGTG
GGGAGCAAACAGGATTAGATACCCTGGTAGTCCACGCTGTAAACGATGAGTGCTAGCTGGTGGGAATGTTTACCGTTTCA
CTGGCGAAGCTAACGCATTAAGCACTCCGCCTGGGAAGTACGGCCGCAAGGCTA
>OTU_661
TACGTAGGgggCAAGCGTTGTTCGGAATTACTGGGCGTAAAGGGCGCGTAGGCGGCACAGCAAGTCGGGAGTGAAAGCCC
GGGGCTCAACCCCGGAACTGCTTTCGAAACTGCTGAGCTAGAGTACAGAAGGGGCAACCGGAATTCCCAGTGTAGCGGTG
AAATGCGTAGATATTGGGAAGAACACCTGAGGCGAAGGCGGGTTGCTGGGCTGATACTGACGCTGAGGCGCGAAAGCCAG
GGGAGCAAACGGGATTAGATACCCCGGTAGTCCTGGCCCTAAACGATGGATACTTGGTgtgtgGGGTTCTCTGAGTCCCC
GCGTGCCGGAGCTAACGCGGTAAGTATCCCGCCTGGGGAGTACGGTCGCAAGGCTG
>OTU_662
TACGGAGGGTGCAAGCGTTATCCGGATTCACTGGGTTTAAAGGGAGCGCAGGCGGACATGTAAGTCAGTGGTGAAATACC
TGAGCTTAACTCGGGAACTGCCATTGATACTATGTGTCTTGAATATTGTTGAGGTTTGCGGAATGGGTCATGTAGCGGTG
AAATGCATAGATATGACCCGGAACACCAATTGCGAAGGCAGCAGGCTAAACAAAGATTGACGCTGAGGCTCGAAAGCGTG
GGGATCAAACAGGATTAGATACCCTGGTAGTCCACGCCCTAAACGATGATTACTCGACATACGCGATACACAGTgtgtgt
CTGAGCGAAAGCATTAAGTAATCCACCTGGGAAGTACGACCGCAAGGTTG
>OTU_663
TACAGAGGGTGCGAGCGTTAATCGGATTTACTGGGCGTAAAGCGTGCGTAGGCGGCTTtttAAGTCGGATGTGAAATCCC
CGAGCTTAACTTGGGAATTGCATTCGATACTGGGAAGCTAGAGTATGGGAGAGGATGGTAGAATTCCAGGTGTAGCGGTG
AAATGCGTAGAGATCTGGAGGAATACCGATGGCGAAGGCAGCCATCTGGCCTAATACTGACGCTGAGGTACGAAAGCATG
GGGAGCAAACAGGATTAGATACCCTGGTAGTCCATGCCGTAAACGATGTCTACTAGCCGTTGGGGTCTTTGAGACTTTAG
TGGCGCAGCTAACGCGATAAGTAGACCGCCTGGGGAGTACGGTCGCAAGACTA
>OTU_664
TACAGAGGGTGCGAGCGTTGTCCGGAATCACTGGGCGTAAAGGGCGCGTAGGCGGCTTGGTAAGTAGGgggTGAAATCTC
ACGGCTCAACTGTGAGGCTGCCTTCTAGACTGCCGAGCTCGAGCACAGTAGAGGCTGGTGGAATTCCCGGTGTAGCGGTG
GAATGCGTAGAGATCGGGAAGAACATCTGTGGCGAAGGCGGCCAGCTGGGCTGTTGCTGACGCTGATGCGCGACAGCGTG
GGGAGCAAACAGGATTAGATACCCTGGTAGTCCACGCCGTAAACGATGGGCACTAGGCGTCGGggggAGCGACCCTCTCG
GTGCCGTCGCTAACGCAATAAGTGCCCCGCCTGGGGAGTACGGTCGCAAGACTG
>OTU_665
TACGGAAGGGGCAAGCGTTGTTCGGAATCATTGGGCGTAAAGGGCGCGTAGGCGGTCGCGTATGTCTGCTGTGAAAGCAC
ACGGCTCAACTGtgtgAAGTCGGTAGAAACTGCGAGACTTGAGGCTGGGAGAGGTTGGTGGAATTCCCTGTGTAGCGGTG
AAATGCGTAGATATAGGGGAGAACACTCGTGGCGAAGGCAGCCAGCTGGACCAGCCCTGACGCTGAGGCGCGACAGCGTG
GGGAGCAAACAGGATTAGATACCCTGGTAGTCCACGCCGTAAACGATGGACACTAGGTGTTGGCGGTACTGATTCCGTCG
GCGCCGGCGTTAACGCAGTAAGTGTCCCGCCTGGGGAGTACGGTCGCAAGGCTG
>OTU_666
GACGAAGGgggCTAGCGTTGTTCGGAATTACTGGGCGTAAAGCGAGTGTAGGCGGTTTATCTAGTCAGGCGTGAAAGCCT
TGAGCTCAACTCAAGAAATGCGCTTGATACTGGTAGACTCGAGTGCCGGAGAGGATAGTGGAATTCCCAGTGTAGTGGTG
AAATACGTAGAGATTGGGAAGAACACCAGTGGCGAAGGCGGCTATCTGGACGGTTACTGACGCTAAGACTCGAAAGCGTG
GGGAGCAAACAGGATTAGATACCCTGGTAGTCCACGCCGTAAACGATGGGTGCTAGACGTTGGCGAGCTTGCTCGTCAGT
GTCGCAGCTAACGCGTTAAGCACCCCGCCTGGGGAGTACGGCCGCAAGGTTG
>OTU_667
CACGGggggAGCAAGCGTTGTTCGGAATTACTGGGCGTAAAGGGCGTGTAGGCGGTCAGGTAAGTGGGATGTGAAATCCT
CCGGCTCACCCGGAGACCTGCATCCCAAACTGTCTGGCTTGAGTATGGGAGAGGATGAGGGAATTCCTGGTGTAGCGGTG
AAATGCGTAGATATCAGGAGGAACACCGGTGGCGAAAGCGCTCATCTGGCCCAATACTGACGCTGAGGCGCGAAAGCTAG
GGGAGCAAACGGGATTAGATACCCCGGTAGTCCTAGCCGTAAACGGTGAGCACTAGGTGTTGGAGGCATCGACCCCTCCA
GTGCCGCAGCTAACGCATTAAGTGCTCCGCCTGGGGAGTACGGCCGCAAGGTTG
>OTU_668
TACGGAGGGTGCAAGCGTTAATCGGAATTACTGGGCGTAAAGCgcgcgTAGGCGGCTTTGTAAGTCGGATGTGAAAGCCC
TGGGCTTAACCTGGGAATTGCATTCGATACTGCTTAGCTAGAGTATGGTAGAGGGAAGTGGAATTTCCGGTGTAGCGGTG
AAATGCGTAGATATCGGAAGGAACACCAGTGGCGAAGGCGACTTCCTGGGCCAATACTGACGCTGAGGCGCGAAAGCGTG
GGGAGCAAACAGGATTAGATACCCTGGTAGTCCACGCCGTAAACGATGAGAACTAGATGTCGGgggAACTCAGTCTCCCG
GTGTCGCAGCTAACGCGTTAAGTTCTCCGCCTGGGGAGTACGCCGGCAACGGTA
>OTU_669
TACGGAGGgggCTAGCGTTGTTCGGAATTACTGGGCGTAAAGCGCACGTAGGCGGATGGACAAGTCAGAGGTGAAATCCC
AGGGCTCAACCTTGGAACTGCCTTTGAAACTTTCCATCTTGAGGTCGAgagagGTGAGTGGAATTCCGAGTGTAGAGGTG
AAATTCGTAGATATTCGGAGGAACACCAGTGGCGAAGGCGGCTCACTGGCTCGATACTGACGCTGAGGTGCGAAAGCGTG
GGGAGCAAACAGGATTAGATACCCTGGTAGTCCACGCCGTAAACGATGAATGCCAGACGTCGGCAAGCATGCTTGTCGGT
GTCACACCTAACGGATTAAGCATTCCGCCTGGGGAGTACGGCCGCAAGGTTA
>OTU_670
TACGTAGGgggCGAGCGTTGCTCGGATTGACTGGGCGTAAAGCgcgcgTAGGCGGTCCATTAAGTgtgtgGTGAAATGCA
GAGGCTCAACCTCTGTCCCGCCGCGCAAACTGGTGGTCTTGAGATTGGGAGGgggATGCGGAATTCCTGGTGTAGCGGTG
AAATGCATTGATATCAGGAGGAACACCGGCGGCGAAGGCGGCATCCTGGCTTATATCTGACGCTGAGGCGCGAAAGCGTG
GGTAGCAAACGGGATTAGATACCCCGGTAGTCCACGCCGTAAACGATGGATACTAGGTGTGGGAGGTCTCGACCCCTCCC
GTGCCGTAGCAAACGCGTTAAGTATCCCGCCTGGGGAGTACGGCCGCAAGGTTG
>OTU_671
TACGTAGGGTGCAAGCGTTAATCGGAATTACTGGGCGTAAAGCGTACGCAGGCGGCTTTGCAAGACAGGTGTGAAATCCC
CGGGCCTAACCTGGGAACTGCATTTGTGACTGCATGGCTAGAGTCTGTCAGAGGggggTGGAATTCCACGTGTAGCAGTG
AAATGCGTAGAGATGTGGAAGAACACCGATGGCGAAGGCAGCCcccTGGGATGAGACTGACGCTCATGTACGAAAGCGTG
GGGAGCAAACAGGATTAGATACCCTGGTAGTCCACGCCCTAAACGATGTCTACTAGTTGTCGGAGGGTAACTCCTTCGGT
AACGCAGCTAACGCGTGAAGTAGACCGCCTGGGGAGTACGGTCGCAAGATTA
>OTU_672
TACGGAGGGTGCAAACGTTGCTCGGAATTATTGGGCGTAAAGCGCACGTAGGCGGTCCGCTAAGTCGGATGTGAAAGCCC
TCGGCTTAACCGAGGAAGTGCATCCGAAACTGACGGGCTAGAGTACGGAAGAGGGTTTCGGAATTCCCGGTGTAGAGGTG
AAATTCGTAGATATCGGGAGGAACACCAGTGGCGAAGGCGGAAACCTGGGCCGATACTGACGCTGAGGTGCGAAAGCGTG
GGGAGCAAACAGGATTAGATACCCTGGTAGTCCACGCCGTAAACGATGAGCGCTAGGTGTTGGgggTATTGACCcccccA
GTACCGCAGCTAACGCGTTAAGCGCTCCGCCTGGGGAGTACGGCCGCAAGGCTA
>OTU_673
TACGGAGGGAGCTAGCGTTGTTCGGAATTACTGGGCGTAAAGCgcgcgTAGGCGGTCCATCAAGTCAGAGGTGAAAGCCC
GGGGCTCAACCCCGGAACTGCCTTTGAAACTGGCGGACTAGAATCTTGGAGAGGTCAGTGGAATTCCGAGTGTAGAGGTG
AAATTCGTAGATATTCGGAAGAACACCAGTGGCGAAGGCGACTGACTGGACAAGTATTGACGCTGAGGTGCGAAAGCGTG
GGGAGCAAACAGGATTAGATACCCTGGTAGTCCACGCCGTAAACGATGATAACTAGCTGTCCGGGCTCATGGAGTTTGGG
TGGCGCAGCTAACGCATTAAGTTATCCGCCTGGGGAGTACGGTCGCAAGATTA
>OTU_674
TACGGggggggCAAGCGTTGTTCGGAATTACTGGGCGTAAAGGGAGCGTAGGCGGTGCGGCAAGTCCGGTGTGAAATCTC
CGGGCTTAACTCGGAGCGGTCATTGGAAACTGCCGTGCTAGAGTGTGGGAGAGGAGAGTGGAATTCCCGGTGTAGCGGTG
AAATGCGTAGATATCGGGAGGAACACCAGTGGCGAAGGCGGCTctctGGACCACAACTGACGCTGAGGCTCGAAAGCTAG
GGGAGCAAACAGGATTAGATACCCTGGTAGTCCTAGCCCTAAACGATGAAGACTTGGTATGGCGGGTACCAATCCTGCCG
TGCCGGAGTTAACGCAGTAAGTCTTCCGCCTGGGGAGTACGGTCGCAAGGCTG
>OTU_675
TACGAACTGTGCGAACGTTATTCGGAATCACTGGGCTTACAGGGTGCGTAGGCGGCCTGTTAAGTAGGGTGTGAAAGCCc
ccGGCTCAACCGGGGAATGGCGCCCTAAACTGGCGGGCTGGAGTGAGATAGGGGTgtgtgGAACTTCCGGTGGAGCGGTG
AAATGTGTTGATATCGGAAGGAACGCCGGTGGCGAAAGCGACacacTGGATCTTGTCTGACGCTGAGGCACGAAAGCCAG
GGGAGCGAACGGGATTAGATACCCCGGTAGTCCTGGCTGTAAACGATGAGCACTAGCTAGGAGGGGCGTATGCCCTTCCT
AACGGAGCGAAAGTGTTAAGTGCTCCGCCTGGGGAGTATGGTCGCAAGGCTG
>OTU_676
TACAGAGGGTGCAAGCGTTGTTCGGAATTATTGGGCGTAAAGCGCGTGTAGGCGGCTTAGCAAGTCGGGCGTGAAAGCCC
TCGGCTCAACCGAGGAAGTGCACCCGAAACTGCTGAGCTTGAGTGCCGGAGAGGATGGCGGAATTCCCCAAGTAGAGGTG
AAATTCGTAGATATGGGGAGGAACACCGGTGGCGAAGGCGGCCATCTGGACGGTAACTGACGCTGAGACGCGAAAGCGTG
GGGAGCAAACAGGATTAGATACCCTGGTAGTCCACGCCGTAAACGATGAGAACTAGATGTCGCGGGTGTTGACCCCTGCG
GTGTCGCAGCTAACGCATTAAGTTCTCCGCCTGGGAAGTACGGTCGCAAGATTA
>OTU_677
TACGTAGGGTGCGAGCGTTAATCGGAATTACTGGGCGTAAAGCGTGCGCAGGCGGTTTTGTAAGCCAGATGTGAAATCCC
CGGGCTTAACCTGGGAACTGCATTTGGGACTGCAAGGCTTGAGTACGGCAGAGGggggTAGAATTCCTGGTGTAGCAGTG
AAATGCGTAGATATCAGGAGGAATACCGATGGCGAAGGCAGCCcccTGGGTCGATACTGACGCTCATGCACGAAAGCGTG
GGGAGCAAACAGGATTAGATACCCTGGTAGTCCACGCCCTAAACGATGTCAACTAGTTGTTGGgggACTTACCTCCCTTA
GTAACGCAGCTAACGCGTGAAGTTGACCGCCTGGGGAGTACGGTCGCAAGATTA
>OTU_678
TACGTAGGGTGCGAGCGTTAATCGGAATTACTGGGCGTAAAGCGTGCGCAGGCGGTTTGACAAGTCTGATGTGAAAGCCC
CGGGCTCAACCTGGGAACTGCGTTGGAAACTGTCAGGCTAGAGTGTAGCAGAGGggggTAGAATTCCACGTGTAGCAGTG
AAATGCGTAGAGATGTGGAGGAATACCAATGGCGAAGGCAGCCcccTGGGTTAACACTGACGCTCATGCACGAAAGCGTG
GGGAGCAAACAGGATTAGATACCCTGGTAGTCCACGCCCTAAACGATGTCTACTAGTTGTTGGGAGAGTAAAATCTCTTA
GTAACGCAGCTAACGCGTGAAGTAGACCGCCTGGGGAGTACGGTCGCAAGATTA
>OTU_679
TACGGAAGGTGCAAGCGTTAATCGGAATTACTGGGCGTAAAGCgcgcgTAGGCGGCTTCGTAAGTCGGGTGTGAAAGCCC
CGGGCTCAACCTGGGAACTGCGCTCGATACTGCGGAGCTCGAGTACGAgagagGggggTGGAATTCCAGGTGTAGCGGTG
AAATGCGTAGAGATCTGGAGGAACACCGGTGGCGAAGGCGGCCcccTGGTTCGATACTGACGCTGAGGTGCGAAAGCGTG
GGGAGCAAACAGGATTAGATACCCTGGTAGTCCACGCCGTAAACGATGTCTGCTAGCCGTCGGGATCCTTGAGGTCTCGG
TGGCGCAGCTAACGCGATAAGCAGACCGCCTGGGGAGTACGGCCGCAAGGTTA
>OTU_680
TACGAAGGGTGCAAGCGTTACTCGGAATTACTGGGCGTAAAGCGTGCGTAGGCGGTTTGTTAAGTCCGCTGTGAAAGCCC
TGGGCTCAACCTGGGAATTGCAGTGGATACTGGCAAGCTAGAGTGCGGTAGAGGATGGTGGAATTCCCGGTGTAGCGGTG
AAATGCGTAGAGATCGGGAGGAACACCCGTGGCGAAGGCGGCCATCTGGACCAGCACTGACGCTGAGGCACGAAAGCGTG
GGGAGCAAACAGGATTAGATACCCTGGTAGTCCACGCCCTAAACGATGCGAACTGGACGTTGGGTGGACTTAGCCACTCA
GTGTCGAAGCTAACGCGTTAAGTTCGCCGCCTGGGGAGTACGGTCGCAAGACTG
>OTU_681
TACGTACTGTGCGAACGTTATTCGGAATCACTGGGCTTAAAGGGTGCGTAGGCGGCCGATTAAGTAGGGTGTGAAATGCC
TCGGCTCAACCGAGGAATGGCGCTCTAAACTGGTCGGCTTGAGTGAGATAGGGGTGTGCGGAACTTCCAGTGGAGCGGTG
AAATGTGTTGATATTGGAAGGAACGCCGGTAGCGAAAGCGGCACACTGGGTCTCAACTGACGCTGAGGCACGAAAGCCAG
GGTAGCGAACGGGATTAGATACCCCGGTAGTCCTGGCTGTAAACGCTGAGCACTAGTTGGGAGGAGCTTCGGCCCCTCCG
AACGCAGCGAAAGCATTAAGTGCTCCGCCTGGGGAGTATGGTCGCAAGGCTG
>OTU_682
TACGTAGGgggCAAGCGTTGTCCGGATTTATTGGGCGTAAAGAGCGTGTAGGCGGCCATGCAGGTCCGTTGTGAAAACTG
GAGGCTTAACCTCCAGACGCCGGTGGAAACCGTGTGGCTAGAGTCCGGAAGAGGAGAGTGGAATTCCTGGTGTAGCGGTG
AAATGCGCAGATATCAGGAAGAACACCCGTGGCGAAGGCGGCTctctGGGACGTGACTGACGCTGAGACGCGAAAGCGTG
GGGAGCAAACAGGATTAGATACCCTGGTAGTCCACGCCGTAAACGATGGGTGCTAGGTGTGGggggTGTCGACTCCCTCC
GTGCCGAAGCTAACGCATTAAGCACCCCGCCTGGGGAGTACGGCCGCAAGGCTA
>OTU_683
TACGTAGGCAGCAAGCGTTGTTCGGAGTTACTGGGCGTAAAGAGTgtgtAGGCTGTTCTCTAAGTTTGGTGTGAAATCTC
CCGGCTCAACTGGGAGGGTGCGCCGAAAACTGGAGGGCTCGAGTATGGGAGAGGAAAGCGGAATTCCTGGTGTAGCGGTG
AAATGCGTAGATATCAGGAGGAACACCTGCGGTGTAGACAGCTTTCTGGACCATCACTGACGCTGAGACACGAAAGCGTG
GGTAGCAAACAGGATTAGATACCCTGGTAGTCCACGCCCTAAACGATGCATACTTGGTGTGAGCCGTTCATTCGGTTCGT
GCCGGAGCTAACGCGTTAAGTATGCCGCCTGGGGAGTACGGTCGCAAGGCTG
>OTU_684
TACGAAGGgggCGAGCGTTGTTCGGATTTACTGGGCGTAAAGGGCgcgcAGGCGGCTCATTTTGTCAGGCGTGAAAGCCC
CGGGCTTAACCTGGGAACTGCGTTTGATACGGATGGGCTAGAGTTCGGGAGAGGAGAGTGGAATTCCCAGTGTAGAGGTG
AAATTCGTAGATATTGGGAAGAACACCGGTGGCGAAGGCGGCTctctGGACCGAGACTGACGCTGAGGCGCGAAAGCGTG
GGGAGCAAACAGGATTAGATACCCTGGTAGTCCACGCTGTAAACGATGtgtgCTAGACGTTGGGGAGCCTAGCTCTTCGG
TGTCGCAGCTAACGCGGTAAGCACACCGCCTGGGGAGTACGGCCGCAAGGTTA
>OTU_685
TACGAAGGgggCTAGCGTTGTTCGGAATGACTGGGCGTAAAGGGCGCGTAGGCGGCGATTTTAGTCAGGCGTGAAAGCCC
TGGGCTCAACCTAGGAACTGCGTTTGATACTGGATCGCTTGAGTGTGGGAGAGGATGGTGGAATTCCCAGTGTAGAGGTG
AAATTCGTAGATATTGGGAAGAACACCGGTGGCGAAGGCGGCCATCTGGACCACTACTGACGCTGAGGCGCGAAAGCGTG
GGGAGCAAACAGGATTAGATACCCTGGTAGTCCACGCTGTAAACGATGtgtgCTAGACGTTGGggggTTGCCCTCCGGTG
TCGCAGCTAACGCTTTAAGCACACCGCCTGGGGAGTACGGTCGCAAGATTA
>OTU_686
TACGTAGGTGACAAGCGTTATCCGGAATTACTGGGCGTAAAGCGCACGCAGGCGGCTGCTTAAGTCTGACGTGAAATCTC
CTGGCTTAACTGGGAGGGGTCGTTGGAAACTGGGTGGCTTGAGGTGGTGAGAGGGGTGCAGAATTCCCGGTGTAGTGGTG
GAATGCGTAGATATCGGGAGGAATACCAGTGGCGAAAGCGGCACCCTGGCACTGACCTGACGCTCATGTGCGAAAGCGTG
GGGAGCAAACGGGATTAGATACCCCGGTAGTCCACGCTGTAAACGATGAGTACTAGGTGTGGGTGGAGTCAAATCCATCT
GTGCCGAAGCAAACGCGCTAAGTACTCCGCCTGGGGAGTACGGCCGCAAGGCTA
>OTU_687
TACGGAATGTGCAAACGTTATTCGGAATCACTGGGCTTAAAGAGTCCGTAGGCGGCATGTTAGGTGAGGTGTGAAATCCc
ccGGCTCAACCGAGGAATTGCGCTTCAAACCGGCGTGCTCGAGGAAGATAGAGGTGGGCGGAACTGATGGTGGAGCGGTG
AAATGCGTTGATATCATCAGGAACACCGGAGGCGAAAGCGGCCCACTGGGTCTTTTCTGACGCTGAGGGACGAAAGCTAG
GGGAGCGAACGGGATTAGATACCCCGGTAGTCCTAGCCTTAAACGATGAGCACTAGACCGAAGGATCTCCACGATTtttt
GGTCGTAGCGAAAGTGTTAAGTGCTCCGCCTGGGGAGTATGGTCGCAAGGCTG
>OTU_688
TACGTAGGGTGCAAGCGTTGCCCGGATTTATTGGGCGTAAAGGGCgcgcAGGCGGCCCGGCGCGTCCGCGGTGAAAGCTC
CCGGCTCAACTGGGAGAGGTCCGCGGAAACGGTCGGGCTGGAGCAAGGTAGGgggTCGTGGAATTCCCGGTGTAGTGGTG
GAATGCGTAGAGATCGGGAGGAACACCAGTGGCGAAGGCGGCGACCTGGACCTGTGCTGACGCTGAGGCGCGAAAGCGTG
GGGAGCGATCCGGATTAGATACCCGGGTAGTCCACGCCGTAAACGATGCGGACTAGGTGTCGGgggTATCGACCcccTCG
GCGCCGCAGCTAACGCACTAAGTCCGCCGCCTGGGGACTACGGCCGCAAGGCTA
>OTU_689
TACGTAGGAGGCAAGCGTTGTCCGGAATCACTGGGCGTAAAGCGCGTGTAGGTGGTGGGACAAGTCTGCTGTGAAAGCGC
CTGGCTTAACCGGGCGAGGTCGGCGGAAACTGTTCGACTCGAGGCCGGTAGAGGggggTGGAATTCCCGGTGTAGTGGTG
AAATGCGTAGAGATCGGGAGGAACACCTGTGGCGAAGGCGGCCcccTGGGCCGGGCCTGACACTGAGACGCGAAGGCGTG
GGGAGCGAACGGGATTAGATACCCCGGTAGTCCACGCAGTAAACGATGCATACTAGGTGTGGggggTATCGAGCCCCTCC
GTGCCGCAGCTAACGCAATAAGTATGCCGCCTGGGGAGTACGGCCGCAAGGTTA
>OTU_690
GACGTAGGGCGCGAGCGTTGTCCGGATTTATTGGGCGTAAAGAGCTCGTAGGCGGCTTGTTGCGTCAGCTGTGAAAACCC
GCAGCTCAACTGTGGGCTTGCAGCTGATACGGGCAGGCTTGAGTTCGGTAGGGGAGACTGGAATTCCTGGTGTAGCGGTG
AAATGCGCAGATATCAGGAGGAACACCGGTGGCGAAGGCGGGTCTCTGGGCCGATACTGACGCTGAGGAGCGAAAGCGTG
GGGAGCGAACAGGATTAGATACCCTGGTAGTCCACGCTGTAAACGTTGGGCGCTAGGTGTGGggggCCTCTCCGGTTCTC
TGTGCCGCAGCTAACGCATTAAGCGCCCCGCCTGGGGAGTACGGCCGCAAGGCTA
>OTU_691
TACGGAGGGTGCAAGCGTTATCCGGATTTACTGGGTTTAAAGGGTGCGCAGGCGGATATGTAAGTCAGTGGTGAAATCTC
TAGGCTTAACCTGGAAATTGCCGTTGATACTAtatatCTTGAATGCTGTGGAGGTAAGCGGAATATGTCATGTAGCGGTG
AAATGCTTAGATATGACATAGAACACCTATTGCGAAGGCAGCTTACTACGCAGATATTGACGCTCATGCACGAAAGCGTG
GGGATCAAACAGGATTAGATACCCTGGTAGTCCACGCCCTAAACGATGATTACTCGACATACGCGATACACAGTgtgtgt
CTGAGCGAAAGCATTAAGTAATCCACCTGGGAAGTACGACCGCAAGGTTG
>OTU_692
TACGAAGGgggCTAGCGTTGCTCGGAATCACTGGGCGTAAAGCGCACGTAGGCGGGTTGTTAAGTCAGGGGTGAAATCCT
GGAGCTCAACTCCAGAACTGCCTTTGATACTGGCAATCTTTGAGTCCGGGAGAGGTGGGTGGAACTGCGAGTGTAGAGGT
GAAATTCGTAGATATTCGCAAGAACACCAGTGGCGAAGGCGGCTCACTGGCCCGGTACTGACGCTGAGGTGCGAAAGCGT
GGGGAGCAAACAGGATTAGATACCCTGGTAGTCCACGCCGTAAACGATGGATGCTAGCCGTTGGTGAGCTTGCTCATCAG
TGGCGCAGCTAACGCATTAAGCATCCCGCCTGGGGAGTACGGTCGCAAGATTA
>OTU_693
TACGTAGGgggCGAGCGTTGTCCGGATTTATTGGGCGTAAAGCGCTCGCAGGTGGTCCGATGCGTCGTGCGTGAAAGACC
CCGGCTCAACTGGggggCGTCGTGCGATACGGTCGGACTGGAGGCCAGTAGGgggATGCGGAATTCCGGGTGTAGTGGTG
GAATGCGTAGAGATCCGGAGGAACACCAGCGGCGAAGGCGGCATCCTGGACTGGTCCTGACACTCAGGAGCGAAAGCGTG
GGGAGCGATCCGGATTAGATACCCGGGTAGTCCACGCCGTAAACGATGAGCACTAGGTGTCGGgggTATCGACCcccTCG
GTGCCGCAGCTAACGCGATAAGTGCTCCGCCTGGGGACTACGGCCGCAAGGCTA
>OTU_694
TACGAAGGGTGCAAGCGTTATCCGGATTCATTGGGTTTAAAGGGTGCGTAGGTGGGGCGTTAAGTCAGTGGTGAAAGCCT
ACAGCTCAACTGTAGAATTGCCATTGATACTGGCGCTCTTGAGTGCGCTTGAAGTAGGCGGAATGTGCCGTGTAGCGGTG
AAATGCTTAGATATGGCACAGAACACCAATTGCGAAGGCAGCTTACTAAGGCGATACTGACACTGAGGCACGAAAGCGTG
GGGATCGAACAGGATTAGATACCCTGGTAGTCCACGCCGTAAACGATGATCACTCGTCATTGGCGATATACGGTCAGTGA
CCTAGCGAAAGCGTTAAGTGATCCACCTGGGGAGTACGATCGCAAGATTG
>OTU_695
GACGAACCGTGCGAACGTTATTCGGAATCACTGGGCTTAAAGCGCGTGTAGGCGGGCCGGCACGTCGATGGCTGAAATCC
cccGGCTCAACCGGGGAAGTGGCCTCGATACGACCGGCCTGGAGGggggTAGGgggCGCCGGAACTTCCGGTGGAGCGGT
GAAATGCGTTGAGATCGGAAGGAACGCCCGTGGCGAAAGCGGGCGCCTGGACCCCACCTGACGCTGAGACGCGAAAGCCA
GGGGAGCGAACGGGATTAGATACCCCGGTAGTCCTGGCCGTAAACCATGAGCACTGGGTAGGgggCTCGCCGATGGGCTC
CCTGCCGGAGCGAAAGCGTGAAGTGCTCCGCCTGGGGAGTATGGTCGCAAGGCTG
>OTU_696
GACGGAGGgggCTAGCGTTGTTCGGAATGACTGGGCGTAAAGGGCGCGTAGGCGGTTttttAAGTGAGGCGTGAAAGCCC
TGGGCTTAACCCAGGAATTGCGTTTCAGACTGGAAGACTTGAGTACGAgagagGTAAGTGGAATTCCTAGTGTAGAGGTG
AAATTCGTAGATATTAGGAAGAACACCAGTGGCGAAGGCGGCTTACTGGCTCGTAACTGACGCTGAGGCGCGAAAGCGTG
GGGAGCAAACAGGATTAGATACCCTGGTAGTCCACGCTGTAAACGATGAGTGCTAGACGTTGGAGGGGAACCTTCAGTGT
CGCAGCTAACGCATTAAGCACTCCGCCTGGGGAGTACGGTCGCAAGATTA
>OTU_697
TACGGAGGATGCAAGCGTTGTTCGGAATCACTGGGCTTAAAGAGCGTGTAGGTGGAATATCAGGCGTCGGGTGAAATCCC
TCGGCTCAACCGAGGAACTGCCTGGCGAACCGGTATTCTTGAGGCAGGTAGAGGTGGCTGGAACGACTGGTGGAGCGGTG
AAATGCGTAGATATCAGTTGGAACGCCGGCGGCGAAAGCGAGCCACTGGGCCTGTCCTGACACTGAGACGCGAAAGCGTG
GGGAGCAAACAGGATTAGATACCCTGGTAGTCCACGCCGTAAACGATGCGCACTAGGTATGAGAGGTTTTAACGCCGATC
GTGCCGGAGCAAAAGTGCTAAGTGCGCCGCCTGGGGAGTACGGCCGCAAGGCTA
>OTU_698
TACGTAGGGTGCTAACGTTGTTCGGAATCACTGGGCATAAAGAGCGCGTAGGCAGTCTGATAAGTCAGGTGTGAAATCCc
ccGGCTCAACCGGGGAACTGCACCTGATACTGTTGGGCTTGAGTGCAGGAGGGGAGAGCGGAATTCCTGGTGGAGCGGTG
AAATGCGTAGATATCAGGAGGAACGCCGGCGGCGAAAGCGGCTctctGGCCTGTTACTGACGCTGAGGCGCGAAAGCTAG
GGGAGCAAACGGGATTAGATACCCCGGTAGTCCTAGCCCTAAACGATGGGTACTAAGTAGAGGAAATTCCGATATTTTCT
CTGCCGGAGCTAATGTATTAAGTACCCCGCCTGGGGAGTATGGTCGCAAGGCTA
>OTU_699
TACGTAGGgggCGAGCGTTGTTCGGAATTACTGGGCGTAAAGGGCGTGTAGGCGGTGCGGTAAGTTGGGCGTGAAATCCC
CGGGCTTAACTCGGgggggTCGTTCAAGACTGCCGTGCTAGAGTGCAGGAGAGGGAAGTGGAATTCCCGGTGTAGCGGTG
AAATGCGTAGATATCGGGAGGAACACCTGCGGCGAAGGCGGCTTCCTGGACTGCAACTGACGCTGAGGCGCGAAAGCTAG
GGGAGCAAACAGGATTAGATACCCTGGTAGTCCTAGCCCTAAACGATGAATACTGGGTGTGGCCCTGTACGGGGCTGTGC
CGGAGCTAACGCATTAAGTATTCCGCCTGGGGAGTACGGTCGCAAGGCTG
>OTU_700
TACGGggggggCAAGCGTTGTTCGGAATTACTGGGCGTAAAGGGCGCGTAGGCGGCTCGCTAAGTCGGATGTGAAAACTC
TGGGCTCAACCCAGAGCCTGCATTCGAAACTGACGAGCTGGAGTTCTGGAGGGGAAAGCGGAATTCCTGGTGTAGCGGTG
AAATGCGTAGATATCAGGAGGAACACCGGTGGCGAAGGCGGCTTTCTGGACAGAAACTGACGCTGATGCGCGAAAGCTAG
GGGAGCAAACAGGATTAGATACCCTGGTAGTCCTAGCCCTAAACGATGGATACTTGGTGTGAGGgggATTGAATCCCTTC
GTGCCGAAGCTAACGCATTAAGTATCCCGCCTGGGGAGTACGGTCGCAAGGCTG
>OTU_701
CACGGggggAGCAAGCGTTGTTCGGATTCATTGGGCGTAAAGAGCTCGTAGGTGGCTCTGTAAGTCGGTGGTGAAAGCCC
ACGGCTCAACCGTGGATACGCCTCCGAAACTGTGGAGCTTGAGGCTGGGAGAGGAAATCGGAATTCCTGGTGTAGCGGTG
AAATGCGTAGATATCAGGAGGAACACCGGTGGCGAAGGCGGATTTCTGGACCAGTTCTGACACTGAGGAGCGAAAGCCAG
GGGAGCAAACAGGATTAGATACCCTGGTAGTCCTGGCTGTAAACGATGGGCACTAGGTGTGGggggATCGACCCCTTCCG
TGCCGCAGTTAACGCATTAAGTGCCCCGCCTGGGGAGTACGACCGCAAGGTTG
>OTU_702
TACAGAGGGTGCTAGCGTTGTTCGGAATTATTGGGCGTAAAGGGCGCGTAGGCGGTTCGGCAAGTCTCCAGTGAAATCTC
TGGGCTCAACTCAGAGTCTGCTGGGGAAACTGCCGGGCTTGAGTATGGGAGAGGAGAGTGGAATTCCCGGTGTAGCGGTG
AAATGCGTAGATATCGGGAGGAACACCTGTGGCGAAAGCGGCTctctGGACCATAACTGACGCTGAGGCGCGAAAGCTAG
GGGAGCAAACAGGATTAGATACCCTGGTAGTCCTAGCCCTAAACGATGATCGCTTGGTGTGATGGGTACCCAATCCCATC
GTGCCGCAGCTAACGCGTTAAGCGATCCGCCTGGGGAGTACGGTCGCAAGGCTG
>OTU_703
TACGAAGGgggCTAGCGTTGCTCGGAATCACTGGGCGTAAAGCGCACGTAGGCGGGTCCTTAAGTCGGgggTGAAATCCT
GGAGCTCAACTCCAGAACTGCCTTCGATACTGAGGATCTCGAGTCCGGGAGAGGTGAGTGGAACTCCGAGTGTAGAGGTG
AAATTCGTAGATATTCGGAAGAACACCAGTGGCGAAGGCGGCTCACTGGCCCGGTACTGACGCTGAGGTGCGAAAGCGTG
GGGAGCAAACAGGATTAGATACCCTGGTAGTCCACGCCGTAAACGATGGAGGCTAGCCGTTGGCGAGCATGCTCGTCAGT
GGCGCAGCTAACGCATTAAGCCTCCCGCCTGGGGAGTACGGTCGCAAGATTA
>OTU_704
TACGTAGGGTGCGAGCGTTAATCGGAATTACTGGGCGTAAAGCGTGCGCAGGCGGTTCTGTAAGACGGATGTGAAAGCCC
CGGGCTCAACCTGGGAACTGCATTCGTGACTGCAGGGCTAGAGTgtgtCAGAGGGAGGTGGAATTCCGCGTGTAGCAGTG
AAATGCGTAGAGATGCGGAGGAACACCGATGGCGAAGGCAGCCTCCTGGGATAACACTGACGCTCATGCACGAAAGCGTG
GGGAGCAAACAGGATTAGATACCCTGGTAGTCCACGCCCTAAACGATGTCAACTAGTTGTCGGGTCTTAATTGACTTGGT
AACGCAGCTAACGCGTGAAGTTGACCGCCTGGGGAGTACGGCCGCAAGGTTA
>OTU_705
TACGGAGGgggCTAGCGTTGTTCGGAATTACTGGGCGTAAAGCGCACGTAGGCGGACTGGAAAGTCAGAGGTGAAATCCC
AGGGCTCAACCTTGGAACTGCCTTTGAAACTCCCGGTCTTGAGGTCGAgagagGTGAGTGGAATTCCGAGTGTAGAGGTG
AAATTCGTAGATATTCGGAGGAACACCAGTGGCGAAGGCGGCTCACTGGCTCGATACTGACGCTGAGGTGCGAAAGCGTG
GGGAGCAAACAGGATTAGATACCCTGGTAGTCCACGCCGTAAACGATGAATGCCAGTCGTCGGGCAGCATGCTGTTCGGT
GACacacCTAACGGATTAAGCATTCCGCCTGGGGAGTACGGCCGCAAGGTTA
>OTU_706
TACGAAGGGTGCAAGCGTTATCCGGATTCATTGGGTTTAAAGGGTGCGTAGGCGGGGTGGTAAGTCAGTGGTGAAATCCT
GCGGCTCAACCGTAGAATTGCCATTGATACTGCCATTCTTGAGTAGGCTCGACGTGGGCGGAATGTGCCGTGTAGCGGTG
AAATGCTTAGATATGGCACAGAACACCGATAGTGAAGACAGCTCACGAGGGCCAAACTGACGCTGAGGCACGAAAGCGTG
GGGATCGAACAGGATTAGATACCCTGGTAGTCCACGCTGTAAACGATGATCACTCGAGATCGGCGATATACGGTCGGTCT
CCTAGCGAAAGCGTTAAGTGATCCACCTGGGGAGTACGACCGCAAGGTTG
>OTU_707
TACGTAGGGGCCGAGCGTTGTCCGGAGTTATTGGGCGTAAAGCgcgcgcAGGCGGCTTCGcgcgTCCGACGTGAAAGCCc
ccGGCTTAACCGGGGAGGGTCGTTGGGTACGGCGGAGCTTGAGGGCGGGAGAGGGTGGTGGAATTCCCGGTGTAGTGGTG
AAATGCGTAGAGATCGGGAGGAACACCTGTGGCGAAGGCGGCCACCTGGGCCGACCCTGACGCTGAGGCGCGAAGGCGTG
GGGAGCGAACGGGATTAGATACCCCGGTAGTCCACGCAGTAAACGATGCAGACTAGGCGTAGGTGGACTTGACCCCATCT
GTGCCGGAGCTAACGCGGTAAGTCTGCCGCCTGGGGAGTACGGCCGCAAGGCTA
>OTU_708
TACGGAGGGTGCAAGCGTTAATCGGAATTACTGGGCGTAAAGCgcgcgTAGGCGGTTTTGTAAGTCGGATGTGAAAGCCC
CGGGCTTAACCTGGGAATTGCATTCGATACTGCGTGACTAGAGTATGGTAGAGGGAAGCGGAATTCCGGGTGTAGCGGTG
AAATGCGTAGATATCCGGAGGAACACCAGTGGCGAAGGCGGCTTCCTGGACCAATACTGACGCTGAGGCGCGAAAGCGTG
GGGAGCAAACAGGATTAGATACCCTGGTAGTCCACGCCCTAAACTATGTCAACTAGCCGTTGGGATCATTGAAGGTCTTA
GTGGCGCAGCTAACGCGATAAGTTGACCGCCTGGGGAGTACGGCCGCAAGGTTA
>OTU_709
TACGTAGGGAGCAAGCGTTGTTCGGATTTACTGGGCGTAAAGGGCGCGTAGGCGGCCTGTCAAGTCAACTGTGAAATCTC
CGGGCTTAACTCGGAACGGTCAGTTGATACTGTCAGGCTAGAGTGCAGAAAGGGCAATCGGAATTCTTGGTGTAGCGGTG
AAATGCGTAGATATCAAGAGGAACACCTGAGGCGAAGGCGGGTTGCTAGGCTGACACTGACGCTGAGGCGCGAAAGCCAG
GGGAGCAAACGGGATTAGATACCCCGGTAGTCCTGGCCCTAAACGATGAATACTTGGTGTCTGGAGTTATTATCGCTCCG
GGTGCCGTCGCTAACGTTTTAAGTATTCCGCCTGGGGAGTACGCACGCAAGTGTG
>OTU_710
GACAGAGGATGCGAACGTTGCTCGGATTTACTGGGCGTAAAGCGCGTGTAGGCGGTCTCGTTAGTCGGGTGTGAAAGCCC
CGGGCTCAACCCGGGAAGTGCACCCGATACTGCGAGACTGGGGTACTGAAGAGGAGAGCGGAATTCCCGGTGTAGAGGTG
AAATTCGTAGATATCGGGAGGAACACCAGTGGCGAAGGCGGCTctctGGGCAGATACCGACGCTGAGACGCGAAAGCGTG
GGGAGCAAACAGGATTAGATACCCTGGTAGTCCACGCTGTAAACGATGACGACTGGGTGTTGCAGGTATTGACCCCTGCG
GTGCCGAAGCCAACGCGTTAAGTCGTCCGCCTGGGAAGTACGGCCGCAAGGCTA
>OTU_711
TACGAGGggggCAAGCGTTGTTCGGATTTATTGGGCGTAAAGGGTGCGTAGGCGGTTTGGCAAGTCTTATGTGAAATCTT
CGGGCTCAACCCGAAGCCTGCATAAGAAACTGCCGGGCTTGAGTATGGGAGAGGTGAGTGGAATTTCCGGTGTAGCGGTG
AAATGCGTAGATATCGGAAGGAACACCTGTGGCGAAAGCGGCTCACTGGACCATAACTGACGCTGAGGCACGAAAGCTAG
GGGAGCAAACAGGATTAGATACCCTGGTAGTCCTAGCCCTAAACGATGATTGCTTGGTGTGGCAGGTACCCAATCCTGCC
GTGCCGAAGCTAACGCGATAAGCAATCCGCCTGGGGAGTACGGTCGCAAGGCTG
>OTU_712
GACGGAGGGTGCAAGCGTTGTTCGGAATTACTGGGCGTAAAGCGCGTGTAGGCGGCTctctAAGTCTGATGTGAAAGCCC
GGGGCTCACCcccGGAAGTGCATTGGAAACTGGAGAGCTCGAGTCCCGGAGAGGAGGGTGGAATTCCTGGTGTAGCGGTG
AAATGCGTAGATATCAGGAGGAACACCGGTGGCGAAGGCGGCCCTCTGGACGGTGACTGACGCTAAGACGCGAAAGCGTG
GGGAGCAAACAGGATTAGATACCCTGGTAGTCCACGCTGTAAACGATGAGCACTAGGTGTCGCGGGTATTGACCCCTGCG
GTGCCGTCGCTAACGCATTAAGTGCTCCGCCTGGGGACTACGGCCGCAAGGCTA
>OTU_713
TACGTAGGgggCAAGCGTTGTCCGGATTTACTGGGCGTAAAGAGCGCGTAGGCGGAGATCTAAGCGTGGCCTGAAAGCCc
ccGGCTCAACCGGGGAGTGCGGCTGCGAACTGGGTTTCTTGAGGACGATAGAGGAGAGTGGAATTCCTGGTGTAGCGGTG
AAATGCGTAGATATCAGGAGGAACACCCGAGGCGAAGGCGGCTctctGGGTCGTACCTGACGCTGAGGCGCGAAAGCGTG
GGGAGCGAACGGGATTAGATACCCCGGTAGTCCACGCCGTAAACGATGGTCACTAGGTgtgtgtgGTATCGACCCCGCAC
GTGCCGCAGCTAACGCAATAAGTGACCCGCCTGGGGAGTACGGCCGCAAGGTTG
>OTU_714
TACAGAGGTGGCAAGCGTTGTTCGGAATTACTGGGCGTAAAGGGCGCGTAGGCGGCCTTGCAAGTCCTGCGTGAAATCCC
TCGGCTCAACTGAGGAATTGCACGGGAAACTGTTTGGCTTGAGTTCGGGAGAGGGAAGCGGAATTCCGGGTGTAGCGGTG
AAATGCGTAGATATCCGGAGGAACACCGGTGGCGAAGGCGGCTTCCTGGACCGACACTGACGCTGAGGCGCGAAAGCTAG
GGGAGCAAACGGGATTAGATACCCCGGTAGTCCTAGCTGTAAACGATGAGCGCTGGGTGTAGGgggTATTAACCcccccT
GTGCCGAAGCTAACGCATTAAGCGCTCCGCCTGGGGAGTACGGTCGCAAGGCTG
>OTU_715
TACAGAGGTCTCAAGCGTTGTTCGGATTCATTGGGCGTAAAGGGTGCGTAGGCGGCGCGGTAAGTCGGGTGTGAAATCTT
GGAGCTTAACTCCGAAACTGCATTCGATACTGCCGTGCTTGAGGACTGGAGAGGAGACTGGAATTTACGGTGTAGCGGTG
AAATGCGTAGATATCGTAAGGAAGACCAGTGGCGAAGGCGGGTCTCTGGACAGTTCCTGACGCTGAGGCACGAAGGTCAG
GGGAGCAAACGGGATTAGATACCCCGGTAGTCCTGACAGTAAACGGTGCACGTTTGGTGTGGGAGGATTCGACCCCTTCT
GCGCCGGAGCTAACGCGTTAAACGTGCCGCCTGGGGAGTACGGTCGCAAGATTA
>OTU_716
TACGAAGGgggCTAGCGTTGTTCGGAATTACTGGGCGTAAAGGGCGCGTAGGCGGCCGATTAAGTTAGGTGTGAAAGTCC
TGGGCTCAACCTGGGGACTGCACTTAATACTGATTGGCTTGAATTCGGGAGAGGATAGCGGAATTCCCAGTGTAGAGGTG
AAATTCGTAGATATTGGGAAGAACACCGGTGGCGAAGGCGGCTATCTGGACCGACATTGACGCTGAGGCGCGAAAGCGTG
GGGAGCAAACAGGATTAGATACCCTGGTAGTCCACGCCGTAAACGATGAGTGCTAGACGTTGGggggCTTAGCTCTTCAG
TGTCGCAGCTAACGCATTAAGCACTCCGCCTGGGGAGTACGGTCGCAAGATTA
>OTU_717
TACGAACCGTACAAACGTTATTCGGAATCACTGGGCTTAAAGGGTGCGTAGGCGGCCATGTAAGTGAGATGTGAAATCCC
TCGGCTCAACCGAGGAAGTGCATTTCATACTGCATGGCTTGAGGGAGACAGGGGTAAGCGGAACTGATGGTGGAGCGGTG
AAATGCGTTGATATCATCAGGAACACCGGTGGCGAAAGCGGCTTACTGGGTCTCTTCTGACGCTGAGGTACGAAAGCTAG
GGGAGCGAACGGGATTAGATACCCCGGTAGTCCTAGCTGTAAACGATGAGCACTTATCTGGGGATCCTCCCATAGGTTCC
CGGATGTAGCGAAAGTGTTAAGTGCTCCGCCTGGGGAGTATGGTCGCAAGGCTG
>OTU_718
TACGTAGGTGGCAAGCGTTGTCCGGATTTACTGGGCGTAAAGCgcgcgcAGGTGGCCTGTCGCGTCCGAGGTGAAATCTC
CCGGCTCAACTGGGAGGGGTCTTCGGATACGGGCAGGCTTGAGGAGAGCAGAGGTAGGCGGAATTCTGGGTGTAGTGGTG
AAATGCGTAGATATCCAGAGGAACACCAGTGGCGAAGGCGGCCTACTGGGCTCCACCTGACACTGAGGCGCGAAAGCGTG
GGGAGCGAACCGGATTAGATACCCGGGTAGTCCACGCCGTAAACGATGGGCACTAGATGTGAGGGGTATTGACCccccTT
GTGTCGTAGCTAACGCGTTAAGTGCCCCGCCTGGGGAGTACGGCCGCAAGGCTA
>OTU_719
GACGTAGGgggCGAGCGTTGTCCGGAATCATTGGGCGTAAAGAGCgcgcAGGCGGCTTGGTAAGTCGGACGTGAAAACCC
GAGGCTCAACCTCGGGCGTGCATCCGATACTGCCCGGCTAGAGGTAGGTAGGGGAGATCGGAATTCCTGGTGTAGCGGTG
AAATGCGCAGATATCAGGAGGAACACCGGTGGCGAAGGCGGATCTCTGGGCCTTACCTGACGCTCAGGCGCGAAAGCTAG
GGGAGCGAACAGGATTAGATACCCTGGTAGTCCTAGCCGTAAACGTTGGGTGCTAGGTGTGGGCGGATATCGACCCCGTC
CGTGCCGAAGCTAACGCATTAAGCACCCCGCCTGGGGAGTACGGCCGCAAGGCTA
>OTU_720
TACGGAGGGCGCAAGCGTTGTTCGGAATCACTGGGCGTAAAGCGCGTGCAGGCGGCTTGGTAAGTCGGGTGTGAAATCCC
GGAGCTCAACTCCGGAACTGCACCCGATACTGCCTCGCTAGAGTCCCGGAGAGGATGGCGGAATTTCCGGTGTAGAGGTG
AAATTCGTAGATATCGGAAGGAACACCAGCGGCGAAGGCGGCCATCTGGACGGTGACTGACGCTCAGACGCGAAAGCGCG
GGGAGCAAACAGGATTAGATACCCTGGTAGTCCGCGCTGTAAACGTTGGGTGCTAGGCGTCGTGGGTATTGACCcccGCG
GTGCCGAAGCTAACGCATTAAGCACCCCGCCTGGGGAGTACGGTCGCAAGACTA
>OTU_721
TACGGAGGGTGCAAGCGTTGTTCGGAATTACTGGGCGTAAAGCGCGTGTAGGCGGCTTGGCAAGTTGGATGTGAAATCCC
CGGGCTTAACCCGGGAACTGCATCCAAAACTGCTTCGCTAGAGTCTCGGAGAGGAAGGCAGAATTCCCAGTGTAGGGGTG
AAATCCGTAGATACTGGGAGGAATACCGGCAGCGAAGGCGGCCTTCTGGACGATGACTGACGCTGAGACGCGAAAGCGTG
GGGAGCAAACAGGATTAGATACCCTGGTAGTCCACGCCGTAAACGTTGTGCACTAGGTGTCGGGAGTATTCACCCTCCCG
GTGCCGACGCTAACGCAATAAGTGCACCGCCTGGGGAGTACGGCCGCAAGGCTA
>OTU_722
TACGGAGGGTGCAAGCGTTATCCGGATTCACTGGGTTTAAAGGGTGCGTAGGTGGGTTGCCAAGTCCGTGGTGAAATCCT
GCAGCTTAACTGCAGAACTGCCATGGATACTGGTAGTCTTGAATACCGTGGAGGTCAGCGGAATATGTCATGTAGCGGTG
AAATGCTTAGATATGACATAGAACACCAATTGCGAAGGCAGCTGGCTACACGAATATTGACACTCAGGCACGAAAGCGTG
GGGATCAAACAGGATTAGATACCCTGGTAGTCCACGCCCTAAACTATGGATACTCGACATACGCGATACACTGtgtgtgt
CTGAGCGAAAGCATTAAGTATCCCACCTGGGAAGTACGATCGCAAGATTG
>OTU_723
TACGTAGGGTGCAAGCGTTGTCCGGAATTATTGGGCGTAAAGAGCTCGTAGGCGGTTTGTCGCGTCGAATGTGAAAACCC
GGGGCTCAACCCCGGGCCTGCATTCGATACGGGCAGACTAGAGTTCGGTAGGGGAGTCTGGAATTCCTGGTGTAGCGGTG
AAATGCGCAGATATCAGGAGGAACACCGGTGGCGAAGGCGGGACTCTGGGCCGATACTGACGCTGAGGAGCGAAAGCGTG
GGGAGCAAACAGGATTAGATACCCTGGTAGTCCACGCCGTAAACGTTGGGCGCTAGGTGTGGGGTTCCTTCCACGAACTC
CGTGCCGCAGCTAACGCATTAAGCGCCCCGCCTGGGGAGTACGGCCGCAAGGCTA
>OTU_724
CACGTAGGgggCAAGCGTTGTCCGGATTTATTGGGCGTAAAGAGCTCGTAGGTGGCTAAGTAAGTCGGGTGTCAAATCCC
CAGGCTCAACCTGGGTCTCCACCCGATACTGCTTTGGCTAGAGTCCGGTAGGGGAGCGTGGAATTCCTGGTGTAGCGGTG
AAATGCGCAGATATCAGGAGGAACACCAGCGGCGAAGGCGGCGCTCTGGGCCGGTACTGACACTGAGGAGCGAAAGCGTG
GGTAGCAAACAGGATTAGATACCCTGGTAGTCCACGCCGTAAACGTTGGGCACTAGGTGTGGGGTCTATTCAACGGACTC
CGTGCCGTCGCTAACGCATTAAGTGCCCCGCCTGGGGAGTACGGCCGCAAGGCTA
>OTU_725
TACGGAGGGTGCAAGCGTTAATCGGAATCACTGGGCGTAAAGCGCACGTAGGCGGCCCGCTAAGTCAGATGTGAAACCCC
TGGGCTCAACCTGGGAATGGCATTTGATACTGGCAAGCTCGAGTCCGAgagagGggggTGGAATTCCAGGTGTAGCGGTG
AAATGCGTAGATATCTGGAGGAACACCGGTGGCGAAGGCGGCCcccTGGCTCGTGACTGACGCTGAGGTGCGAAAGCGTG
GGTAGCAAACAGGATTAGATACCCTGGTAGTCCACGCCGTAAACGATGTCGACTAGCCGTGCGGTCCATTTAAGGATTGC
GTGGCGCAGCCAACGCGATAAGTCGACCGCCTGGGGAGTACGGCCGCAAGGTTA
>OTU_726
TACGGAGGGTGCAAGCGTTATCCGGATTCACTGGGTTTAAAGGGTGCGTAGGCGGGTAGGTAAGTCTGTGGTGAAATCCC
CAAGCTTAACTTGGGAACTGCCATGGATACTATTTATCTTGAATATTGTGGAGGTGAGCGGAATATGTCATGTAGCGGTG
AAATGCTTAGATATGACATAGAACACCAATTGCGAAGGCAGCCTGCTACACAATTATTGACGCTGAGGCACGAAAGCGTG
GGGATCAAACAGGATTAGATACCCTGGTAGTCCACGCCCTAAACGATGATTACTCGACATTTGCGATATACTGTAAGTGT
CTGAGCGAAAGCATTAAGTAATCCACCTGGGAAGTACGACCGCAAGGTTG
>OTU_727
TACAGGgggTGCAAACGTTGCTCGGAATCATTGGGCGTAAAGCGCACGTAGGCGGTCTGTTATGTCGGATGTGAAAGCCC
TTGGCTTAACTGAGGAAGTGCATCCGAAACTGGCAGGCTAGAGTACTAAAGAGGGTCGCGGAATTCCCGGTGTAGAGGTG
AAATTCGTAGATATCGGGAGGAACACCGGTGGCGAAGGCGGCGACCTGGGTAGATACTGACGCTGAGGTGCGAAAGCGTG
GGGAGCAAACAGGATTAGATACCCTGGTAGTCCACGCCGTAAACGATGAGTGCTAGATGTTTCTGGTATTGACCCCGGAG
GCGTCGTAGCTAACGCGTTAAGCACTCCGCCTGGGGAGTACGGCCGCAAGGCTA
>OTU_728
GACAGAGGGTGCGAGCGTTGTTCGGAATTACTGGGCGTAAAGGGCGCGTAGGCGGTCTGTTAAGTTCGGTGTGAAAGCCC
TCGGCTCAACCGGGGAAGTGCGCCGGATACTGGCAGACTCGAGTACCGGAGAGGAGGGTGGAATTCCTGGTGTAGCGGTG
AAATGCGTAGATATCAGGAGGAACACCGGTGGCGAAGGCGGCCCTCTGGACGAGTACTGACGCTGAGGCGCGAAAGCGTG
GGGATCAAACAGGATTAGATACCCTGGTAGTCCACGCTGTAAACGATGGGGACTAGGTGTGGggggTATTGACCCCTCCC
GTGCCGACGCTAACGCATTAAGTCCcccGCCTGGGGATTACGGCCGCAAGGTTA
>OTU_729
TACGTAGGTGGCAAGCGTTGTCCGGATTTATTGGGCGTAAAGGGCgcgcAGGCGGTTCGTTAAGTCCGAGGTGAAATCTC
CCGGCTCAACTGGGAGAGGTCTTCGGATACTGGCGGACTGGAGGTGAGCAGAGGTGAGTGGAATTCTCGGTGTAGTGGTG
AAATGCGTAGATATCGAGAGGAACACCAGTGGCGAAGGCGGCTCACTGGGCTCTACCTGACGCTGAGGCGCGAAAGCGTG
GGGAGCGAACCGGATTAGATACCCGGGTAGTCCACGCTGTAAACGATGGACACTAGGTGTGGggggTATTGACCCCTTCC
GTGCCGAAGCCAACGCAATAAGTGTCCCGCCTGGGGAGTACGGCCGCAAGGCTA
>OTU_730
TACGAAGGgggCGAGCGTTGTTCGGAATTACTGGGCGTAAAGGGCgcgcAGGCGGTCCTTCAAGTCAGATGTGAAAGCCC
CGGGCTCAACCTGGGAACAGCATTTGAGACTGGAGGACTTGAGGACGGGAGAGGAGAGTGGAATTCCCAGTGTAGAGGTG
AAATTCGTAGATATTGGGAAGAACACCAATGGCGAAGGCAGCTctctGGACCGTTACTGACGCTGAGGCGCGAAAGCGTG
GGGAGCAAACAGGATTAGATACCCTGGTAGTCCACGCCGTAAACGATGtgtgCTAGACGTTGGgggACCTAGTCtctcGG
TGTCGCAGCTAACGCTTTAAGCACACCGCCTGGGGAGTACGGCCGCAAGGTTA
>OTU_731
TACAGAGACTGCAAGCGTTATTCGGATTCACTGGGCGTAAAGGGTGCGCAGGCGGCCGTgtgtgtTAGGTGTGAAAGCCC
GGGGCTTAACCTCGGAATTGCGCCTAAAACTACACGGCTAGAGCATTGGAGAGGGTAGCGGAATTCACGGTGTAGCAGTG
AAATGCGTAGATATCGTGAGGAACACCAGAGGCGAAGGCGGCTACCTGGACAATTGCTGACGCTCAGGCACGAAAGCGTG
GGGAGCAAAAGGGATTAGATACCCCTGTAGTCCACGCCCTAAACGGTGCACACTAGGTCTTAGCGGATTCGATCCCGCTA
GGGCCCAAGCTAACGCGTTAAGTGTGCCGCCTGAGGACTACGGTCGCAAGACTA
>OTU_732
TACAGGgggggCAAGCGTTGTTCGGAATTACTGGGCGTAAAGGGCTCGTAGGCGGCCAACTAAGTCCGACGTGAAATCCC
AAAGCTTAACTTTGGAACTGCGTCGGATACTGGATGGCTTGAATTCGGGAGAGGGATGCAGAATTCCAGGTGTAGCGGTG
AAATGCGTAGATATCTGGAGGAATACCGGTGGCGAAGGCGGCATCCTGGACCGACATTGACGCTGAGGAGCGAAAGCTAG
GGGAGCAAACGGGATTAGATACCCCGGTAGTCCTAGCCCTAAACGATGAATGCTTGGTGTGGCGGGTATCGATCCCTGCC
GTGCCGAAGCTAACGCATTAAGCATTCCGCCTGGGGAGTACGGTCGCAAGGCTG
>OTU_733
TACGAAGGgggCTAGCGTTGCTCGGAATCACTGGGCGTAAAGCGCACGTAGGCGGATCTTTAAGTCAGGGGTGAAATCCC
GGAGCTCAACTCCGGAACTGCCTTTGATACTGGGGATCTTGAGTTCGAgagagGTGAGTGGAACTGCGAGTGTAGAGGTG
AAATTCGTAGATATTCGCAAGAACACCAGTGGCGAAGGCGGCTCACTGGCTCGATACTGACGCTGAGGTGCGAAAGCGTG
GGGAGCAAACAGGATTAGATACCCTGGTAGTCCACGCCGTAAACGATGGATGCTAGCCGTTGGCCGGTTTACCGGTCAGT
GGCGCAGCTAACGCTTTAAGCATCCCGCCTGGGGAGTACGGTCGCAAGATTA
>OTU_734
TACGGAGGGTGCGAGCGTTAATCGGAATTACTGGGCGTAAAGCgcgcgTAGGCGGTCTGTTAAGTCAGCTGTGAAAGCCC
CGGGCTCAACCTGGGAACTGCAGTTGATACTGTCAGGCTGGAGTACGAgagagGGAGGTAGAATTCCATGTGTAGCGGTG
AAATGCGTAGATatatGGAGGAATACCAGTGGCGAAGGCGGCCTCCTGGCTCGATACTGACGCTGAGGTGCGAAAGCGTG
GGTAGCAAACAGGATTAGATACCCTGGTAGTCCACGCCGTAAACGATGTCTACTAGCCGTTAGGTGACTTGATTGCCTAG
TGGCGCAGCTAACGCACTAAGTAGACCGCCTGGGGAGTACGGCCGCAAGGTTA
>OTU_735
TACGTAGGCAGCAAGCGTTGTTCGGAATTACTGGGCGTAAAGAGTgtgtAGGCGGTGCTCTAAGTTCGGTGTGAAATCTC
CCGGCTCAACTGGGAGGGTGCGCCGGAAACTGGGGTGCTGGAGCGCGGGAGAGGAAAGCGGAATTCCTGGTGTAGCGGTG
AAATGCGTAGATATCAGGAGGAACACCGGCGGTGTAGACGGCTTTCTGGACCGTAGCTGACGCTGAGACACGAAAGCGTG
GGTAGCAAACAGGATTAGATACCCTGGTAGTCCACGCCCTAAACGATGCATACTTGGTGTCGGCCATTCAGTTGGTCGGT
GCCGGAGCTAACGCGTTAAGTATGCCGCCTGGGGAGTACGGTCGCAAGGCTG
>OTU_736
TACAGAGGTGGCGAGCGTTGTTCGGATTTACTGGGCGTAAAGGGCGCGTAGGCGGCCGCGTgtgtgGGGTGTGAAATCTC
CGGGCTCAACCCGGAAAGTGCGCCCCAAACTGCGCGGCTGGAGTGCGGGAGGGGAGATCGGAATGCATGGTGTAGCGGTG
AAATGCGTTGATATCATGCAGAACACCGGTGGCGAAGGCGGATCTCTGGAACGCAACTGACGCTGAGGCGCGAAAGTCGG
gggAGCAAACAGGATTAGATACCCTGGTAGTCCCGACCTTAAACGGTGCACACTTGGGGTGGggggATTTCACCcccccc
GTCCCGTAGCTAACGCGTTAAGTGTGCCGCCTGGGGAGTACGGCCGCAAGGTTA
>OTU_737
GACAGAGGAGGCAAGCGTTGTTCGGAATCATTGGGCTTAAAGGGCGTGCAGGCGGCGGCGCAAGTGTCGAGTGAAATCCC
ATCGCTCAACGATGGAACGGCTCGGCAAACTGCGTCGCTTGAGGTCGGTAGAGGTGCTCGGAACTCTAGGTGGAGCGGTG
AAATGCGTAGATATCTAGAGGAACGCCTGAGGCGAAAGCGGGGCACTGGGCCGATTCTGACGCTGAGACGCGAAAGCGTG
GGGAGCAAACAGGATTAGATACCCTGGTAGTCCACGCCGTAAACGATGCGCACTAGGTGACGGAGCCTCTCACGGAGCCG
CCGCCGAAGCAAAAGTGATTAGTGCGCCGCCTGGGGAGTACGGCCGCAAGGCTA
>OTU_738
TACGGggggAGCAAGCGTTGTTCGGATTTACTGGGCGTAAAGGGCGCGTAGGCGGCGCAACAAGTCACTTGTGAAATCTC
CGGGCTTAACCCGGAGCGGCCAAGTGATACTGTCGTGCTAGAGTGCGGAAGGGGCTACTGGAATTCTCGGTGTAGCGGTG
AAATGCGTAGATATCGAGAGGAACACCTGCGGCGAAGGCGGGTAGCTGGGCCGACACTGACGCTGAGGCGCGAAAGCCAG
GGGAGCGAACGGGATTAGATACCCCGGTAGTCCTGGCCTTAAACGATGGATACTTGGTGTCCGGGGTTACATAGTCCCCG
GGTGCCGGCGCTAACGCATTAAGTATCCCGCCTGGGGAGTACGGTCGCAAGACTG
>OTU_739
AACGTAGGACACAAGCGTTATCCGGAATTACTGGGCGTAAAGGGCGTGCAGGCGGTTGCGTAAGTTAGGCGTGAAAGACT
TCGGCTAAACCGGgggAGGTCGTCTGATACTGCGTAACTAGAGTGTGGTAGAGGCGTGTAGAATTCCGGGTGTAGTGGTG
AAATGCGTAGAGATCCGGAGGAATACCAGTGGCGAAGGCGGCACGCTGGGCCATAACTGACGCTAAAACGCGAAAGCATG
GGTAGCGAACGGGATTAGAAACCCCGGTAGTCCATGCCGTAAACGATGTACACTGGGTGTTCAGTCGGGGAAGCCTGACG
GGGTGCCCAAGCCAACGCGCTAAGTGTACCGCCTGGGGAGTACGGTCGCAAGGCTA
>OTU_740
TACGTAGGTGGCAAGCGTTGTCCGGATTTACTGGGCGTAAAGAGCgcgcAGGCGGTTATTCAAGTCGAATGTGAAAGCCc
ccGGCTTAACTGGGGAGGGTCATTCGATACTGTTTAACTTGAAGGCAGGAGAGGGTAGTGGAATTCCCGGTGTAGTGGTG
AAATGCGTAGATATCGGGAGGAACACCAGTGGCGAAGGCGACTACCTGGCCTGTTCTTGACGCTGAGGCGCGAAAGCTGG
gggAGCAAACGGGATTAGATACCCCGGTAGTCCCAGCCGTAAACGATGGACACTAGGTGTTGGTGGTATCAACCCCGCCA
GTGCCGTAGCTAACGCATTAAGTGTCCCGCCTGGGGAGTACGGCCGCAAGGCTA
>OTU_741
GACGTAGGGGACGAGCGTTGTCCGGATTCATTGGGCGTAAAGCgcgcgTAGGCGGTTACGCAAGTCGGTTGTGAAAATCC
GGGGCTCAACCCCGGACCTGCATCCGATACTGCGTGACTAGAGGTAGGTAGGGGAGATCGGAATTCCTGGTGTAGCGGTG
AAATGCGCAGATATCAGGAGGAACACCGGTGGCGAAGGCGGATCTCTGGGCCTTACCTGACGCTCAGGCGCGAAAGCTAG
GGGAGCGAACAGGATTAGATACCCTGGTAGTCCTAGCCGTAAACGTTGGATGCTAGGTGTGGggggACATCGACCCCTTC
CGTGCCGAAGCTAACGCATTAAGCATCCCGCCTGGGGAGTACGGCCGCAAGGCTA
>OTU_742
TACAGAGGGTGCGAGCGTTGTCCGGAATCACTGGGCGTAAAGGGCGTGTAGGCGGCTGGGTAAGCCGCGTGTGAAATCCC
GGGGCTCAACCCCGGAACGGCACGCGGGACTGTCCGGCTAGAGAATGGTAGAGGCGAGTGGAATTCCTGGTGTAGCGGTG
GAATGCGTAGAGATCAGGAAGAACACCGGTGGCGAAGGCGGCTCGCTGGGCCATTTCTGACGCTGAGGCGCGAAAGCGTG
GGGAGCAAACAGGATTAGATACCCTGGTAGTCCACGCTGTAAACGATGGGTGCTAGGCGTCGGggggAGCGACCCTCCCG
GTGCCGTCGCTAACGCAATAAGCACCCCGCCTGGGGAGTACGGCCGCAAGGTTG
>OTU_743
TACGTAGGgggCAAGCGTTGTCCGGAATCATTGGGCGTAAAGCGCGTGTAGGCGGCTTGGTgtgtCCGGTGTGAAACCTT
GGGGCTCAACCCCAAGCCTGCACCGGATACTGCCTCGCTTGAGTCCGGGAGGGGAGAGCGGAATTCCTAGTGTAGCGGTG
AAATGCGCAGATATTAGGAAGAACACCGGTGGCGAAGGCGGCTctctGGAACGGTACTGACGCTGAGACGCGAAAGCGTG
GGGAGCGAACAGGATTAGATACCCTGGTAGTCCACGCCGTAAACGATGGGCACTAGATGTGGGTGGTGTCGACTCCGCCC
ACGTCGAAGCTAACGCATTAAGTGCCCCGCCTGGGGAGTACGGCCGCAAGGCTA
>OTU_744
TACGTAGGGTGCGAGCGTTGTCCGGAATTATTGGGCGTAAAGGGCTCGTAGGCGGTTTGTCGCGTCGGGAGTGAAAACAC
TGGGCTTAACTCAGTGCTTGCTTTCGATACGGGCAGACTAGAGGCATGCAGGGGAGAACGGAATTCCTGGTGTAGCGGTG
AAATGCGCAGATATCAGGAGGAACACCGGTGGCGAAGGCGGTTCTCTGGGCATGTCCTGACGCTGAGGAGCGAAAGTGTG
GGGAGCGAACAGGATTAGATACCCTGGTAGTCCACACCGTAAACGTTGGGCGCTAGGTGTGGGGCCTATTCCATGGGTTC
CGTGCCGCAGCTAACGCATTAAGCGCCCCGCCTGGGGAGTACGGCCGCAAGGCTA
>OTU_745
TACGGAGGGTGCAAGCGTTATCCGGATTTACTGGGTTTAAAGGGTGCGTAGGTGGGTAGGTAAGTCAGTGGTGAAATCTT
CGAGCTTAACTCGGAAACTGCCATTGATACTATTTATCTTGAATACTTTGGAGGTAAGCGGAATATGTCATGTAGCGGTG
AAATGCTTAGATATGACATAGAACACCAATTGCGAAGGCAGCTTACTACACAGTCATTGACACTGAGGCACGAAAGCGTG
GGGATCAAACAGGATTAGATACCCTGGTAGTCCACGCCCTAAACGATGGATACTCGACATTAGCGATACACAGTTAGTGT
CTGAGCGAAAGCATTAAGTATCCCACCTGGGAAGTACGATCGCAAGATTG
>OTU_746
GACGAACCGTGCGAACGTTGTTCGGAATCACTGGGCTTAAAGGGCGCGTAGGCGGGTTTTCAAGTCTGTGGTGAAATCCT
CCAGCTTAACTGGAGAAGTGCCGTGGATACTGGAGACCTCGAGGAGGGTAGGGGCATCTGGAACAGCCGGTGGAGCGGTG
AAATGCGTTGATATCGGCTGGAACTCCGATGGCGAAAGCAAGGTGCTGGACCCTATCTGACGCTGATGCGCGAAAGCCAG
GGGAGCGAACGGGATTAGATACCCCGGTAGTCCTGGCCCTAAACGATGAGAACTAGGTAGTGGACTTACATGGGTTCACT
GTCGAAGCAAAAGTGCTAAGTTCTCCGCCTGGGGAGTATGGTCGCAAGGCTG
>OTU_747
GACGAAGGACCCAAGCGTTATCCGGATTTATTGGGTTTAAAGGGTGCGTAGGCGGGTTGTTAAGTCAGTGGTGAAAGCCT
AGAGCTTAACTCTAGAATTGCCATTGATACTGACGATCTTGAGGATAGTTGAGGTGGGCGGAATGTATCATGTAGCGGTG
AAATGCTTAGAGATGATACAGAACACCGATTGCGAAGGCAGCTCACTAAGCTATTTCTGACGCTGAGGCACGAAAGCGTG
GGGATCAAACAGGATTAGATACCCTGGTAGTCCACGCCCTAAACGATGATTACTCGATGtgtgCGATATACTGTACGCGT
CTAAGCGAAAGCATTAAGTAATCCACCTGGGGAGTACGACCGCAAGGTTG
>OTU_748
TACGGAGGgggCTAGCGTTGTTCGGAATTACTGGGCGTAAAGCGCACGTAGGCGGTGGCGCATGTCAGATGTGAAAGCCC
TGGGCTTAACCTAGGAATTGCATTTGAAACTGCGTCGCTAGAGGCCGGAAGAGGGTAGTGGAATTCCCAGTGTAGAGGTG
AAATTCGTAGATATTGGGAAGAACACCGGTGGCGAAGGCGGCTACCTGGTCCGGTTCTGACGCTGAGGTGCGAAAGCGTG
GGGAGCAAACAGGATTAGATACCCTGGTAGTCCACGCCGTAAACGATGAGTGCTAGATGTTGGAGGACATCGTCCTTCAG
TGTCGCAGCTAACGCATTAAGCACTCCGCCTGGGGAGTACGGCCGCAAGGTTA
>OTU_749
TACGGAGGGCGCAAGCGTTGTTCGGAATTACTGGGCGTAAAGCGCGTGTAGGCGGCCTGAAAAGTCGGGTGTGAAATCCC
GGAGCTCAACTCCGGAACTGCATCCGATACTGTCAGGCTCGAGTCTCGGAGAGGATGGCGGAATTTCCGGTGTAGAGGTG
AAATTCGTAGATATCGGAAGGAACACCAGTGGCGAAGGCGGCCGTCTGGACGATGACTGACGCTGAGACGCGAAAGCGTG
GGGAGCAAACAGGATTAGATACCCTGGTAGTCCACGCCATAAACGTTGGGTGCTAGACGTCGGgggTATTGACCcccTCG
GTGTCGAAGCTAACGCATTAAGCACCCCGCCTGGGGAGTACGGCCGCAAGGCTA
>OTU_750
GACGGAAGGTGCAAGCGTTGCTCGGAATCATTGGGCGTAAAGGGTGCGTAGGCGGCGTGGTAAGTCGGGTGTGAAAGCCC
CGGGCTTAGCCTGGGAAGGGCGCTCGAAACTGCCGCGCTAGAGTGCCGGAGGGGAGAGTGGAATTCCTGGTGTAGCGGTG
AAATGCGTAGAGATCAGGAGGAATACCGGTGGCGAAAGCGACTctctGGACGGCAACTGACGCTGAGGCACGAAAGCGTG
GGGAGCAAACAGGATTAGATACCCTGGTAGTCCACGCCGTAAACGATGGGCACTAGGTGTCGGgggTATCCACTCCCTCG
GTGCCGCCGCTAACGCATTAAGTGTCCCGCCTGGGAAGTACGGTCGCAAGATTA
>OTU_751
TACGTAGGgggCAAGCGTTGTCCGGAATTATTGGGCGTAAAGCgcgcgcAGGCGGCCTTGTAAGTCTGTCGTTTAAACTC
GGAGCTCAACTTCGAGTCGCGATGGAAACTGCAAAGCTTGAGTGCAGAAGAGGAAAGTGGAATTCCACGTGTAGCGGTGA
AATGCGTAGAGATGTGGAGGAACACCAGTGGCGAAGGCGACTTTCTGGGCTGTAACTGACGCTGAGGCGCGAAAGCGTGG
GGAGCAAACAGGATTAGATACCCTGGTAGTCCACGCCGTAAACGATGAATGCTAGGTGTTAGGGGTTTCGATACCCTTGG
TGCCGAAGTTAACACATTAAGCATTCCGCCTGGGGAGTACGGTCGCAAGACTG
>OTU_752
TACGTAGGGGCCGAGCGTTGTCCGGAATTACTGGGCGTAAAGCgcgcgcAGGCGGCTGATCAAGCCTGACGTGAAAGCCc
ccGGCTCAACCGGGGAGGGTCGTCGGGGACTGGTTGGCTTGAGGGCGGTAGGGGCCGGTGGAATTCCCGGTGTAGTGGTG
AAATGCGTAGAGATCGGGAGGAACACCAGTGGCGAAGGCGGCCGGCTGGGCCGACCCTGACGCTGAGGCGCGAAGGCGTG
GGGAGCGAACGGGATTAGATACCCCGGTAGTCCACGCAGTAAACGATGCAGACTAGGCGTGGggggACTTGACCcccTCC
GTGCCGCAGCCAACGCGAGAAGTCTGCCGCCTGGGGAGTACGGCCGCAAGGCTA
>OTU_753
TACGTAGGgggCAAGCGTTGTCCGGATTTATTGGGCGTAAAGAGCGTGTAGGCGGCCAGGTAGGTCGGTTGTGAAAACTA
GAGGCTCAACCTCTAGACGTCGACCGAAACCATCTGGCTAGAGTCCGGAAGAGGAGAGTGGAATTCCTGGTGTAGCGGTG
GAATGCGCAGATATCAGGAAGAACACCCGTGGCGAAGGCGGCTctctGGGACGGTACTGACGCTGAGACGCGAAAGCGTG
GGGAGCGAACAGGATTAGATACCCTGGTAGTCCACGCCGTAAACGATGGGTGCTAGGTGTGGGAGGTGTCGACTCCTCCC
GTGCCGCAGCTAACGCATTAAGCACCCCGCCTGGGGAGTACGGCCGCAAGGCTA
>OTU_754
TACGAAGGgggCTAGCGTTGTTCGGAATTACTGGGCGTAAAGCGCACGTAGGCGGACCGATTAGTCAGGGGTGAAATCCC
AGAGCTTAACTCTGGAACTGCCTTTGATACTGCCGGTCTTGAGGATGAgagagGTGAGTGGAACTGCGAGTGTAGAGGTG
AAATTCGTAGATATTCGCAAGAACACCAGTGGCGAAGGCGGCTCACTGGCTCATTTCTGACGCTGAGGTGCGAAAGCGTG
GGGAGCAAACAGGATTAGATACCCTGGTAGTCCACGCCGTAAACGATGAATGCCAGCTGTCGGGAGGTTTACCTCTCGGT
GGCGCAGCTAACGCTTTAAGCATTCCGCCTGGGGAGTACGGTCGCAAGATTA
>OTU_755
CACGGggggAGCAAGCGTTGTTCGGAATCACTGGGCGTAAAGGGCGTGTAGGCGGTCGAGTAAGTGGAATGTGAAATACT
CCGGCTCACCCGGAGCACTGCATCCCAAACTGCTCGGCTTGAGTATGGGAGAGGACGAGGGAATTCCTGGTGTAGCGGTG
AAATGCGTAGATATCAGGAGGAACACCGGTGGCGAAAGCGCTCGTCTGGCCCAATACTGACGCTGATGCGCGAAAGCTAG
GGGAGCAAACGGGATTAGATACCCCGGTAGTCCTAGCCGTAAACGGTGAGCACTAGGTGTTGGAGGCATCGACCCCTCCA
GTGCCGTAGCTAACGCACTAAGTGCTCCGCCTGGGGAGTACGGCCGCAAGGTTG
>OTU_756
TACGAAGGgggCTAGCGTTGTTCGGAATTACTGGGCGTAAAGCGTATGTAGGCGGATCGTTAAGTCGGgggTGAAATCCC
GAGGCTCAACCTCGGAACTGCCTTCGATACTGGCGATCTTCGAGTCCGGGAGAGGTGAGTGGAACTCCGAGTGTAGAGGT
GAAATTCGTAGATATTCGGAAGAACACCAGTGGCGAAGGCGGCTCACTGGCCCGGTACTGACGCTGAAATACGAAAGCGT
GGGGAGCAAACAGGATTAGATACCCTGGTAGTCCACGCCGTAAACGATGGGTGCTAGCCGTTGGGCAGCATGCTGTTCGG
TGGCGCAGCTAACGCATTAAGCACCCCGCCTGGGGAGTACGATCGCAAGATTA
>OTU_757
GACAGAGGGTGCAAACGTTGTTCGGAATTACTGGGCGTAAAGCGCGTGTAGGCGGCTTGGCAAGTCGGGTGTGAAAGCCC
TGGGCTCAACCTAGGAAGTGCACTCGAAACTGCTTCGCTCGAGTATCGGAGAGGAAAGCGGAATTCTCGGTGTAGAGGTG
AAATTCGTAGATATCGAGAGGAACACCGGTGGCGAAGGCGGCTTTCTGGACGGTTACTGACGCTGAGACGCGAAAGCGTG
GGGAGCAAACAGGATTAGATACCCTGGTAGTCCACGCCGTAAACGATGGGTGCTAGGTGTCGCGGGCTTTGACCCCTGCG
GTGCCGTAGCTAACGCATTAAGCACCCCGCCTGGGGAGTACGGCCGCAAGGCTA
>OTU_758
AACGTAGGTACCGAGCGTTATCCGGATTCACTGGGCGTAAAGCGCGTGCAGGTGGTTTGGTAAGTCGGGCATGAAAACTC
TTGGCTCAACTAAGAGACGCTGTCCGATACTGCCGGACTTGAGGGTGTAAGAGGGAGGTGGAATTCCGCATGTAGTGGTG
AAATGCGTAGATATGCGGAGGAACACCAGTGGCGAAGGCGGCCTCCTGGTACACTCCTGACACTCAGACGCGAAAGCTAG
GGGAGCGAACGGGATTAGAAACCCCGGTAGTCCTAGCCGTAAACGATGATTACTAGGTGTTAGTGGTATCAAGCCCACTA
GTGCCGAAGCTAACGCGATAAGTAATCCGCCTGGGGACTACGATCGCAAGATTA
>OTU_759
TACGAACCGTCCAAACGTTATTCGGATTCATTGGGCTTAAAGGGTACGTAGGCGGCGCTTCAAGTCGGGTGTGAAATCCC
TCGGCTCAACCGAGGAACTGCGCCCGATACTGGAGTGCTTGAGGGAGACAGAGGTAAGCGGAACTGATGGTGGAGCGGTG
AAATGCGTTGATATCATCAGGAACACCGGTGGCGAAAGCGGCTTACTGGGTCTCTTCTGACGCTGAGGTACGAAAGCTAG
GGGAGCGAACGGGATTAGATACCCCGGTAGTCCTAGCTGTAAACGTTGAGCACTTGATTGAGGGCCcccccATAGGCTCT
CGGTCGAAGCGAAAGTGATAAGTGCTCCGCCTGGGGAGTATGGTCGCAAGGCTG
>OTU_760
TACGGAGGgggCTAGCGTTGTTCGGAATTACTGGGCGTAAAGCGCACGTAGGCGGCGCGAAAAGTCAGAGGTGAAAGGCC
TGGGCTCAACCTGGGAACTGCCTTTGATACTAGCGTGCTTGAGTCCGGAAGAGGGTGGCGGAATTCCCAGTGTAGAGGTG
AAATTCGTAGATATTGGGAAGAACACCGGTGGCGAAGGCGGTCACCTGGTCCGGTACTGACGCTGAGGTGCGAAAGCGTG
GGGAGCAAACAGGATTAGATACCCTGGTAGTCCACGCCGTAAACGATGAGTGCTAGGTGTCGGggggCTTGCCTTTCGGT
GCCGCAGCTAACGCGTTAAGCACTCCGCCTGGGGAGTACGGCCGCAAGGTTA
>OTU_761
TACGAAGGgggCTAGCGTTGTTCGGAATTACTGGGCGTAAAGCGCGTGTAGGCGGGTCCTTAAGTCAGGGGTGAAATGCC
AAGGCTCAACCTTGGAACTGCCTTTGATACTGGGGATCTTGAGTCCGGGAGAGGTGAGTGGAACTGCGAGTGTAGAGGTG
AAATTCGTAGATATTCGCAAGAACACCAGTGGCGAAGGCGGCTCACTGGCCCGGAACTGACGCTGAGACGCGAAAGCGTG
GGGAGCAAACAGGATTAGATACCCTGGTAGTCCACGCTGTAAACGATGGATGCTAGCCGTTGGGGAGCTTGCTCTTCAGT
GGCGCAGCTAACGCTTTAAGCATCCCGCCTGGGGAGTACGGTCGCAAGATTA
>OTU_762
TACGGAGGATCCGAGCGTTATCCGGATTTATTGGGTTTAAAGGGTGCGCAGGCGGGATGTTAAGTCGGCGGTGAAATTTT
GCAGCTCAACTGTAAAAGTGCCTTCGATACTGGCTTTCTTGAGTGTGGATGAAGTAGGCGGAATTTGTGGTGTAGCGGTG
AAATGCTTAGATATCACGAGGAACTCCGATTGCGCAGGCAGCTTACTAAACCACTACTGACGCTCATGCACGAAGGCGTG
GGGATCAAACAGGATTAGATACCCTGGTAGTCCACGCAGTAAACGATGATTACTAGTTGTTTGCGATACAATGTAAGCGA
CTGAGCGAAAGCGTTAAGTAATCCACCTGGGGAGTACGTTCGCAAGAATG
>OTU_763
TACAGAGGGCGCAAGCGTTATTCGGATTCACTGGGCATAAAGAGCACGTAGGCGGCTACGTAAGTCGGATGTGAAATCCC
GCGGCTCAACCGCGGAATGGCATCCGATACTGCGTGGCTCGAGGTCGGAAGGGGTAAGCGGAACTCCAGGTGGAACGGTG
AAATGTGTAGATATCTGGAGGAACACCGGTGGCGAAGGCGGCTTACTGGTCCGAATCTGACGCTGAGGTGCGAAAGCTAG
GGGAGCGAACGGGATTAGATACCCCGGTAGTCCTAGCCGTAAACGATGGGCACTAGGCAATGGATCATCCCTATGGGGTT
CATTGCCGTAGCAAATGTGTTAAGTGCCCCGCCTGGGGAGTACGCTCGCAAGGGTA
>OTU_764
TACGAAGGgggCGAGCGTTGTTCGGATTTACTGGGCGTAAAGGGCGCGTAGGCGGCCCTGTTTGTCAGGCGTGAAAGCCC
TGGGCTCAACCTGGGAATTGCGCTTGGGACGGCGGGGCTTGAGATCGGGAGAGGAGAGTGGAATTCCCAGTGTAGAGGTG
AAATTCGTAGATATTGGGAAGAACACCGGTGGCGAAGGCGGCTctctGGACCGAGACTGACGCTGAGGCGCGAAAGCGTG
GGGAGCAAACAGGATTAGATACCCTGGTAGTCCACGCTGTAAACGATGtgtgCTAGACGTTGGGGAGCCTAGCTCTTCGG
TGTCGCAGCTAACGCGGTAAGCACACCGCCTGGGGAGTACGGCCGCAAGGTTA
>OTU_765
TACGGAGGGTGCAAGCGTTATCCGGATTTACTGGGTTTAAAGGGAGCGCAGGCGGACTGGTAAGTCAGTGGTGAAAGCCT
TGAGCTTAACTCGAGAACTGCCATTGATACTATCAGTCTTGAATGTTGTTGAGGTTTGCGGAATGGGTCATGTAGCGGTG
AAATGCATAGATATGACCCGGAACACCTATTGCGAAGGCAGCAGGCTAAACAAATATTGACGCTGAGGCTCGAAAGCGTG
GGGATCAAACAGGATTAGATACCCTGGTAGTCCACGCCCTAAACGATGATTACTCGACATACGTGATATGACAATGtgtg
tCTGAGCGAAAGCATTAAGTAATCCACCTGGGAAGTACGACCGCAAGGTTG
>OTU_766
TACGAAGGgggCGAGCGTTGTTCGGAATTACTGGGCGTAAAGGGCgcgcAGGCGGCCCTCATAGTCAGGCGTGAAAGCCC
CGGGCTCAACCTGGGAATTGCGCTTGATACTGGggggCTGGAGTTCGGGAGAGGAGAGTGGAATTCCCAGTGTAGAGGTG
AAATTCGTAGATATTGGGAAGAACACCGGTGGCGAAGGCGGCTctctGGACCGATACTGACGCTGAGGCGCGAAAGCGTG
GGGAGCAAACAGGATTAGATACCCTGGTAGTCCACGCTGTAAACGATGtgtgCTAGACGTTGGAGGGCCTAGCCTTCCGG
TGTCGCAGCTAACGCTTTAAGCACACCGCCTGGGGAGTACGGCCGCAAGGTTA
>OTU_767
GACAGAGGGTGCAAACGTTGTTCGGAATTACTGGGCGTAAAGCGCGTGTAGGCGGCAGTGCAAGTCGGATGTGAAAGCCC
ACGGCTCAACCGTGGAAGAGCACCCGAAACTGCACAGCTAGAGTATCGGAGAGGAAGGTGGAATGCTTGGTGTAGAGGTG
AAATTCGTAGATATCAAGCGGAACACCGGTGGCGAAGGCGGCCTTCTGGACGATTACTGACGCTGAGACGCGAAAGCGTG
GGTAGCAAACAGGATTAGATACCCTGGTAGTCCACGCCGTAAACGATGAGTGCTAGGTGTCAGAGGCTTTGACCCTTCTG
GTGCCGAAGCTAACGCGTTAAGCACTCCGCCTGGGGAGTACGGTCGCAAGACTA
>OTU_768
TACGGAGGgggCTAGCGTTGTTCGGAATTACTGGGCGTAAAGCGCACGTAGGCGGATTGGAAAGTTGGgggTGAAATCCC
GGGGCTCAACCCCGGAACTGCCTTCAAAACTCCCAGTCTGGAGGTCGAgagagGTGAGTGGAATTCCGAGTGTAGAGGTG
AAATTCGTAGATATTCGGAGGAACACCAGTGGCGAAGGCGGCTCACTGGCTCGATACTGACGCTGAGGTGCGAAAGCGTG
GGGAGCAAACAGGATTAGATACCCTGGTAGTCCACGCCGTAAACTATGAGAGCTAGACGTCGGGCGGCTTGCCGTTCGGT
GTCGCAGCTAACGCATTAAGCTCTCCGCCTGGGGAGTACGGCCGCAAGGTTA
>OTU_769
TACAGagagTGCGAACGTTGTTCGGAATCACTGGGCTTAAAGCGCACGTAGGCGGCATCGTAAGTGTCGGGTGAAATCCC
ACGGCTCACCCGTGGAACTGCCCGGCAGACTGCGATGCTCGAGTGTGGTAGGGGAGAACGGAACTCCTGGTGGAGCGGTG
AAATGCGTAGATATCAGGAGGAACACCGGTGGCGAAGGCGGTTCTCTGGTCCACAACTGACGCTGAGGTGCGAAAGCTAG
GGGAGCAAACGGGATTAGATACCCCGGTAGTCCTAGCTGTAAACGATGGGCACTAGCTTGTGGTCCcccTGTGGGATCAC
AGGTGAAGCAAAAGTGATAAGTGCCCCGCCTGGGGAGTATGGTCGCAAGGCTG
>OTU_770
CACGGggggAGCAAGCGTTGTTCGGAATCACTGGGCGTAAAGGGCGTGTAGGCGGTTAGGTAAGTGGGATGTGAAATCCc
ccGGCTCACCCGGGGACCTGCATCCCAAACTGCCTGGCTTGAGTATGGGAGAGGATGGAGGAATTCCTGGTGTAGCGGTG
AAATGCGTAGATATCAGGAGGAACACCGGTGGCGAAGGCGTCCATCTGGCCCAATACTGACGCTGAGGCGCGAAAGCTAG
GGGAGCGAACGGGATTAGATACCCCGGTAGTCCTAGCCGTAAACGGTGAGCACTAGGTGTTGGAGGCATAGACCCCTCCA
GTGCCGCAGCTAACGCATTAAGTGCTCCGCCTGGGGAGTACGGCCGCAAGGTTG
>OTU_771
TACAGAGGTGGCAAGCGTTGTTCGGAATTACTGGGCGTAAAGGGCGCGTAGGCGGCCTTCTAAGTCGGACGTGAAATCCC
CAGGCTTAACTTGGGAACTGCGTCCGATACTGGAGGGCTTGAGTGCGGGAGAGGGATGTGGAATTCCAGGTGTAGCGGTG
AAATGCGTAGATATCTGGAGGAACACCGGTGGCGAAGGCGGCATCCTGGACCGACACTGACGCTGATGCGCGAAAGCCAG
GGGAGCAAACGGGATTAGATACCCCGGTAGTCCTGGCCCTAAACGATGAGTGCTTGGTGTGGCGGGTATCGATCCCTGCC
GTGCCGAAGCTAACGCATTAAGCACTCCGCCTGGGGAGTACGGTCGCAAGGCTG
>OTU_772
TACGAAGGgggCTAGCGTTGTTCGGAATTACTGGGCGTAAAGGGCGTGTAGGCGGTCCGCTAAGTCAGGTGTGAAAGGCC
TGGGCTCAACCCAGGAAATGCGCCTGAGACTGACGGACTTGAGTCCGGGAGAGGATGGTGGAACTCCCAGTGTAGAGGTG
AAATTCGTAGATATTGGGAAGAACACCCGTGGCGAAGGCGGCCATCTGGACCGGTACTGACGCTAATGCGCGACAGCGTG
GGGAGCAAACAGGATTAGATACCCTGGTAGTCCACGCCGTAAACGATGAGTGCTAGACGTTGGGAAGCCTAGCTTTTCAG
TGTCGCAGCTAACGCATTAAGCACTCCGCCTGGGGAGTACGGCCGCAAGGTTG
>OTU_773
TACGGAGGGTGCGAGCGTTATCCGGAATTACTGGGTTTAAAGGGTGCGTAGGCGGATGATTAAGTCTAAGGTGAAAGTTT
GTCGCTTAACGATAAAATTGCCTTGGATACTGGTTATCTTGAATAAGGATGAGGATGGCGGAATGTGGCATGTAGCGGTG
AAATGCATAGATATGCCATAGAACACCAATTGCGAAGGCAGCTATCTGGTCTTTTATTGACGCTGAGGCACGAAAGCGTG
GGGATCGAACAGGATTAGATACCCTGGTAGTCCACGCCCTAAACGATGCTAACTCGATGTTTGGTTTTAATAATTGAGCA
TCCAAGCGAAAGCGTTAAGTTAGCCACCTGGGGAGTACGACCGCAAGGTTG
>OTU_774
TACGTAGGTGGCGAGCGTTATCCGGAATTATTGGGCGTAAAGGGTGCGTAGGCGGCATATTAAGTCTATGGTTAAAGTGC
GGGGCTCAACTCCGTATTGCCATAGAAACTGGTAAGCTAGAGTGCAGGAGAGGGCAGTGGAATTCCATGTGTAGCGGTAA
AATGCGTAGATatatGGAGGAACACCGGTGGCGAAGGCGGCTGCCTGGCCTGTAACTGACGCTGAGGCACGAAAGCGTGG
GGAGCAAATAGGATTAGATACCCTAGTAGTCCACGCTGTAAACGATGAATACTAAGTGTTGGAGCAATTCAGTGCTGTAG
TTAACGCAATAAGTATTCCGCCTGGGGAGTATGCACGCAAGTGTA
>OTU_775
TACGGggggAGCAAGCGTTGTTCGGATTCATTGGGCGTAAAGGGCGCGTAGGCGGCTTGGCAAGTCCGACGTGAAATGTA
CCGGTTCAACCGGGGCACCGTGTCGGAAACTGCCTGGCTTGAGGCCGAGGGAGGATGGTGGAATTCCTGGTGTAGCGGTG
AAATGCGTAGATATCAGGAGGAACACCCGTGGCGAAGGCGGCCATCTATCTCGGATCTGACGCTGAGGCGCGAAAGCTGG
gggAGCAAACGGGATTAGATACCCCGGTAGTCCCAGCCGTAAACGATGGGCACTAGGTGTGGGAGGTATCGACCCCTTCC
GTGCCGCAGCTAACGCATTAAGTGCCCCGCCTGGGGAGTACGGCCGCAAGGTTG
>OTU_776
TACGTAGGCAGCAAGCGTTGTTCGGAATTACTGGGCGTAAAGAGTATGTAGGCGGTGCTCTAAGTTTGGTGTGAAATCTC
CCGGCTCAACTGGGAGGGTGCATCGAAAACTGGAGTGCTCGAGGGTGGGAGAGGCAAGCGGAATTCCTGGTGTAGCGGTG
AAATGCGTAGATATCAGGAGGAACACCTGTGGTGTAGACAGCTTGCTGGACCATTTCTGACGCTGAGATACGAAAGCGTG
GGTAGCAAACAGGATTAGATACCCTGGTAGTCCACGCCCTAAACGATGCACACTTGGTGTGAGTCATTCATTTGATTCGT
GCCGGAGCTAACGCGTTAAGTGTGCCGCCTGGGGAGTACGGTCGCAAGGCTG
>OTU_777
TACGTAGGgggCGAGCGTTGTCCGGATTTATTGGGCGTAAAACGCTTGTAGGCGGCCACCGcgcgTCGGCTGTGAAATCT
CCCGGCTCAACTGGGAGGGGTCAGGCGATACGGCGGGGCTCGAGGCAGGTAGGgggAAGCGGAATTCCCGGTGTAGTGGT
GGAATGCGTAGATATCGGGAGGAACACCAGTGGCGAAGGCGGCTTCCTGGACCTGATCTGACGCTGAGGAGCGAAAGCGT
GGGGAGCGATCCGGATTAGATACCCGGGTAGTCCACGCCGTAAACGGTGCGCACTAGGTGTCGGgggTATCGACCCCTCC
GGTGCCGCAGCTAACGCATTAAGTGCGCTGCCTGGGGAGTACGGCCGCAAGGCTA
>OTU_778
TACGAACCGTCCAAACGTTATTCGGAATCACTGGGCTTAAAGAGTCCGTAGGCGGCCAGTTAGGTGAGGTGTGAAATCCc
ccGGCTCAACCGAGGAATTGCGCTTCAAACCATCTGGCTAGAGGAAGATAGAGGAAAGCGGAACTGATGGTGGAGCGGTG
AAATGCGTTGATATCATCAGGAACACCGGTGGCGAAAGCGGCTTTCTGGGTCTTTTCTGACGCTGAGGGACGAAAGCTAG
GGGAGCGAACGGGATTAGATACCCCGGTAGTCCTAGCTGTAAACGATGAGCACTAGCTTGAGGGGACCcccACATCCCCT
TAGGCGTAGCGAAAGTGTTAAGTGCTCCGCCTGGGGAGTATGGTCGCAAGGCTG
>OTU_779
TACGTAGGGTGCGAGCGTTAATCGGAATTACTGGGCGTAAAGCGTGCGCAGGCGGATTGTTAAGCAAGACGTGAAATCCC
CGGGCTTAACCTGGGAATGGCGTTTTGAACTGGCAGTCTAGAGTGCGTCAGAGGggggTGGAATTCCACGTGTAGCAGTG
AAATGCGTAGAGATGTGGAGGAACACCGATGGCGAAGGCAGCCcccTGGGATGACACTGACGCTCATGTACGAAAGCGTG
GGTAGCAAACAGGATTAGATACCCTGGTAGTCCACGCCCTAAACGATGTCAACTGGTTGTTGGgggAGTGAAATCCCTTA
GTAACGAAGCTAACGCGTGAAGTTGACCGCCTGGGGAGTACGGTCGCAAGATTA
>OTU_780
TACGGAGGGTGCGAACGTTAATCGGAATTACTGGGCGTAAAGCgcgcgTAGGCGGTTCGGTAAGTGGGATGTGAAAGCCC
TGGGCTCAACCTGGGAACTGCATTCCAAACTGCCGAGCTAGAGTGTGGTAGAGGGAGGTAGAATTTCCTGTGTAGCGGTG
AAATGCGTAGATATAGGAAGGAATACCAGTGGCGAAGGCGGCCTCCTGGATCAACACTGACGCTGAGGTGCGAAAGCGTG
GGGAGCAAACAGGATTAGATACCCTGGTAGTCCACGCCGTAAACTATGAGAACTAGCCGTTGGGGCCCTTGAGGTCTTAG
TGGCGCAGCTAACGCGATAAGTTCTCCGCCTGGGGAGTACGGCCGCAAGGTTA
>OTU_781
TACAGAGGGTGCAAGCGTTAATCGGATTTACTGGGCGTAAAGCGTGAGTAGGTGGCTCGCTAAGTCGATTGTGAAAGCCC
TGGGCTCAACCTGGGAATTGCAGTCGATACTGGAGAGCTAGAGTTCGGTAGAGGGTGACGGAATTCCCGGTGTAGCGGTG
AAATGCGTAGATATCGGGAGGAACATCGATGGCGAAGGCAATCACCTGGGCCTGAACTGACACTGAGACACGAAAGCGTG
GGTAGCAAACAGGATTAGATACCCTGGTAGTCCACGCCGTAAACGATGGGAACCTGACGTCGGTTTGCTCTGCGAATCGG
TGTCGTAGCTAACGCGCTAAGTTCCCCGCCTGGGGAGTACGGCCGCAAGGTTG
>OTU_782
TACGTAGGgggCTAGCGTTGTCCGGAATCATTGGGCGTAAAGCgcgcgTAGGCGGCCAGATAAGTCCGGTGTGAAAGTCA
CAGGCTCAACCTGTGAATGCCGCTGGAAACTGTCTGGCTAGAGTCCGGAAGGGGCGAGTGGAATTCCTGGTGTAGCGGTG
AAATGCGCAGATATCAGGAGGAACACCAATGGCGAAGGCAGCTCGCTGGAACGGTACTGACGCTGAGGCGCGAAAGCGTG
GGGAGCGAACAGGATTAGATACCCTGGTAGTCCACGCCGTAAACGATGGGCACTAGGTGTGGGAGGTGTCGACTCCTCCT
GTGCCGAAGCTAACGCATTAAGTGCCCCGCCTGGGGAGTACGGCCGCAAGGCTA
>OTU_783
TACGTAGGGTGCGAGCGTTAATCGGAATTACTGGGCGTAAAGCGTGCGCAGGCGGTTCTGCAAGTCAGCTGTGAAAGCCC
CGGGCTTAACCTGGGAACGGCGGTTGAAACTGCAGGACTAGAATCTGGCAGAGGggggTGGAATTCCACGTGTAGCAGTG
AAATGCGTAGAGATGTGGAGGAACACCGATGGCGAAGGCAGCCcccTGGGCTAAGATTGACGCTCAGGCACGAAAGCGTG
GGGAGCAAACAGGATTAGATACCCTGGTAGTCCACGCCCTAAACGATGTCAACTAGGTGTCGGGAGCGCAAGTTCTTGGT
ACCGCAGCTAACGCGTGAAGTTGACCGCCTGGGGAGTACGGTCGCAAGATTA
>OTU_784
CACGTAAGGGGCGAGCGTTGTTCGGAATTATTGGGCGTAAAGGGCACGCAGGCGGCCTGACAAGTCTGGTGTGAAAGATC
CGGGCTCAACTCGGAGAACGCGCTGGAAACTGTCAAGCTAGAGTATTGGAGGgggAGTCGGAATTCCTAGTGTAGGGGTG
AAATCTGTTGATATTAGGAAGAACACCGGTGGCGAAGGCGGACTCCTGGCTGAATACTGACGCTGAGGTGCGAAAGCATA
GGGAGCAAACAGGATTAGATACCCTGGTAGTCTATGCTGTAAACGATGTGCACTTGGTGTTGGGCCGATTAGGCTCAGTG
CCGTAGCTAACGCGATAAGTGCACCGCCTGGGGAGTATGCCCGCAAGGGTG
>OTU_785
TACGGAGGGTGCGAGCGTTGTCCGGAATCACTGGGCGTAAAGGGCGCGTAGGCGGCGCGAGTAGTCAACGGTGAAAGCCC
GGGGCTCAACCCCGGGTCGGCCGTCGATACTCTCGTGCTTGAGCACTGTAGAGGCAGGTGGAATTCCGGGTGTAGCGGTG
GAATGCGTAGAGATCCGGAAGAACACCGGTGGCGAAGGCGGCCTGCTGGGCAGTAGCTGACGCTGAGGCGCGACAGCGTG
GGGAGCAAACAGGATTAGATACCCTGGTAGTCCACGCCGTAAACGATGGGCACTAGATGCTTGGgggAGCGACCCTCTGA
GTGTCGGCGCTAACGCATTAAGTGCCCCGCCTGGGGAGTACGGCCGCAAGGCTG
>OTU_786
TACAGAGGGTGCAAACGTTGCTCGGAATTATTGGGCGTAAAGCGCGTGTAGGCGGCCTCGTAAGTCGACTGTGAAAGCCC
TTGGCTCAACCAAGGAAGTGCAGTCGAAACTGCGAGACTAGAGTGCTGAAGAGGATAGCGGAATGGCCAGTGTAGAGGTG
AAATTCGTAGATATTGGCTAGAACACCGGTGGCGAAGGCGGCTATCTGGGAAGTTACTGACGCTGAGACGCGAAAGCGTG
GGGAGCAAACAGGATTAGATACCCTGGTAGTCCACGCCGTAAACGATGAACACTAGATGTTACGGGTATTGACCCCTGTA
GTGTCGACGCTAACGCATTAAGTGTTCCGCCTGGGGAGTACGGCCGCAAGGCTA
>OTU_787
TACAGAGGGTGCAAGCGTTGTTCGGAATTATTGGGCGTAAAGCGCGTGTAGGCGGCTTGTTAAGTCGGGTGTGAAAGCCC
TCAGCTCAACTGAGGAAGGGCGCCCGAAACTGGCGAGCTTGAGTGTCGGAGAGGATGGCGGAATACCCCAAGTAGAGGTG
AAATTCGTAGATATGGGGTGGAACACCGGTGGCGAAGGCGGCCATCTGGACGACAACTGACGCTGAGACGCGAAAGCGTG
GGGAGCAAACAGGATTAGATACCCTGGTAGTCCACGCCGTAAACGATGAGAACTAGGTGTCGTGGGTGTTGACCCCTGCG
GTGCCGTAGCTAACGCATTAAGTTCTCCGCCTGGGAAGTACGGTCGCAAGACTA
>OTU_788
TACGAAGGgggCTAGCGTTGTTCGGAATCACTGGGCGTAAAGCGCACGTAGGCGGACGTTTAAGTCAGGGGTGAAATCCC
AGGGCTCAACCCTGGAACTGCCCTTGATACTGGACGTCTCGAGTCCGGGAGAGGTGAGTGGAACTCCGAGTGTAGAGGTG
AAATTCGTAGATATTCGGAAGAACACCAGTGGCGAAGGCGGCTCACTGGCCCGGTACTGACGCTGAGGTGCGAAAGCGTG
GGGAGCAAACAGGATTAGATACCCTGGTAGTCCACGCCGTAAACGATGGGTGCTAGCCGTTGGGCAGCTTGCTGTTCAGT
GGCGCAGTTAACGCGTTAAGCACCCCGCCTGGGGAGTACGGTCGCAAGATTA
>OTU_789
TACGAAGGgggCTAGCGTTGTTCGGAATTACTGGGCGTAAAGGGCGCGTAGGCGGTCCTGATCGTCGGATGTGAAAGGCC
TGGGCTCAACCTGGGAACTGCATCCGATACGGCGGGACTGGAGTGTGGGAGAGGTTGGTGGAATTCCCAGTGTAGAGGTG
AAATTCGTAGATATTGGGAAGAACACCGGTGGCGAAGGCGGCCAACTGGACCACAACTGACGCTGAGGCGCGAAAGCGTG
GGGAGCAAACAGGATTAGATACCCTGGTAGTCCACGCTGTAAACGATGCGTGCTAGACGTTGGGAGACCTAGTCtctcGG
TGTCGTCGCTAACGCTTTAAGCACGCCGCCTGGGGAGTACGGCCGCAAGGTTA
>OTU_790
TACGTAGGgggCAAGCGTTGTCCGGAATGATTGGGCGTAAAGGGCGCGTAGGCGGCTTTATAAGTCTGGAGTGAAAGTCC
TCTTTTCAAGGGAGGAATTGCTTTGGAAACTATAGAGCTTGAGTGCAGGAGAGGTTATCGGAATTCCCGGTGTAGCGGTG
AAATGCGTAGATATCGGGAGGAACATCGGTGGCGAAGGCGGGTAACTGGACTGCAACTGACGCTGAGGCGCGAAAGTGTG
GGGAGCAAACAGGATTAGATACCCTGGTAGTCCACACGGTAAACGATGAATGCTAGGTGTAGGAGGTATCGACCCCTTCT
GTGCCGCAGTTAACACAATAAGCATTCCGCCTGGGGAGTACGGTCGCAAGATTA
>OTU_791
GACGTAGGgggCGAGCGTTATCCGGATTTACTGGGCGTAAAGGGCGCGTAGGCGGAGCGTTTCGCCACCTTTGAAAGGAG
CAGGCTTAACCTGTTCAGGGAGGTGGAACGAGCGTTCTAGGGGCAAGCAGAGGAAGGTGGAATTCCGGGTGGAGTGGTGA
AATGCGTAGAGATCCGGAGGAACACCAGGGGCGAAGGCGGCCTTCTGGGCTTGACCCGACGCTGAGGCGCGAAAGCGTGG
GGAGCGAACTGAATTAGATACTCAGGTAGTCCACGCCCTCAACGATGGACACGAGGCGTGGggggTATCGACCcccTCCG
TGCCGGCGCTAACGCAGGAAGTGTCCCGCCTGGGGAGTACGGCCGCAAGGCTA
>OTU_792
TACGAAGGgggCTAGCGTTGTTCGGAATTACTGGGCGTAAAGCgcgcgcAGGCGGCTTGGCAAGTCAGTGGTGAAATCCC
AGAGCTTAACTCCGGAATTGCCTCTGAAACTGCTGAGCTTCGAGTACGGGAGAGGTGAGTGGAATTCCCAGTGTAGAGGT
GAAATTCGTAGATATTGGGAAGAACACCGGTGGCGAAGGCGGCTCACTGGCCCGTTACTGACGCTCAGGCGCGACAGCGT
GGGGATCAAACAGGATTAGATACCCTGGTAGTCCACGCCGTAAACGATGGATGCCAGCCGTTGGCAAGCATGCTTGTCAG
TGGCGCAGCTAACGCATTAAGCATCCCGCCTGGGGAGTACGGCCGCAAGGTTG
>OTU_793
AACGTAGGTACCGAGCGTTATCCGGATTTACTGGGCGTAAAGCGTGTTCAGGCGGCCGCGCAAGTCGGGCATGAAATCtc
tcGGCTCAACCGGGAGGGGTTGTCCGATACTGCGCGGCTGGAGGGCAGTAGAGGGTGGTGGAATTCCGGGTGTAGTGGTG
AAATGCGTAGAGATCCGGAGGAACACCAGTGGCGCAAGCGGCCACCTGGACTGTACCTGACGCTCAAACACGAAAGCTAG
GGGAGCGAACGGGATTAGAAACCCCGGTAGTCCTAGCTATAAACGATGTAGACTAGGTGTCAGCGGTCTAAACCCCGTTG
GTGCCGGAGCTAACGCACTAAGTCTACCGCCTGGGGACTACGGCCGCAAGGCTA
>OTU_794
TACGAGAGGCCCAAACGTTATTCGGATTTACTGGGCTTAAAGAGTTCGTAGGCGGCGCGGAAAGTAGGGTGTGAAAGCCC
TCGGCTCAACCGAGGAATTGCGCTCTAAACTGTCGTGCTTGAGGAACCTAGAGGTGAGCAGAACTGATGGTGGAGCGGTG
AAATGCGTTGATATCATCAGGAATACCGGAGGCGAAGGCGGCTCACTGGgggTTATCTGACGCTGAGGAACGAAAGCCAG
GGGAGCAAACGGGATTAGATACCCCGGTAGTCCTGGCCGTAAACGATGAGCACTAGACCGGAGGACTGCACAGTTTTCCG
GTCGTAGCGAAAGTGAAAGTGCTCCGCCTGGGGAGTATGGTCGCAAGGCTG
>OTU_795
TACGGAGGgggCGAGCGTTATTCGGAATCATTGGGCGTAAAGGGCGCGTAGGCGGCCCCGTAAGTCTTGGGTGAAAGCCC
TCGGCTCAACCGAGGAATTGCCTTGGATACTGCGGGGCTCGAGGCTGGAAGAGGGCAGTGGAATTCCCGGTGTAGCGGTG
AAATGCGTAGATATCGGGAGGAACACCAGTGGCGAAGGCGGCTGCCTGGGCCAGTTCTGACGCTGAGGCGCGAAAGCGTG
GGGAGCAAACAGGATTAGATACCCTGGTAGTCCACGCTGTAAACGATGGGCACTCGGTGCTGCGGGTATCGACCCCTGCG
GTGCCTGAGCTAACGCGTTAAGTGCCCCGCCTGGGGAGTACGGTCGCAAGGCTG
>OTU_796
AACGTAGGAGGCAAGCGTTATCCGGAGTTACTGGGCGTAAAGCGTGCGTAGGCGGGTCGGTAAGTGGGTCGTGAAAGCGC
CGGGCTAAACCGGGCGAGGACGAACTAGACTGCCGGTCTAGAGGCGGATAGAGGGGTGCGGAATTCCGGGTGTAGCGGTG
AAATGTGTAGAGATCCGGAGGAACACCAGTGGTGCAAACGGCGCCCTGGGTCCGAACTGACGCTGAGGCACGAAAGCGTG
GGGAGCGAACGGGATTAGAGACCCCGGTAGTCCACGCCGTAAACGATGTCAACTAGGTGTCCACTTGGCTACGGTCAAGG
gggTGCCGAAGCTAACGCTATAAGTTGACCGCCTGGGGAGTACGGTCGCAAGGCTA
>OTU_797
TACGTAGGCAGCAAGCGTTGTTCGGAGTTACTGGGCGTAAAGGGTgtgtAGGCGGTCTTCTAAGTCTGGTGTGAAATCTC
CCGGCTCAACTGGGAGGGTGCGCCGAAAACTGGAAGGCTAGAGTGCGGGATGGGAGAGTGGAATTCCTGGTGTAGCGGTG
AAATGCGTAGATATCAGGAGGAACACCTGTGGTGTAGACGGCTctctGGACCGCAACTGACGCTGAGACACGAAAGCGTG
GGTAGCAAACAGGATTAGATACCCTGGTAGTCCACGCCCTAAACGATGCATATTTGGTGTGGGCCATTCATTTGGTCCGT
GCCGGAGCTAACGCGTTAAATATGCCGCCTGGGGAGTACGGTCGCAAGGCTG
>OTU_798
AACGTAGGTACCGAGCGTTATCCGGATTTACTGGGCGTAAAGCGTGTTCAGGCGGCCTGGCAAGTCGGGCATGAAATCtc
tcGGCTCAACCGAgagagGCTGTCCGATACTGCTGGGCTTGAGGACGGTAGAGGGTGGTGGAATTCCGCGTGTAGTGGTG
AAATGCGTAGATATGCGGAGGAACACCAGTGGCGAAGGCGGCCACCTGGACCGTCCCTGACGCTCAAACACGAAAGCTAG
GGTAGCGAACGGGATTAGAAACCCCGGTAGTCCTAGCCGTAAACGATGTTGACTGGGTGTCAGAGGTGTAAAACCCTTTG
GTGCCGGAGCAAACGCGTTAAGTCAACCGCCTGGGGACTACGGCCGCAAGGTTA
>OTU_799
TACGGggggggCAAGCGTTGTTCGGAATTACTGGGCGTAAAGGGCGCGTAGGCGGGCGGGCAAGTCtctcGTGAAAGCCC
ACGGCTCAACCGTGGAATTGCGGGAGATACTGCCTGTCTTGAGTCCGGGAGAGGAGGGTGGAATTCCCAGTGTAGCGGTG
AAATGCGTAGATATTGGGAGGAACACCGGTGGCGAAGGCGGCTctctGGACCGGTACTGACGCTGAGGCGCGAAAGCTAG
GGGAGCAAACGGGATTAGATACCCCGGTAGTCCTAGCCGTAAACGATGAGCACTTGGTGTGGCGGGTATCGACCcccGCC
GTGCCGAAGCTAACGCATTAAGTGCTCCGCCTGGGGAGTACGGTCGCAAGGCTG
>OTU_800
TACGAAGGgggCTAGCGTTGTTCGGAATCACTGGGCGTAAAGCGCACGTAGGCGGATCGTTAAGTCGGgggTGAAATCCC
AGGGCTCAACCCTGGAACTGCCTTCGATACTGGCGATCTTTGAGTCCGGGAGAGGTGAGTGGAACTCCGAGTGTAGAGGT
GAAATTCGTAGATATTCGGAAGAACACCAGTGGCGAAGGCGGCTCACTGGCCCGGTACTGACGCTGAGGTGCGAAAGCGT
GGGGAGCAAACAGGATTAGATACCCTGGTAGTCCACGCCGTAAACGATGAATGCTAGCCGTCGGTGAGCATGCTCTTCGG
TGGCGCAGCCAACGCAATAAGCATTCCGCCTGGGGAGTACGATCGCAAGATTA
>OTU_801
TACGTAGGGTGCGAGCGTTAATCGGAATTACTGGGCGTAAAGCGTGCGCAGGCGGTTCTACAAGCTGGATGTGAAAGCCC
CGGGCTCAACCTGGGAGGTGCATTCAGGACTGTGGAGCTCGAGTGCGGCAGAGGGAGGTGGAATTCCAGGTGTAGCAGTG
AAATGCGTAGAGATCTGGAGGAACACCGATGGCGAAGGCAGCCTCCTGGGCCGACACTGACGCTCATGCACGAAAGCGTG
GGGAGCAAACAGGATTAGATACCCTGGTAGTCCACGCCCTAAACGATGTCGACTGGTTGTTGGGAGAGGCAACTTTCTTA
GTAACGAAGCTAACGCGTGAAGTCGACCGCCTGGGGAGTACGGCCGCAAGGTTA
>OTU_802
TACGGAGGGTGCAAGCGTTGCTCGGAATCACTGGGCGTAAAGCGACCGCAGGCGGCCTGACAAGTCGGATGTGAAAGCCC
TGGGCTCAACTCAGGAATTGCATTCGAAACTGGCAGGCTTGAGTACGGGAGAGGggggTGGAATTCCTGGTGTAGGGGTG
AAATTCGTTGATATCAGGAGGAACACCGGCGGCGAAGGCGGCCcccTGGCCCGCAACTGACGCTCATGGTCGAAAGCGTG
GGGAGCAAACAGGATTAGATACCCTGGTAGTCCACGCCGTAAACGATGAATGCTAGGTGTTGGTGGTATTCACCCCATCA
GTGCCGAAGTTAACGCATTAAGCATTCCGCCTGGGAAGTACGGCCGCAAGGCTA
>OTU_803
TACGTAGGGAGCAAGCGTTATCCGGAATTACTGGGCGTAAAGGGCGTGTAGGCGGCCAATTAAGCTAGGTGTAAAATGTT
ACAGCTCAACTGTAAACCCGCATCTAGAACTGGTTGGCTAGAGGATGAgagagGAAAGTGGAATTCCTAGTGTAGCGGTG
GAATGCGTAGATATTAGGAGGAACACCAGTGGCGAAGGCGGCTTTCTGGCTCATACCTGACGCTGAGGCGCGAAAGCGTG
GGGAGCAAACAGGATTAGATACCCTGGTAGTCCACGCCGTAAACGATGAGTACTAGGTGTAGGAGGCAACAACCTTCTGT
GCCGCAGCTAACGCAATAAGTACTCCGCCTGGGGAGTACGCTCGCAAGAGTG
>OTU_804
TACGGAGGGAGCTAGCGTTGTTCGGAAATACTGGGCGTAAAGCGCACGTAGGCGGCGCAGCAAGTCAGGGGTGAAATCCC
GGGGCTCAACCCCGGAACTGCCCTTGAAACTGCAGTGCTAGAATTCTGGAGAGGCGAGTGGAATTCCGAGTGTAGAGGTG
AAATTCGTAGATATTCGGAAGAACACCAGTGGCGAAGGCGACTCGCTGGACAGACATTGACGCTGAGGTGCGAAAGCGTG
GGGAGCAAACAGGATTAGATACCCTGGTAGTCCACGCCGTAAACGATGATAACTAGCTGTCCGGGCACATGGTGCTTGGG
TGGCGCAGCTAACGCATTAAGTTATCCGCCTGGGGAGTACGGTCGCAAGATTA
>OTU_805
TACGGggggggCAAGCGTTGTTCGGAATTATTGGGCGTAAAGGGCGTGTAGGCGGTGCGGTAAGTCTCCTGTGAAAACTC
CGGGCTCAACCCGGAGCCTGCAGGGGAAACTGCCGTGCTTGAGTGTGGGAGAGGAGAGTGGAATTCCCGGTGTAGCGGTG
AAATGCGTAGATATCGGGAGGAACACCCGTGGCGAAAGCGGCTctctGGACCACAACTGACGCTGAGACGCGAAAGCTAG
GGGAGCAAACAGGATTAGATACCCTGGTAGTCCTAGCCCTAAACGATGGATGCTTGGTGTGGCGGGTACCCAATCCCGTC
GTGCCGGAGCTAACGCGTTAAGCATCCCGCCTGGGGAGTACGGTCGCAAGGCTG
>OTU_806
GACGGAGGGTGCAAACGTTGTTCGGAATCACTGGGCATAAAGAGCACGTAGGCTGCgcgcTAAGTCAGGTGTGAAATCCc
ccGGCTCAACCGGGGAACTGCACCTGATACTGGCGTGCTCGAGGACGGTAGGGGTGAGTGGAACTCCAGGTGGAGCGGTG
AAATGCGTAGATATCTGGAGGAACACCGGTGGCGAAAGCGGCTCACTGGACCGTCTCTGACGCTGAGGTGCGAAAGCTAG
GGTAGCAAACGGGATTAGATACCCCGGTAGTCCTAGCCGTAAACGATGGGCACTAGGCAATGGGATTACCTATGGATCTC
CTTGCCGGAGCTAATGTATTAAGTGCCCCGCCTGGGGAGTACGCTCGCAAGGGTG
>OTU_807
TACGGAGGGTGCGAGCGTTATCCGGAATCACTGGGTTTAAAGGGTGCGTAGGCGGCGAGGTAAGTCAGTTGTGAAATTCC
CCGGCTCAACCGGAGGGACTGCGATTGATACTGCTTTGCTTGAAACAGGTTGAGGTAAGCGGAATGTGGCATGTAGCGGT
GAAATGCATAGATATGCCATAGAACACCGATTGCGAAGGCAGCTTGCTGGGCCTGATTTGACGCTGAGGCACGAAAGCGT
GGGGAGCAAACAGGATTAGATACCCTGGTAGTCCACGCCCTAAACGATGTTTACTTGCTGTTCCTGTCTTGAACGGGAGT
GGCGTAGCGAAAGCGATAAGTAAACCACCTGGGGAGTACGCCGGCAACGGTG
>OTU_808
TACGGAGGGTGCAAGCATTGATCGGAATTACTGGGCGTAAAGGGCGCGTAGGCGGCCATAAAAGTCGGATGTGAAATTCC
GGGGCTCAACCCCGGAGCTGCATTTGAAACTCTATGGCTAGAGTACAGTTAGGGAAATCGGAATTCCACGTGTAGCGGTG
AAATGCGTAGATATGTGGAAGAACACCGGTGGTGAAGACGGATTTCTGGGCTGTAACTGACGCTGAGGCGCGAAAGCATG
GGGAGCAAACAGGATTAGATACCCTGGTAGTCCATGCCTTAAACGATGCATACTAGGAGTAGGAGGGCTCAACCcccTCT
GTTCCGGAGCTAACGCATTAAGTATGCCGCCTGGGGAGTACGCTCGCAAGGGTG
>OTU_809
TACGTAGGgggCGAGCGTTGTTCGGAATTACTGGGCGTAAAGGGCGTGTAGGCGGTGCGGTAAGTCGGGCGTGAAATCCC
CAGGCTTAACTTGGgggggCCGTTCGAAACTGCCGTGCTAGGGTGCGGGAGAGGGTAGTGGAATTCCCGGTGTAGCGGTG
AAATGCGTAGATATCGGGAGGAACACCTGCGGCGAAGGCGGCTACCTGGACCGTTACCGACGCTGAGGCGCGAAAGCTAG
GGGAGCAAACAGGATTAGATACCCTGGTAGTCCTAGCCCTAAACGATGAGCACTTGGTGTGGCCCCATCCGGGGCCGTGC
CGGAGCTAACGCGTTAAGTGCTCCGCCTGGGGAGTACGGTCGCAAGGCTG
>OTU_810
TACGGAGGGTGCAAGCGTTGTTCGGAATTACTGGGCTTAAAGCGCGTGTAGGCGGGATGCCAAGTGTCGTGTGAAAGCCC
CGGGCTCAACCCGGGAATTGCGCGGCAAACTGGCGTCCTTGAGGCAAGTAGAGGTGACTGGAACGACCGGTGGAGCGGTG
AAATGCGTAGATATCGGTTGGAACGCCGGAGGCGAAAGCGGGTCACTGGGCTTGTCCTGACGCTAAGACGCGAAAGCGTG
GGGAGCAAACAGGATTAGATACCCTGGTAGTCCACGCCGTAAACGATGCGCACTAGGTCTGAGGGGCTCTCACGCCTCTC
GTGCCGAAGCAAAAGTGCTAAGTGCGCCGCCTGGGGAGTACGGCCGCAAGGCTA
>OTU_811
TACGGAGGGTGCAAACGTTGCTCGGAATCACTGGGCGTAAAGCGCACGTAGGCGGCCCGATAAGTCGGATGTGAAAGCCC
TGGGCTCAACCTAGGAAGTGCATTCGAAACTGTCGGGCTTGAGTACGGGAGAGGGTTGCGGAATTCCCGGTGTAGAGGTG
AAATTCGTAGATATCGGGAGGAACACCAGTGGCGAAGGCGGCAGCCTGGACCGATACTGACGCTGAGGTGCGAAAGCGTG
GGGAGCAAACAGGATTAGATACCCTGGTAGTCCACGCCGTAAACGATGAGTGCTAGATGCAGTGGGTATTGACCCCTGCT
GCGTCGTAGCTAACGCGTTAAGCACTCCGCCTGGGGAGTACGGCCGCAAGGCTA
>OTU_812
TACGTAGGCAGCAAGCGTTGTTCGGAGTTACTGGGCGTAAAGGGTgtgtAGGCGGCCCGTTAAGTTCCGTGTGAAATCTC
CCGGCTCAACCGGGAGGGTGCGCGGAAAACTGGggggCTAGAGTACGGGATGGGAGAGTAGAATTCCTGGTGTAGCGGTG
AAATGCGTAGATATCAGGAGGAATACCGGTGGTGTAGACGGCTctctGGACCGTAACTGACGCTGAGACACGAAAGCGTG
GGTAGCAAACAGGATTAGATACCCTGGTAGTCCACGCCCTAAACGATGCATATTTGGTGTAGGCAGTTCATTCTGTCTGT
GCCGGAGCTAACGCGTTAAATATGCCGCCTGGGGAGTACAGTCGCAAGGCTG
>OTU_813
TACAGagagTGCAAACGTTGTTCGGAATTACTGGGCTTAAAGCGCACGTAGGCGGCGCCGCAAGTGTGGGGTGAAAGCCC
ACGGCTTACCCGTGGAATTGCCTGGCAGACTGCGGTGCTAGAGGATGGTAGGGGAGAGCGGAACTCCTGGTGGAGCGGTG
AAATGCGTAGATATCAGGAGGAACACCGGTGGCGAAGGCGGCTctctGGTCCATGACTGACGCTGAGGTGCGAAAGCTAG
GGGAGCAAACGGGATTAGATACCCCGGTAGTCCTAGCTGTAAACGATGGGTACTAGCTTGGGGTCTCCCTGtgtgATCCC
AGGTGAAGCAAAAGTGATAAGTACCCCGCCTGGGGAGTATGGTCGCAAGGCTG
>OTU_814
TACGTAGGGTGCAAGCGTTGTCCGGAATTATTGGGCGTAAAGAGCTCGTAGGCGGTCTGTCGCGTCGGCTGTGAAAACCC
GGGGCTCAACCCCGGGCCTGCAGTCGATACGGGCAGACTAGAGTGCGGTAGGGGAGACTGGAATTCCTGGTGTAGCGGTG
AAATGCGCAGATATCAGGAGGAACACCGGTGGCGAAGGCGGGTCTCTGGGCCGTAACTGACGCTGAGGAGCGAAAGCGTG
GGGAGCGAACAGGATTAGATACCCTGGTAGTCCACGCCGTAAACGTTGGGCGCTAGGTGTCGGGGACCTTCCACGTCCTC
GGTGCCGCAGCTAACGCATTAAGCGCCCCGCCTGGGGAGTACGGCCGCAAGGCTA
>OTU_815
CACGTAGGATCCAAGCGTTATCCGGATTTACTGGGCGTAAAGCGTGTGCAGGTGGTTTGTTAAGTTGGGTGTTAAATCTC
TTGGCTCAACTGGGAGGTGTCGCTCAAAACTAACAGACTGGAGGACGGTAGAGGAAGGTGGAATTCCGGGTGTAGTGGTG
AAATGCGTAGATATCCGGAGGAACACCAGTGGCGAAGGCGACCTTCTGGACCGCTCCTGACACTCATACACGAAAGCTAG
GGGAGCAAACGGGATTAGAAACCCCGGTAGTCCTAGCTGTAAACGATGTGAACTTGGTGTTGGTGGGGTAAAACCTGCCG
GTGCCGCAGCAAACGCGATAAGTTCACCGCCTGGGGACTACGGCCGCAAGGTTA
>OTU_816
TACGGAGGgggCAAGCGTTATTCGGAATTATTGGGCGTAAAGGGCGCGTAGGCGGCTAGATGTGTCAAAGGTGAAATCCC
TCGGCTCAACTGAGGAACTGCCTTTGAAACTGTCTGGCTTGAGGCCGGGAGAGGGTAGCGGAATTCCCAGTGTAGCGGTG
AAATGCGTAGATATTGGGAGGAACACCAGTGGCGAAGGCGGCTACCTGGACCGGTTCTGACGCTGAGGCGCGAAAGCGTG
GGTAGCAAACAGGATTAGATACCCTGGTAGTCCACGCTGTAAACGATGGGTGCTCGGTGTCGCGGGTATCGACCCCTGCG
GTGCCTTAGCTAACGCGTTAAGCACCCCGCCTGGGGAGTACGGTCGCAAGGCTG
>OTU_817
TACGTAGGGACCAAGCGTTGTTCGGATTTACTGGGCGTAAAGGGCGCGTAGGCGGCAATTCAAGTCAGCTGTGAAATCTC
CGGGCTTAACTCGGAACGGTCAGCTGATACTGCTTTGCTAGAGTGCAGAAGGGGCAATCGGAATTCTTGGTGTAGCGGTG
AAATGCGTAGATATCAAGAGGAACACCTGAGGTGAAGACGGGTTGCTGGGCTGACACTGACGCTGAGGCGCGAAAGCTAG
GGTAGCAAACGGGATTAGATACCCCGGTAGTCCTAGCCCTAAACGATGAATACTTGGTGTCTGGAGTTtttATCCTCCGG
GTGCCGTCGCTAACGTTTTAAGTATTCCGCCTGGGGAGTACGCACGCAAGTGTG
>OTU_818
TACGTAGGgggCGAGCGTTGTCCGGATTTACTGGGCGTAAAGAGCGCGTAGGCGGCTCGGCGCGTCGGGTGTGAAAGGCG
CGGGCTCAACCCGCGGACGTCACCCGAGACGGTCGGGCTTCGAGGGCAGTAGAGGAAGGTGGAATCCCGGGTGTAGTGGT
GAAATGCGTAGAGATCCGGgggAACACCGGTGGCGAAGGCGGCCTTCTGGGCTGGCCCTGACGCTGAGGCGCGAAAGCGT
GGGGAGCGAACTGAATTAGATACTCAGGTAGTCCACGCCCTCAACGATGGACACTAGGTGTGGggggTATCGACCCCTCC
CGTGCCGGCGCTAACGCAGTAAGTGTCCCGCCTGGGGAGTACGGCCGCAAGGCTA
>OTU_819
TACGGAGGGTGCAAGCGTTGCTCGGAATTACTGGGCGTAAAGCGCGTGTAGGCGGCCTTGTATGTCTGATGTGAAAGCCC
CGGGCTCACCCCGGGAAGTGCATTGGAAACTGCAAGGCTAGAGTCCCGGAGAGGGAGGTGGAATTCCAGGTGTAGCGGTG
AAATGCGTAGATATCTGGAAGAACACCGGTGGCGAAGGCGGCCTCCTGGACGGTGACTGACGCTGAGACGCGAAAGCGTG
GGGAGCAAACAGGATTAGATACCCTGGTAGTCCACGCCATAAACGATGGGCACTAGGTGTCGCGGGTATTGACCCCTGCG
GTGCCACAGCTAACGCATTAAGTGCCCCGCCTGGGGATTACGGCCGCAAGGTTA
>OTU_820
AACGTAGGgggCAAGCGTTGCCCGGATTCACTGGGCGTAAAGCGGGTGTAGGCGGTTCCTTAAGTCAGATGTGAAATCCA
GCGGCCCAACCGCTGAATTGCATCTGAAACTGGGGAACTTGAGGACGGTAGAGGTCGGTGGAATTCCGAGTGTACCGGTG
AAATGGGCAGATATTCGGAGGAACACCAGTGGCGAAGGCGGCCGACTGGGCCGATCCTGACGCTGAGACCCGAAAGCCAG
GGTAGCGAACCGGATTAGATACCCGGGTAGTCCTGGCCGTAAACGGTGCGAACTAGGTGTGGgggCTGTCATGGCCTCCG
TGCCGAAGCTAACGCATTAAGTTCGCCGCCTGGGGAGTACGGCCGCAAGGCTA
>OTU_821
TACGAAGGgggCGAGCGTTGTTCGGAATTACTGGGCGTAAAGGGCgcgcAGGCGGCCAATCAAGTCAGGCGTGAAAGCCC
CGGGCTTAACCTGGGAATTGCGCTTGGGACTGATGGGCTTGAGTACGGGAGAGGAGAGTGGAATTCCCAGTGTAGAGGTG
AAATTCGTAGATATTGGGAAGAACACCGGTGGCGAAGGCGGCTctctGGACCGTAACTGACGCTGAGGCGCGAAAGCGTG
GGGAGCAAACAGGATTAGATACCCTGGTAGTCCACGCTGTAAACGATGTGCGCTAGACGTTGGAAGGCCTAGCCTTCCGG
TGTCGCCGCTAACGCTTTAAGCGCACCGCCTGGGGAGTACGGCCGCAAGGTTA
>OTU_822
TACGGggggAGCAAGCGTTGTTCGGATTCATTGGGCGTAAAGGGCGCGTAGGCGGCCCGGTCAGTCCGACATGAAATGTA
CCGGTTCAACCGGGGCACTGTGTCGGAAACTGCTGGGCTCGAGGTCGAGGGAGGAAAGTGGAATTCCTGGTGTAGCGGTG
AAATGCGTAGATATCAGGAGGAACACCCGTGGCGAAGGCGGCTTTCTATCTCGAATCTGACGCTGAGGCGCGAAAGCTAG
GGGAGCAAACGGGATTAGATACCCCGGTAGTCCTAGCCGTAAACGATGGGCACTAGGTGTGGGAGGTATCGACCCCTTCC
GTGCCGCAGCTAACGCATTAAGTGCCCCGCCTGGGGAGTACGGCCGCAAGGTTG
>OTU_823
TACGGAGGATCCGAGCGTTATCCGGATTTATTGGGTTTAAAGGGTGCGTAGGCGGGATAATAAGTCAGTGGTGAAAGTTT
GCAGCTTAACTGTAAAATTGCCGTTGAAACTGTTATTCTTGAGAGTAGATAAGGTAGGCGGAATGTGTTGTGTAGCGGTG
AAATGCATAGATATAACACAGAACCCCGATTGCGAAGGCAGCTTACCGGGCTACATCTGACGCTGATGCACGAAAGCGTG
GGGATCAAACAGGATTAGATACCCTGGTAGTCCACGCAGTAAACGATGAATACTAGCTGTATGCGATATACTGTATGTGG
CAAAGCGAAAGCATTAAGTATTCCACCTGGGGAGTACGTTCGCAAGAATG
>OTU_824
TACAGAGGGTGCGAGCGTTGTCCGGAATCACTGGGCGTAAAGGGCGCGTAGGTGGTTGGGGAAGCGTGTGGTGAAAGCCC
GGGGCTCAACCCCGGGTCGGCCATGCGAACTGCCCGACTGGAGCACGGTAGAGGCCAATGGAATTCCGGGTGTAGCGGTG
GAATGCGTAGAGATCCGGAAGAACACCGGTGGCGAAGGCGGTTGGCTGGGCCGTGGCTGACACTGAAGCGCGACAGCGTG
GGGAGCAAACAGGATTAGATACCCTGGTAGTCCACGCCGTAAACGATGGGCACTAGGTCCTTGGgggAGCGACCCCGTGA
GGGCCGGCGCTAACGCATTAAGTGCCCCGCCTGGGGAGTACGGCCGCAAGGCTG
>OTU_825
TACGGAAGGTGCGAGCGTTAATCGGAATTACTGGGCGTAAAGCGCACGTAGGTGGTTTTATAAGTCGGATGTGAAAGCCC
CGGGCTTAACCTGGGAATTGCATCCGAGACTGTCTGACTCGAGTATGCTAGAGGGAAGTGGAATTCCAGGTGTAGCGGTG
AAATGCGTAGATATCTGGAGGAACACCAATGGCGAAGGCAACTTCCTGGGGCAATACTGACACTGATGTGCGAAAGCGTG
GGGAGCAAACAGGATTAGATACCCTGGTAGTCCACGCCGTAAACGATGAGAACTAGTCGTCGGGAGGGTCAGCCATCCGG
TGACGTAGCTAACGCGTTAAGTTCTCCGCCTGGGGAGTACGGCCGCAAGGTTG
>OTU_826
TACGTAGGTGGCAAGCGTTGTCCGGAATTATTGGGCGTAAAGGATGCGTAGGTGGTCCTTTAAGTGGGATGTGAAATCCC
TGGGCTTAACCCAGGAATTGCATTCCAAACTGGAGGACTAGAGTGCAGGAGAGGAAAGTGGAATTCCCAGTGTAGCGGTG
AAATGCGTAGAGATTGGGAGGAACACCAGTGGCGAAGGCGGCTTTCTGGACTGTAACTGACACTGAGGCATGAAAGCGTG
GGGAGCAAACAGGATTAGATACCCTGGTAGTCCACGCCGTAAACGATGGGTACTAGGTGTAGGggggTCCccccTCTGTG
CCGCAGTTAACACATTAAGTACCCCGCCTGGGGAGTACGATCGCAAGATTA
>OTU_827
TACGTAGGgggCGAGCGTTATCCGGATTCATTGGGCGTAAAGCgcgcgTAGGCGGCCCGGCAGGCCGGgggTCGAAGCGG
ggggCTCAACCccccGAAGCCcccGGAACCTCCGCGGCTTGGGTCCGGTAGGGGAGGGTGGAACACCCGGTGTAGCGGTG
GAATGCGCAGATATCGGGTGGAACACCGGTGGCGAAGGCGGCCCTCTGGGCCGAGACCGACGCTGAGGCGCGAAAGCTGG
gggAGCGAACAGGATTAGATACCCTGGTAGTCCCAGCCGTAAACGATGGACGCTAGGTGTGGggggACGATCCccccGTG
CCGCAGCCAACGCATTAAGCGTCCCGCCTGGGGAGTACGGCCGCAAGGCTA
>OTU_828
TACGGAGGGCGCAAGCGTTGTTCGGAATCATTGGGCGTAAAGCGCGTGTAGGCGGTCTGGTCAGTCGGGTGTGAAATACC
GGAGCTCAACTCCGGAACTGCATTCGATACTGCCAGGCTAGAGTCCCGGAGAGGGTGGTGGAATTCCCGGTGTAGAGGTG
AAATTCGTAGATATCGGGAGGAACACCAGCGGCGAAGGCGGCCACCTGGACGGTGACTGACGCTGAGACGCGAAAGCGTG
GGGAGCAAACAGGATTAGATACCCTGGTAGTCCACGCCGTAAACGTTGGGTGCTAGGCGTTGGgggTATTGACCcccccG
GTGCCGCAGCTAACGCATTAAGCACCCCGCCTGGGGAGTACGGTCGCAAGGCTA
>OTU_829
GACGTAGGgggCCAGCGTTGCTCGGAATTACTGGGCGTAAAGGGTTCGTAGGCGGTGTGGCAAGTCGGAAGTGAAATCTC
TGGGCTCAACCCAGAGGCTGCTCCCGAAACTGCCATGCTAGAGTGCGGGAGAGGCGAGTGGAATTACAGGTGTAGCGGTG
AAATGCGTAGATATCTGTAGGAACACCCGTGGCGAAGGCGGCTCGCTGGACCGCAACTGACGCTGAGGAACGAAAGCTAG
GGGAGCAAACAGGATTAGATACCCTGGTAGTCCTAGCCCTAAACGATCAGGACTTGGGGTGCATCCCGTTGGgggTGCGT
CCCGTAGCTAACGCGTTAAGTCCTGCGCCTGGGGAGTACGGTCGCAAGACTG
>OTU_830
TACGAAGGTCCCAAGCGTTATCCGGATTTATTGGGTTTAAAGGGTGCGTAGGCGGGCTATTAAGTCAGTGGTGAAAGCCC
CAAGCTTAACTTGGGAACTGCCATTGATACTGATGGTCTTGAGTACATTTGAGGTGGGCGGAATGTGTCATGTAGCGGTG
AAATGCTTAGATATGACACAGAACACCGATTGCGAAGGCAGCTCACTAAACTGTAACTGACGCTGAGGCACGAAAGCGTG
GGGAGCAAACAGGATTAGATACCCTGGTAGTCCACGCCCTAAACGATGATCACTCGATGtgtgCGATATACTGTACGCGT
CTGAGCGAAAGCATTAAGTGATCCACCTGGGGAGTACGACCGCAAGGTTG
>OTU_831
TACGTAGGGTCCGAGCGTTAATCGGAATTACTGGGCGTAAAGCGTGCGCAGGCGGTTCGCAAAGACAGGTGTGAAATCCC
CGGGCTTAACCTGGGAACTGCGCTTGTAACTAGCGGGCTAGAGTGCGGCAGAGGggggTGGAATTCCACGTGTAGCAGTG
AAATGCGTAGATATGTGGAGGAACACCGATGGCGAAGGCAGCCcccTGGGCTAGTACTGACGCTCATGCACAAAAGCGTG
GGGAGCAAACAGGATTAGATACCCTGGTAGTCCACGCCCTAAACGATGGCGACTAGTTGTTGGgggATGAACTCCCTTAG
TAACGCAGCTAACGCGTGAAGTCGCCCGCCTGGGGAGTACGGTCGCAAGATTA
>OTU_832
TACGGggggTGCGAGCGTTGTCCGGATTCACTGGGCGTAAAGGGCGCGTAGGCGGCATCATCAGTCCGATCTTCAAGCGC
GGGGCTCACCCCTGCGAAGGGTCGGGGACGGTGGAGCTGGgggCTGGTCGAGGGACGCGGAATGCCGGGTGTAGTGGTGA
AATGCGTAGAGATCCGGCGGAACACCGGTGGTGAAGACGGCGTCCTGGGCCGGGCCCGACGCTGAAGCGCGAGAGCGCGG
GGAGCGAACCGGATTAGATACCCGGGTAGTCCGCGCCGTAAACGGTGGGCACTGGGTGTGGggggTATCGACCcccTCCG
CGCCGGCGCGAACGCAGTAAGTGCCCCGCCTGGGGAGTACGGCCGCAAGGCTA
>OTU_833
TACGTAGGgggCGAGCGTTGTCCGGAATTATTGGGCGTAAAGGGTTCGTAGGCGGTAATTTAAGTCAGATGTGAAAGGCG
CAGGCTCAACCTGTGTAAGCATTTGAAACTGGATTACTTGAGTTAAGGAGAGGAAAGTGGAATTCCTAGTGTAGCGGTGA
AATGCGTAGATATTAGGAGGAATACCAGTGGCGAAGGCGACTTTCTGGACTTATACTGACGCTGAGGAACGAAAGCGTGG
GGAGCAAACAGGATTAGATACCCTGGTAGTCCACGCCGTAAACGATGAGTGCTAGGTGTTGGgggTCAAACCTCGGTGCC
GCAGCTAACGCATTAAGCACTCCGCCTGGGGAGTACGTACGCAAGTATG
>OTU_834
TACGAAGGGTGCAAACGTTGCTCGGAATTATTGGGCGTAAAGCGCACGTAGGCGGCTTAGCAAGTCGGAAGTGAAATCCC
ACGGCTCAACCATGGAAGTGCTTTCGAAACTGCTGAGCTTGAGTACGAAAGAGGATCGCGGAATTCCCGGTGTAGAGGTG
AAATTCGTAGATATCGGGAGGAACACCAGTGGCGAAGGCGGCGATCTGGGTCGATACTGACGCTGAGGTGCGAAAGCGTG
GGGAGCAAACAGGATTAGATACCCTGGTAGTCCACGCCGTAAACGATGAGTGCTAGATGCTGTGGGTATTGACCcccGCG
GTGTCGCAGCCAACGCGTTAAGCACTCCGCCTGGGGAGTACGGCCGCAAGGCTA
>OTU_835
TACGTAGGTGGCGAGCGTTGTCCGGATTTATTGGGTTTAAAGGGTGCGTAGGCGGCCTATTAAGTCAGTGCTGAAATATC
CCGGCTTAACCGGGAGGGTGGCATTGATACTGATGGGCTAGAGTACAGATGAGGTAGGCGGAATTGACGGTGTAGCGGTG
AAATGCATAGATATCGTCAAGAACACCGATAGCGAAGGCAGCTTACTAAATTGTAACTGACGCTGAGGCACGAAAGTGTG
GGGATCAAACAGGATTAGATACCCTGGTAGTCCACACTGTAAACGTTGATTACTCGCTGTTTGCGATACACAGCAAGCGG
CCAAGCGCAAGCGATAAGTAATCCACCTGGGGAGTACGCCGGCAACGGTG
>OTU_836
TACGGAGGGTGCAAGCGTTGTTCGGATTCATTGGGCGTAAAGCGAGTGTAGGCGGTTTGACAAGTCGGATGTGAAATCCC
GGGGCCCAACCCCGGAACTGCATCCGATACTGTCTGGCTAGAGTCCCGGAGAGGGTGGCGGAATTCCCGGTGTAGGGGTG
AAATCCGTAGATATCGGGAGGAACACCAGTGGCGAAGGCGGCCACCTGGACGGTGACTGACGCTGAGACTCGAAAGCGTG
GGTAGCAAACAGGATTAGATACCCTGGTAGTCCACGCTGTAAACGGTGAGTGCTCGTCGTCGTGGGTATTGACCCCTGCG
GTGACCAAGTTAACACATGAAGCACTCCGCCTGGGAAGTACGGTCGCAAGACTA
>OTU_837
TACGTAGGgggCAAGCGTTGTCCGGAATTACTGGGCGTAAAGCGCGTGTAGGCGGGACGGTAAGTCGGACGTGAAAGGCT
CGGGCTCAACCCGAGAAGGCCGTTCGAAACTGCCGTTCTTGAGGGTCGAAGAGGAGAGTGGAATTCCTGGTGTAGCGGTG
AAATGCGTAGAGATCAGGAGGAACACCCGTGGCGAAGGCGGCTctctGGTCGGCCTCTGACGCTGAGACGCGAAAGCGTG
GGGAGCGAACGGGATTAGATACCCCGGTAGTCCACGCCGTAAACGATGGTCACTAGGTGTAAGCGGTATCGACCCCGCTT
GTGCCGCAGCTAACGCAATAAGTGACCCGCCTGGGGAGTACGGCCGCAAGGTTG
>OTU_838
TACGGAGGGTGCAAGCGTTATCCGGATTCACTGGGTTTAAAGGGTGCGTAGGCGGGCAGGTAAGTCAGTGGTGAAATCCC
CGAGCTCAACTTGGGAATTGCCGTTGATACTATCTGTCTTGAATATCGTGGAGGTGAGCGGAATATGTCATGTAGCGGTG
AAATGCTTAGATATGACATAGAACACCCATTGCGAAGGCAGCTCACTACACGATAATTGACGCTGAGGCACGAAAGCGTG
GGGAGCAAACAGGATTAGATACCCTGGTAGTCCACGCCCTAAACGATGATCACTCGACATCAGCGATACACTGTTGGTGT
CTGAGCAAAAGCATTAAGTGATCCACCTGGGAAGTACGATCGCAAGATTG
>OTU_839
TACGGAGGGTGCAAGCGTTATTCGGAATTACTGGGCGTAAAGCGCACGTAGGCCGCTTTGTAAGTCAGGGGTGAAATCCC
ACGGCTCAACCGTGGAACTGCCTTTGAAACTGCAGAGCTTGAATCCTGGAGAGGGTGGCGGAATTCCTGGTGTAGGAGTG
AAATCCGTAGATATCAGGAGGAACACCGGTGGCGAAGGCGGCCACCTGGACAGGCATTGACGCTGAGGTGCGAAAGTGTG
GGGAGCAAACAGGATTAGATACCCTGGTAGTCCACACCGTAAACGATGGATACTAGGTGTCGGGGACTTGATCTTCGGTG
CCGTAGCTAACGCGTTAAGTATCCCGCCTGGGGAGTACGGTCGCAAGGCTG
>OTU_840
TACGTAGGCAGCAAGCGTTGTTCGGAGTTACTGGGCGTAAAGAGTGCGTAGGCGGTCCGCTAAGTTCGGTGTGAAATCTC
CCGGCTCAACTGGGAGGGTGCGCCGAAGACTGGCGGGCTTGAGTGCGGGAGAGGAAAGCGGAATTCCTGGTGTAGCGGTG
AAATGCGTAGATATCAGGAGGAACACCTGCGGTGTAGACGGCTTTCTGGACCGTAACTGACGCTGAGGCACGAAAGCGTG
GGTAGCAAACAGGATTAGATACCCTGGTAGTCCACGCCCTAAACGATGCATACTTGGTGTGGGCAGTTCATTCTGTCCGT
GCCGGAGCTAACGCGTTAAGTATGCCGCCTGGGGAGTACGGTCGCAAGGCTG
>OTU_841
TACGGAGGgggCCAGCGTTGTTCGGAATCATTGGGCGTAAAGGGCGCGTAGGTGGCCATGCAAGTCGGAGGTGAAAGCCC
TCGGCTCAACTGAGGAACTGCCTCCGATACTGCATGGCTTGAGTCCCGGAGAGGGTGGTGGAATTCCCAGTGTAGCGGTG
AAATGCGTAGATATTGGGAGGAACACCGGTGGCGAAGGCGGCCACCTGGACGGGTACTGACGCTGATGCGCGAAAGCGTG
GGGAGCAAACAGGATTAGATACCCTGGTAGTCCACGCCGTAAACGATGGGTACTTGGTGTTGCGGGTATCGACCcccGCA
GTGCCGAAGCTAACGCATTAAGTACCCCGCCTGGGGAGTACGGTCGCAAGGCTG
>OTU_842
TACGTAGGTGACGAGCGTTATCCGGAATTACTGGGCGTAAAGCGCACGCAGGCGGCTGAATAAGTCTGACGTGAAATCtc
tcGGCTTAACCGGGAGGGGTCGTTGGAGACTGTTTGGCTTGAGGCGATGAGAGGGGTGTAGAATTCCCGGTGTAGTGGTG
GAATGCGTAGATATCGGGAGGAATACCAGTGGCGAAAGCGGCACCCTGGCATTAGCCTGACGCTCATGTGCGAAAGCGTG
GGGAGCAAACGGGATTAGATACCCCGGTAGTCCACGCTGTAAACGATGAGTACTAGGTGTGGGTGGAGTGAAATCTATCT
GTGCCGAAGCAAACGCGCTAAGTACTCCGCCTGGGGAGTACGGCCGCAAGGCTA
>OTU_843
GACGAAGGgggCGAGCGTTGTTCGGAATCACTGGGCGTAAAGGGCGCGTAGGCGGCGCAGTCAGTCAGGCGTGAAAGCCC
CGAGCTCAACTTGGGAATAGCGCTTGATACTATTGTGCTAGagagCGGGAGAGGATGGTGGAATTCCCAGTGTAGAGGTG
AAATTCGTAGATATTGGGAAGAACACCGGTGGCGAAGGCGGCCATCTGGACCGTTTCTGACGCTGAGGCGCGAAAGCGTG
GGGAGCAAACAGGATTAGATACCCTGGTAGTCCACGCCGTAAACGATGAGTGCTGGACGTTGGTGGGCTTGCCCGCCAGT
GTCGTAGCTAACGCGATAAGCACTCCGCCTGGGAAGTACGGCCGCAAGGTTA
>OTU_844
TACGGAGGGTGCAAGCGTTGTTCGGAATCACTGGGCGTAAAGGGCgcgcAGGCGGTTTGAATAGTCAGATGTGAAAGCCC
ACGGCTTAACCGTGGAAGTGCATTTGAAACTGTCAGACTTGAGTACCAGAGGGGAAAGTGGAATTCCCGGTGTAGAGGTG
AAATTCGTAGATATCGGGAGGAATACCGGTGGCGAAGGCGACTTTCTGGCTGGATACTGACGCTGAGGCGCGAAAGCGTG
GGGAGCAAACAGGATTAGATACCCTGGTAGTCCACGCTGTAAACGATGTGCACTAGATGTAGGgggTGTTGATCCCCTCT
GTGTCGCAGCTAACGCATTAAGTGCACCGCCTGGGGAGTACGGTCGCAAGATTA
>OTU_845
TACGGAGGGTGCGAGCGTTGTCCGGAATCACTGGGCGTAAAGGGCGCGTAGGCGGCCGTTCAAGGGCGCGGTGAAAGCCC
GGGGCTCAACCCCGGGTCGGCCGTGTCGACTGGAGGGCTCGAGCTCTGTAGGGGCGGGTGGAATTCCGGGTGTAGCGGTG
GAATGCGTAGAGATCCGGAAGAACACCGGTGGCGAAGGCGGCCCGCTGGGCAGGAAGACGGAGCAATCCGTCGGCTGACG
CTGAGGCGCGACAGCGTGGGGAGCAAACAGGATTAGATACCCTGGTAGTCCACGCCGTAAACGATGGGCACTAGGTGCCT
GGgggAGCGACCccccGGGTGCCGGCGCTAACGCATTAAGTGCCCCGCCTGGGGAGTACGGCCGCAAGGCTG
>OTU_846
TACGAAGGgggCGAGCGTTGTTCGGATTTACTGGGCGTAAAGGGCgcgcAGGCGGTTCTGTTTGTCAGGCGTGAAAGCCC
CGGGCTCAACCTGGGAATGGCGCCTGGGACGGCGGGACTAGAGATCGGGAGAGGAGCGTGGAATTCCCAGTGTAGAGGTG
AAATTCGTAGATATTGGGAAGAACACCGGTGGCGAAGGCGGCGCTCTGGACCGAGACTGACGCTGAGGCGCGAAAGCGTG
GGGAGCAAACAGGATTAGATACCCTGGTAGTCCACGCTGTAAACGATGtgtgCTAGACGTTGGGGAGCCTAGCTCTTCGG
TGTCGCAGCTAACGCTTTAAGCACACCGCCTGGGGAGTACGGCCGCAAGGTTA
>OTU_847
TACGTAGGGGCCAAGCGTTGTCCGGATTTATTGGGCGTAAAGAGCTCGTAGGTGGTTCGGCAAGTCAGTTGTGAAATCTC
CGCGCTCAACGCGGAGGGGTCAGCTGAAACTGCTGTGACTTGAGTCTGGTAGGGGAGTGTGGAATTCCCGGTGTAGCGGT
GAAATGCGCAGATATCGGGAGGAACACCAGTGGCGAAGGCGGCACTCTGGGCCAGTACTGACACTGAGGAGCGAAAGCGT
GGGGAGCGAACAGGATTAGATACCCTGGTAGTCCACGCCGTAAACGTTGGGCACTAGGTGTGGGGACCTATCGACGGTTT
CCGTGCCGTAGCTAACGCATTAAGTGCCCCGCCTGGGGAGTACGGCCGCAAGGCTA
>OTU_848
TACAGAGGCCCCGAGCGTTACTGAGAATCACTGGGTTTAAAGGGTGCGTAGGTGGTCCGTTAAGTCAGTTGTGAAATCCC
CGGGCTCAACCCGGGAACTGCTTCTGATACTGGCGGACTTGAGGCCGGTAGGGGTCACTGGAACAGACGGTGGAGCGGTG
AAATGCGTAGATATCGTCTGGAACGCCGGTGGTGAAGACGGGTGACTTGGCCGGTTCTGACACTGAGGCACGAAAGCGTG
GGGAGCGAACGGGATTAGATACCCCGGTAGTCCACGCCCTAAACGATGCAGACTAGATTGCAGCGGGTTACACCCCGTTG
TGGTCGTAGAAaaaTTGTTAAGTCTGCCACCTGGGAAGTACGGTCGCAAGGCTA
>OTU_849
TACGAAGGGTGCAAACGTTGCTCGGAATCATTGGGCGTAAAGCGCACGTAGGCGGCGCTGTAAGTCGGACGTGAAATCCC
TCGGCTCAACCGAGGACGTGCATCCGAAACTACAGTGCTCGAGTATGGAAGAGGGTCGCGGAATTCTCGGTGTAGAGGTG
AAATTCGTAGATATCGGGAGGAACACCAGTGGCGAAGGCGGCGACCTGGGCCAATACTGACGCTGAGGTGCGAAAGCGTG
GGGAGCAAACAGGATTAGATACCCTGGTAGTCCACGCCGTAAACGATGAGTGCTAGATGCTATGGGTATTGACCcccGTG
GTGTCGTAGCTAACGCGTTAAGCACTCCGCCTGGGGAGTACGGCCGCAAGGCTA
>OTU_850
TACGTAGGGTGCAAACGTTGTTCGGAATCACTGGGCATAAAGGGCGCGTAGGCGGTTTGATAAGTCCTGtgtgAAAGCCc
ccGGCTCAACCGGGGAACTGCACTGGATACTGTCAGGCTAGAGTGTAGAAGAGGAGAGCGGAATTCCTGGTGGAGCGGTG
AAATGCGTAGATATCAGGAGGAACGCCAGTGGCGAAAGCGGCTctctGGTCTACTACTGACGCTGAGGCGCGAAAGCTAG
GGGAGCAAACGGGATTAGATACCCCGGTAGTCCTAGCCCTAAACGATGGGTACTAAGTAGGgggAGCTCCGATGCTCTCC
CTGCCGGAGCTAATGTATTAAGTACCCCGCCTGGGGAGTATGGTCGCAAGGCTA
>OTU_851
GACGAACCGTCCAAACGTTATTCGGAATTACTGGGCTTAAAGGGTGCGTAGGCGGCGCGGTAAGTTGGGTGTGAAATCCC
TCGGCTCAACCGAGGAATTGCGCTTGATACTGCCGTGCTCGAGGGAGACAGAGGTGAGCGGAACTTAGGGTGGAGCGGTG
AAATGCGTTGATATCCTAAGGAACACCAGTGGCGAAAGCGGCTCACTGGGTCTCTTCTGACGCTGAGGCACGAAAGCTAG
GGGAGCGAACGGGATTAGATACCCCGGTAGTCCTAGCTGTAAACGATGAGCACTGGGTTGGAGGGTCCTCCATAGCCTTC
CAGCCGCAGCGAAAGTGTTAAGTGCTCCGCCTGGGGAGTATGGTCGCAAGGCTG
>OTU_852
CACGTAGGGGACAAGCGTTATTCGGAATTACTGGGCGTAAAGGGCATGTAGGCGGCCTGATAAGCCTGGCGTGAAAGTCA
CCGGCTCAACCGGTGGATTGCGTCGGGAACTGTTGGGCTTGAGTCATGGAGAGGAAGGCAGAATTCCTGGTGTAGGGGTG
AAATCTGTAGAGATCAGGAAGAATACCAGTGGCGAAGGCGGCCTTCTGGCCAATGACTGACGCTGAGGTGCGAAAGTGTG
GGGATCAAACAGGATTAGATACCCTGGTAGTCCACACTGTAAACGATGTGCACTAGGTGCTGGGGCGGATGCTTCAGTGC
CGGAGCTAACGCGGTAAGTGCACCGCCTGGGGAGTATGCTCGCAAGGGTG
>OTU_853
TACGGAGGGTGCAAGCGTTATCCGGATTCACTGGGTTTAAAGGGTgtgtAGGCGGATATTTAAGTCCGAGGTGAAATCTC
TGAGCTCAACTCAGAAACTGCCTTGGATACTATTTATCTTGAATATCGTTGAGGTAGGCGGAATATGTCATGTAGCGGTG
AAATGCTTAGATATGACATAGAACACCGATTGCGAAGGCAGCTTGCTAAACGATTATTGACGCTGAGGCACGAAAGCGTG
GGGATCAAACAGGATTAGATACCCTGGTAGTCCACGCCCTAAACGATGATTACTCGACATCAGCGATACACAGTTGGTGT
CTGAGCGAAAGCATTAAGTAATCCACCTGGGAAGTACGACCGCAAGGTTG
>OTU_854
TACGTAGGgggCGAGCGTTATCCGGAATTATTGGGCGTAAAGAGTGCGTAGGTGGCCATGTAAGCGCGGGGTGAAAGGCA
ATAGCTTAACTATTGTAAGCCTTGCGAACTGtgtgGCTTGAGTGCAGGAGAGGAAAGTGGAATTCCTAGTGTAGCGGTGA
AATGCGTAGATATTAGGAGGAACACCAGTGGCGAAGGCGACTTTCTGGACTGTAACTGACACTGAGGCACGAAAGCGTGG
GGAGCAAACAGGATTAGATACCCTGGTAGTCCACGCCGTAAACGATGAGCACTAGGTGTCGGGGTCGCAAGACTTCGGTG
CCGCAGTTAACGCATTAAGTGCTCCGCCTGGGGAGTACGCACGCAAGTGTG
>OTU_855
GACGTACCACCCAAACGTTATTCGGAATCACTGGGCTTAAAGAGTCCGTAGGCGGCTCGGTAAGTTGGATGTGAAATACC
TCGGCTCAACCGAGGAACTGCATTCAAAACTACCGAGCTTGAgagagaCAGAGGTAAGCGGAACTGATGGTGGAGCGGTG
AAATGCGTTGATATCATCAGGAACACCGGTGGCGAAAGCGGCTTACTGGGTCTCTTCTGACGCTGAGGGACGAAAGCTAG
GGGAGCGAACGGGATTAGATACCCCGGTAGTCCTAGCCTTAAACGATGAGCACTAGATCGAAGGGACCTCCACATCCTTT
TGGTCGTAGGGAAACTGTTAAGTGCTCCGCCTGGGGAGTATGGTCGCAAGGCTG
>OTU_856
TACGGAAGGGGCAAGCGTTGTTCGGAATCATTGGGCGTAAAGGGCGCGTAGGTGGTCGTGTATGTCtctcGTGAAAGCCC
ACGGCTCAACCGTGGggggTCGGGAGAAACTGCAGGACTTGAGGCTGGGAGGGGCTGGTGGAATTCCCTGTGTAGCGGTG
AAATGCGTAGAGATGGgggAGAACACTCGTGGCGAAGGCGGCCAGCTAGACCAGTTCTGACACTGAGGCGCGACAGCGTG
GGGAGCAAACAGGATTAGATACCCTGGTAGTCCACGCTGTAAACGATGGGCACTAGGTGCCGGCGGTCTTGATCCCGTCG
GTGCCGGCGCTAACGCAGTAAGTGCCCCGCCTGGGGAGTACGGTCGCAAGGCTG
>OTU_857
GACGAACTGTGCGAACGTTATTCGGAATCACTGGGCTTACAGGGTGCGTAGGCGGCCTGTTAAGTAGGGTGTGAAATCCc
ccGGCCCAACCGGGGAATGGCGCTCTAAACTGGCAGGCTTGAGTGAGCTAGGGGTGCATGGAACTTCCAGTGGAGCGGTG
AAATGTGTTGATATTGGAAGGAACACCGGAGGCGAAAGCGATGCACTGGGGCTTAACTGACGCTGAGGCACGAAAGCCAG
GGTAGCGAACGGGATTAGATACCCCGGTAGTCCTGGCCGTAAACGATGAGCACTAGGCGGGAGGAGGTTCGCCcccTCCG
GCCGTAGCGAAAGCGTTAAGTGCTCCGCCTGGGGAGTATGGTCGCAAGGCTG
>OTU_858
TACAGAGGGTGCAAGCGTTAATCGGATTTACTGGGCGTAAAGCGTGCGTAGGCGGTTCAGTATGTCGGTCGTGAAATCCC
CGGGCTTAACCTGGGAACTGCGGCCGAAACTGCTGGGCTTGAGTGTGGTAGAGGGCGGTGGAATTCCGGGTGTAGCGGTG
AAATGCGTAGAGATCCGGAGGAACATCAATGGCGAAGGCAGCCGCCTGGGCCACAACTGACGCTGAGGTACGAAAGCGTG
GGGAGCAAACAGGATTAGATACCCTGGTAGTCCACGCTGTAAACGATGAGAACTAGACGTTGGCCAGCTTGGTCTGGTCG
GTGTCGCAGCTAACGCGATAAGTTCTCCGCCTGGGGAGTACGGCCGCAAGGTTG
>OTU_859
TACGAGGggggCAAGCGTTGTTCGGAATTATTGGGCGTAAAGGGCGCGTAGGCGGTTTGACAAGTCTGATGTGAAATCTC
TGGGCTCAACCCAGAGTCTGCATTAGAAACTGTCGGGCTTGAGTATGGGAGAGGTGAGTGGAATTTCCGGTGTAGCGGTG
AAATGCGTAGATATCGGAAGGAACACCTGTGGCGAAAGCGGCTCACTGGACCATAACTGACGCTGAGGCGCGAAAGCTAG
GGGAGCAAACAGGATTAGATACCCTGGTAGTCCTAGCCCTAAACGATGATTGCTTGATGTGGCAGGTACCCAATCCTGCC
GTGTCGAAGCTAACGCGATAAGCAATCCGCCTGGGGAGTACGGTCGCAAGGCTG
>OTU_860
TACGGAGGgggCAAGCGTTGTTCGGAATCATTGGGCGTAAAGGGCGCGTAGGCGGCCTGGCAAGTCGGGTGTGAAATCCC
TCGGCTCAACCGAGGAACTGCACTCGATACTGCCGGGCTAGAGTCCGGGAGGGGATGGTGGAATTCCCAGTGTAGCGGTG
AAATGCGTAGATATTGGGAAGAACACCGGTGGCGAAGGCGGCCATCTGGACCGGAACTGACGCTGAGGCGCGAAAGCCAG
GGGAGCGAATGGGATTAGATACCCCGGTAGTCCTGGCTGTAAACGATGGGCACTTGATGTGGCAGGTACTGACCCCTGCC
GTGTCGAAGCTAACGCGTTAAGTGCCCCGCCTGGGGAGTACGGTCGCAAGGCTG
>OTU_861
TACGGAGGGAGCAAGCGTTACTCGGAATTATTGGGCGTAAAGGGCGCGTAGGCGATCTGACAAGTCTGGTGTGAAAGCCC
ACATGTTAACTGTGGAAGTGCATTAGAAACTGTTGGATTTGAGTTCAGGAGAGGAAGGCAGAATTCCCGGTGTAGCGGTG
AAATGCGTAGAGATCGGGAGGAATACCAGTGGCGAAGGCGGCCTTCTGGACTGACACTGACGCTGAGGCGCGAAAGCCAG
GGGAGCAAACGGGATTAGATACCCCGGTAGTCCTGGCTGTAAACGATGTGCACTTGGTGTGAGCCGGTTTTCGGTTCGTG
CCGAAGTTAACGCAATAAGTGCACCGCCTGGGGAGTACGGTCGCAAGGCTG
>OTU_862
GACAGAGGgggCAAGCGTTGCTCGGAATTACTGGGCGTAAAGGGCGCGTAGGCGGGACGGAAAGTCGGTCGTGAAATCCT
CCGGCTCAACCGGAGAACGGCGATCGATACTTCCGTTCTTGAGGGTTGCAGAGGAGACTGGAATTCCCGGTGTAGCGGTG
AAATGTGTAGAGATCGGGAGGAACACCGGTGGCGAAGGCGGGTCTCTGGGCAACTCCTGACGCTGAGGCGCGAAAGCGTG
GGGAGCAAACGGGATTAGATACCCCGGTAGTCCACGCTGTAAACGATGAGCACTAGGTGTGGGAGGGTTCAGTCCCTTCC
GTGCCGCAGCTAACGCATTAAGTGCTCCGCCTGGGGAGTACGGCCGCAAGGTTG
>OTU_863
GACAGAGGTGGCAAGCGTTGCTCGGAGTTACTGGGCATAAAGGGCGCGTAGGCGGTCGTGCACGTCAGAGGTGAAATCCC
CGGGCTCAACCCGGGAACTGCCTTTGATACGGCGCGACTCGAGTGCGGGAGGGGAGAGTGGAACTCCTGGTGGAGCGGTG
AAATGCGTAGATATCAGGAGGAACGCCGGTGGCGAAAGCGACTctctGGTCCGCAACTGACGCTGAGGCGCGAAAGCTAG
GGGAGCAAACGGGATTAGATACCCCGGTAGTCCTAGCCCTAAACTATGAGAACTAGGTAGCGGCAGGTCCGACTTGTCGC
TGCTGAAGCAAATGTATTAAGTTCTCCGCCTGGGGAGTATGGCCGCAAGGCTA
>OTU_864
TACGAAGGGTGCAAACGTTGCTCGGAATCATTGGGCGTAAAGCGCACGTAGGCGGCTTCGCAAGTCGGATGTGAAATCCC
TAGGCTCAACCAAGGACGTGCATCCGAAACTGCAGAGCTTGAGTACAGAAGAGGATCGCGGAATTCCCGGTGTAGAGGTG
AAATTCGTAGATATCGGGAGGAACACCAGTGGCGAAGGCGGCGATCTGGGCTGATACTGACGCTGAGGTGCGAAAGCGTG
GGGAGCAAACAGGATTAGATACCCTGGTAGTCCACGCCGTAAACGATGAGTGCTAGGTGCTGCGGGTATTGACCCCTGCG
GTGCCGTAGCTAACGCGTTAAGCACTCCGCCTGGGGAGTACGGTCGCAAGACTA
>OTU_865
TACGGggggAGCAAGCGTTACTCGGAATTACTGGGCGTAAAGGGCGCGTAGGCGTCTTTTCAAGTCAGTTGTGAAAGCCC
AGGGCTTAACCTTGGAAGTGCAACTGATACTGAAAGGATTGAGTTCCGGAGAGGAAGATGGAATTCCCGGTGTAGCGGTG
AAATGCGTAGATATCGGGAGGAACACCAGCGGCGAAGGCGATCTTCTGGACGGATACTGACGCTGAGGCGCGAAAGCTAG
GGGAGCAAACAGGATTAGATACCCTGGTAGTCCTAGCCGTAAACAATGTGCACTTGGTGTGAGCCGGATTCCGGTTCGTG
CCGAAGTTAACGCGATAAGTGCACCGCCTGGGGAGTACGGTCGCAAGGCTG
>OTU_866
TACGTAGGgggCAAGCGTTGCTCGGAATTACTGGGCGTAAAGGGTCCGTAGGCGGTCGAGCCAGTCGGCGGTGAAATCTC
CCGGCTTAACTGGGAGGGGTCCGCCGAAACTACTCGGCTGGAGGGCTGAAGAGGGGAGTGGAATTCCCGGTGTAGCGGTG
AAATGCGTAGATATCGGGAGGAACACCTGAGGCGAAGGCGGCTCCCTGGTCAGCACCTGACGCTGAGGGACGAAAGCTGG
gggAGCAAACAGGATTAGATACCCTGGTAGTCCCAGCCCTAAACTATGATCACTGGACGTGCCCTGCTTCGCGGGGCGTG
TCGCAGCTAACGCGCTAAGTGATCCGCCTGGGGAGTACGGTCGCAAGGCTG
>OTU_867
TACGTAGGGGTCGAGCGTTGTCCGGAGTTACTGGGCGTAAAGCgcgcgcAGGCGGCGCGATAAGACCGGCGTGAAAGCCc
ccGGCTCAACCGGGGAGGGTCGTTGGTGACTGTCGCGCTTGAAGGCAGCAGGGGTGAGTGGAATTCCCGGTGTAGTGGTG
AAATGCGTAGAGATCGGGAGGAACACCCGTGGCGAAGGCGGCTCACTGGGCTGACCTTGACGCTGAGGCGCGAAGGCGTG
GGGAGCGAACGGGATTAGATACCCCGGTAGTCCACGCAGTAAACGATGCAGACTAGGCGTGGggggACTTGACCcccTCC
GTGCCGGAGCTAACGCGGTAAGTCTGCCGCCTGGGGAGTACGGCCGCAAGGCTA
>OTU_868
TACGAAGGgggCTAGCGTTGTTCGGAATTACTGGGCGTAAAGCGCACGTAGGCGGACTGATAAGTCAGGGGTGAAATCCC
GGGGCTCAACCCCGGAACTGCCTTTGATACTGTCAGTCTAGAGTTCGAgagagGTGAGTGGAATTCCGAGTGTAGAGGTG
AAATTCGTAGATATTCGGAGGAACACCAGTGGCGAAGGCGGCTCACTGGCTCGATACTGACGCTGAGGTGCGAAAGCGTG
GGGAGCAAACAGGATTAGATACCCTGGTAGTCCACGCCGTAAACGATGGAAGCTAGCCGTTGGTCAGTTTACTGATCGGT
GGCGCAGCTAACGCATTAAGCTTCCCGCCTGGGGAGTACGGTCGCAAGATTA
>OTU_869
TACAGAGGTGGCAAGCGTTGTTCGGAATTACTGGGCGTAAAGGGCGCGTAGGCGGTCTCGTAAGTCCTGtgtgAAATCCC
TCGGCTCAACTGAGGAACTGCACAGGGGACTGCGAGGCTTGAGTTCGGGAGAGGGAAGTGGAATTCCGGGTGTAGCGGTG
AAATGCGTAGATATCCGGAGGAACACCGGTGGCGAAGGCGGCTTCCTGGACCGACACTGACGCTGAGGCGCGAAAGCTAG
GGGAGCAAACGGGATTAGATACCCCGGTAGTCCTAGCTGTAAACGATGAGTGCTGGGTGTAGGgggTATTAACCcccccT
GTGCCGAAGCTAACGCATTAAGCACTCCGCCTGGGGAGTACGGTCGCAAGGCTG
>OTU_870
TACGAAGGGTGCAAGCGTTAATCGGAATTACTGGGCGTAAAGCGTGCGTAGATGGTTCGCTAAGTCGGATGTGAAAGCCC
CGGGCTCAACCTGGGAACTGCATCCGATACTGGCGGACTAGAGTGTGATAGAGGATGGCGGAATTCCCGGTGTAGCGGTG
AAATGCGTAGAGATCGGGAGGAACATCCGTGGCGAAGGCGGCCATCTGGATCAACACTGACGTTGAGGCACGAAAGCGTG
GGGAGCAAACAGGATTAGATACCCTGGTAGTCCACGCCCTAAACGATGTCGACTGGATGTTGGGTGCAACTTGGCACTCA
GTATCGAAGCTAACGCGTTAAGTCGACCGCCTGGGGAGTACGcgcgcAAGCGTG
>OTU_871
TACGTAGGTGGCAAGCGTTGTCCGGATTTACTGGGCGTAAAGGGCTTGTAGGCGGTTCGTTAAGTCCGGTGTGAAATCTC
CCGGCTCAACTGGGAGGGGCCATCGGATACTGGCGAGCTAGAGGTGGGCAGAGGAAGGCGGAATTCCCGGTGTAGCGGTG
AAATGCGTAGATATCGGGAGGAACACCAGTGGCGAAGGCGGCCTTCTGGGCCTATCCTGACGCTGAGGAGCGAAAGCGTG
GGGAGCAAACCGGATTAGATACCCGGGTAGTCCACGCCCTAAACGGTGGATGCTAGGTGTGGggggTGTCGACCcccTCT
GTGCCGTAGCTAACGCTTTAAGCATCCCGCCTGGGGAGTACGGCCGCAAGGCTA
>OTU_872
TACGAAGGgggCAAGCGTTGTTCGGAATTATTGGGCGTAAAGGGAGCGTAGGCGGTTCGGCAAGTCTTTTGTGAAATCTC
TGGGCTCAACCCAGAGTCTGCAAGGGAAACTGCCGGGCTGGAGTATGGGAGAGGTGAGTGGAATTCCCGGTGTAGCGGTG
AAATGCGTAGATATCGGGAGGAACACCTGTGGCGAAAGCGGCTCACTGGACCATTACTGACGCTGAGGCTCGAAAGCTAG
GGGAGCAAACAGGATTAGATACCCTGGTAGTCCTAGCCCTAAACGATGATCGCTTGGTGTGGTGGGTACCCAATCCCACT
GTGCCGTAGCTAACGCGATAAGCGATCCGCCTGGGGAGTACGGTCGCAAGGCTG
>OTU_873
TACGGAGGgggCAAGCGTTGTTCGGAATTACTGGGCGTAAAGCgcgcgTAGGCGGCCTAGCAAGTCAGGGGTGAAATCCC
GAGGCTCAACCTCGGAATTGCCTTTGAGACTGCAAGGCTCGAGTCCGGGAGAGGTGAGTGGAATTCCTAGTGTAGAGGTG
AAATTCGTAGATATTAGGAAGAACACCAGTGGCGAAGGCGGCTCACTGGCCCGGTACTGACGCTGAGGCGCGAAAGCGTG
GGGAGCAAACAGGATTAGATACCCTGGTAGTCCACGCCGTAAACGATGGGTGCTAGCCGTCGGCCAGCTTGCTGGTCGGT
GGCGCAGCTAACGCATTAAGCACCCCGCCTGGGGAGTACGGTCGCAAGATTA
>OTU_874
TACGTAGGTGGCGAGCGTTATCCGGAATTACTGGGCGTAAAGCGCACGCAGGCGGCGAGACAAGTCTGACGTGAAATCTC
TTGGCTTAACCGGGAGGGGTCGTTGGAAACTGTCTGGCTTGAGGCGATGAGAGGGACATGGAATTCCCGGTGTAGTGGTG
GAATGCGTAGATATCGGGAGGAACACCAGAGGCGAAAGCGGTGTCCTGGCATTGGCCTGACGCTCATGTGCGAAAGCGTG
GGGAGCGAACGGGATTAGATACCCCGGTAGTCCACGCGGTAAACGATGAATACTGGGTGTAGGCGGGGTTAGAGCCGTCT
GTGCCGAAGCAAACGCGTTAAGTATTCCGCCTGGGGAGTACGGCCGCAAGGCTA
>OTU_875
TACAGAGGTGGCAAGCGTTGTTCGGAATTACTGGGCGTAAAGGGCGTGTAGGCGGCTTtttAAGTCAGACGTGAAATCCc
ccGGCTTAACCTGGGAACTGCGTCTGATACTGGGAAGCTAGAGTTCGGGAGAGGGATGTAGAATTCCAGGTGTAGCGGTG
AAATGCGTAGATATCTGGAGGAATACCGGTGGCGAAGGCGGCATCCTGGACCGAAACTGACGCTTAAGCGCGAAAGCTAG
GGGAGCAAACGGGATTAGATACCCCGGTAGTCCTAGCCCTAAACGATGAATGCTTGGTGTGGCGGGTATCGATCCCTGCC
GTGCCGAAGCTAACGCATTAAGCATTCCGCCTGGGGAGTACGGTCGCAAGGCTG
>OTU_876
TACGGAGGGTGCGAGCGTTGTCCGGAATCACTGGGCGTAAAGGGCGCGTAGGTGGCTCGTGAAGCGTGCGGTGAAAGTCC
GAGGCTCAACCTCGGATCGGCCGTGCGGACTCGCGGGCTCGAGCGTTGTAGAGGCGGGTGGAATTCCGGGTGTAGCGGTG
GAATGCGTAGAGATCCGGAAGAACACCGGTGGCGAAGGCGGCCCGCTGGGCAACTGCTGACACTGATGCGCGACAGCGTG
GGGAGCAAACAGGATTAGATACCCTGGTAGTCCACGCCGTAAACGATGGGCACTAGGTGCTTCGGGGAGCGACCCTCGGA
GTGCCGGCGCTAACGCATTAAGTGCCCCGCCTGGGGAGTACGGCCGCAAGGCTG
>OTU_877
TACATAGGCTCCAAGCGTTGTTCGGAATTACTGGGCGTAAAGCGAGTGTAGGCTGTCCGCCAAGTCGATTGTGAAATCTC
CCGGCTCAACTGGGAGGGTGCGGTCGAAACTGGCGGACTAGAGTTCGGGAGAGGAGAGTGGAATTCCTGGTGTAGCGGTG
AAATGCGTAGATATCAGGAGGAACACCGGCGGTGAAGACGGCTctctGGACCGATACTGACGCTGAGACTCGAAAGCGTG
GGGAGCAAACAGGATTAGATACCCTGGTAGTCCACGCCCTAAACGATGCGTACTTGGTGTAGGTGCTTCATTGCATCTGT
GCCGAAGTTAACACGATAAGTACGCCGCCTGGGGAGTACGGTCGCAAGGCTG
>OTU_878
TACGTAGGATCCGAGCGTTGTCCGGAATTACTGGGTGTAAAGGGCGTGTAGGTGGGCTTCTAAGTCGGTGGTGAAATCCT
GCAGCTTAACTGTAGAACTGCCATCGATACTGGAAGTCTTGAGTGCGGCAGAGGGAGATAGAATTCATGGTGTAGCGGTG
AAATGTGTAGATATCATGAAGAATACCAGTTGCGAAGGCGGTCTCCTGGTCCGTTACTGACACTGAGGCGCGAAAGCGTG
GGGAGCAAACAGGATTAGATACCCTGGTAGTCCACGCCTTAAACGATGGGTACTAGGTGCTGGTCCCGTTCGGTGCTCGC
GAGCCGAGCATGGAACGGGATCAGTGCCAAAGTTAACGCATTAAGTACCCCACCTGGGGAGTACGATCGCAAGGTTG
>OTU_879
GACAGAGGGTGCGAACGTTGCTCGGAATTACTGGGCGTAAAGCgcgcgTAGGCGGGCCGACAAGTCGGTTGTGAAATCCC
TGGGCTCAACTCAGGAACTGCATCCGAAACTATCGGTCTAGAGTAGTGGAGAGGGATGGCGGAATTCCGGGTGTAGAGGT
GAAATTCGTAGATATCCGGAGGAACACCGGTGGCGAAGGCGGCCTCCTGGACACTTACTGACGCTGAGGCGCGAAAGCGT
GGGGAGCAAACAGGATTAGATACCCTGGTAGTCCACGCCGTAAACGATGGGTGCTAGGTGTCGCGGGCATTGACCCCTGC
GGTGCCGTAGCTAACGCGTTAAGCACCCCGCCTGGGGAGTACGGCCGCAAGGCTA
>OTU_880
GACAGAGGGTGCAAACGTTGTTCGGAATTACTGGGCGTAAAGCGCGTGTAGGCGGCTCGGAAAGTCGGGTGTGAAAGCCC
TGGGCTCAACCCAGGAAGTGCACTCGAAACTTCCAAGCTTGAGTTTTGGAGAGGAAGGCGGAATTCTCGGTGTAGAGGTG
AAATTCGTAGATATCGAGAGGAACACCGGTGGCGAAGGCGGCCTTCTGGACAGTGACTGACGCTGAGACGCGAAAGCGTG
GGGAGCAAACAGGATTAGATACCCTGGTAGTCCACGCCGTAAACGATGGGTGCTAGGTGTCGCGGGCTTTGACCCCTGCG
GTGCCGTAGCTAACGCATTAAGCACCCCGCCTGGGGAGTACGGCCGCAAGGCTA
>OTU_881
TACGGAGGgggCCAGCGTTGCTCGGAATCACTGGGCGTAAAGGGCTCGTAGGCGGTTTGATAAGTCCTGtgtgAAATCCC
TTGGCTTAACCAAGGAACTGCGCCGGATACTGTCGAACTAGAGGCCGGGAGAGGGAAGCGGAATTCCGAGTGTAGCGGTG
AAATGCGTAGATATTCGGAGGAACACCGGTGGCGAAGGCGGCTTCCTGGACCGGTTCTGACGCTCAAGAGCGAAAGCTAG
GGTAGCAAACAGGATTAGATACCCTGGTAGTCCTAGCTGTAAACGATGGGCGCTTGGTGTTGCGGGTATCGACCCCTGCA
GTGCCGAAGCTAACGCATTAAGCGCCCCGCCTGGGGAGTACGGTCGCAAGGCTG
>OTU_882
CACGTAGGgggCAAGCGTTGTTCGGAATTACTGGGCGTAAAGGGCATGTAGGCGGTTCTGTAAGCCTGACGTGAAAGGCT
ATGGCTCAACCATGGCATTGCGTTGGGAACTGCGGGACTTGAGTCACGGAGAGGGAGCTGGAATTCCAGGTGTAGGGGTG
AAATCTGTAGATATCTGGAAGAACACCAGTGGCGAAGGCGAGCTCCTGGCCGATGACTGACGCTGAGGTGCGAAAGTGTG
GGGATCAAACAGGATTAGAGACCCTGGTAGTCCACACTGTCAACGATGTGCACTAGGTGCTGGGGCGGACGCTTCAGTGC
CGGAGCTAACGCGGTAAGTGCACCGCCTGGGGAGTATGCTCGCAAGGGTG
>OTU_883
GACGTAGGATGCAAGCGTTGTCCGGATTTATTGGGCGTAAAGAGTTCGTAGGCTGTTTGTTAAGTCTGGTGTTAAAGACT
GAGGCCCAACCTCGGAAATGCATCGGATACTGGCAGACTTGAGTACGGTAGAGGCGAGTGGAATTCCCAGTGTAGCGGTG
AAATGCGTAGATATTGGGAAGAACACCGGTGGCGTAGGCGACTCGCTGGGCCGCAACTGACGCTGAGGAACGAAAGCCAG
GGGAGCGAATGGGATTAGATACCCCAGTAGTCCTGGCTGTAAACGATGGATACTAGGCGTTATGGGTATCGACCcccGTA
GTGCCGCAGCTAACGCGATAAGTATCCCGCCTGAGTAGTACGGCCGCAAGGTTG
>OTU_884
GACGGAGGgggCTAGCGTTGTTCGGAATGACTGGGCGTAAAGGGCGCGTAGGCGGTTTAATAAGTGAGGCGTGAAAGCCC
TGGGCTTAACCCAGGAGGTGCGTTTCATACTGTTAGACTTGAGTACGAgagagGAAAGCGGAATTCCTAGTGTAGAGGTG
AAATTCGTAGATATTAGGAAGAACACCAGTGGCGAAGGCGGCTTTCTGGCTCGTAACTGACGCTGAGGCGCGAAAGCGTG
GGGAGCAAACAGGATTAGATACCCTGGTAGTCCACGCTGTAAACGATGAGTGCTAGACGTTGGGGAGTAATCTTCAGTGT
CGCAGCTAACGCATTAAGCACTCCGCCTGGGGAGTACGGTCGCAAGATTA
>OTU_885
CACGTAGGgggCGAGCGTTGTCCGGATTTATTGGGCGTAAAGAGCTCGTAGGCGGTTTGGCAAGTCGGGTGTGAAATTTC
GAGGCTCAACCTCGAAACGCCACTCGATACTGCCATGACTGGAGTCCGGTAGAGGAGTGCGGAATTCCTGGTGTAGCGGT
GAAATGCGCAGATATCAGGAGGAACACCAACGGCGAAGGCAGCACTCTGGGCCGGTACTGACGCTGAGGAGCGAAAGCGT
GGGGAGCAAACAGGATTAGATACCCTGGTAGTCCACGCCGTAAACGTTGGGCACTAGGTGTGGggggCTGTCAACGCCCT
CCGTGCCGTAGCTAACGCATTAAGTGCCCCGCCTGGGGAGTACGGCCGCAAGGCTA
>OTU_886
TACGAGGggggCAAGCGTTGTTCGGAATTATTGGGCGTAAAGGGCGTGTAGGCGGTGCGGTAAGTCTGTGGTGAAATCTC
CGGGCTCAACTCGGAAATTGCCGTGGAAACTGCCGTGCTTGAGTGTGGGAGAGGTGCGTGGAATTCCCGGTGTAGCGGTG
AAATGCGTAGATATCGGGAGGAACACCCGTGGCGAAAGCGGCGCACTGGACCACAACTGACGCTGAGACGCGAAAGCTAG
GGGAGCAAACAGGATTAGATACCCTGGTAGTCCTAGCCCTAAACGATGGATGTTTGGTGTGGCAGGTACCCAATCCTGCC
GTGCCGGAGCTAACGCGTTAAACATCCCGCCTGGGGAGTACGGTCGCAAGGCTG
>OTU_887
TACGTAGGTGGCGAGCGTTGTCCGGATTTACTGGGCGTAAAGGGAGCGTAGGCGGACTTTTAAGTGAGATGTGAAATACC
CGGGCTCAACTTGGGTGCTGCATTTCAAACTGGAAGTCTAGAGTGCAGGAGAGGAGAATGGAATTCCTAGTGTAGCGGTG
AAATGCGTAGAGATTAGGAAGAACACCAGTGGCGAAGGCGATTCTCTGGACTGTAACTGACGCTGAGGCTCGAAAGCGTG
GGGAGCAAACAGGATTAGATACCCTGGTAGTCCACGCCGTAAACGATGAATACTAGGTGTAGGGGTTGTCATGACCTCTG
TGCCGCCGCTAACGCATTAAGTATTCCGCCTGGGGAGTACGGTCGCAAGATTA
>OTU_888
GACGAAGGgggCAAGCGTTGTTCGGAATTACTGGGCGTAAAGGGCGCGTAGGCGGCCATTCAAGTCAGCCGTGAAAGGCC
TGGGCTCAACCTGGGAATTGCGGTTGGGACTGAGTGGCTAGagagCGGGAGAGGATGGTGGAATTCCCAGTGTAGAGGTG
AAATTCGTAGATATTGGGAAGAACACCGGTGGCGAAGGCGGCCATCTGGACCGTATCTGACGCTGAGGCGCGAAAGCGTG
GGGAGCAAACAGGATTAGATACCCTGGTAGTCCACGCTGTAAACGATGAGTGCTGGACGTTGGTGGGCTTGCCTGCCGGT
GTCGCAGCTAACGCGTTAAGCACTCCGCCTGGGGAGTACGGCCGCAAGGTTG
>OTU_889
TACAGAGGgggCAAGCGTTATTCGGAATTATTGGGCGTAAAGGGCGCGTAGGCGGCTTAGCAAGTGGAAGGTGAAATCCC
TCGGCTCAACTGAGGAACTGCCTTCCAAACTGCTTTGCTTGAGTCCGGGAGAGGTGAGTGGAATTCCCAGTGTAGCGGTG
AAATGCGTAGATATTGGGAGGAACACCAGTGGCGAAGGCGGCTCACTGGACCGGAACTGACGCTGAGGCGCGAAAGCGTG
GGGAGCAAACGGGATTAGATACCCCGGTAGTCCACGCTGTAAACGATGAGTGCTTGGTGTAGCGGGTATCGACCCCTGCT
GTGCCGAAGTCAACACATTAAGCACTCCGCCTGGGGAGTACGGTCGCAAGGCTG
>OTU_890
TACAGAGGGTGCGAACGTTGTTCGGAATCACTGGGCATAAAGCGCACGTAGGCGGCACCGCAAGTGTGGAGTGAAATCCC
ACGGCTTACCCGTGGAACTGCTTGGCAGACTGCGGTGCTAGAGGTTGGTAGGGGAGAGCGGAACTCTTGGTGGAGCGGTG
AAATGCGTAGATATCAAGAGGAACACCGGTGGCGAAGGCGGCTctctGGTCCAATCCTGACGCTGAGGTGCGAAAGCTAG
GGGAGCAAACGGGATTAGATACCCCGGTAGTCCTAGCTGTAAACGATGGGCACTAGCTTGGGGTCACCCCGTGTGATCCC
AGGTGAAGCGAATGTGGTAAGTGCCCCGCCTGGGGAGTACGGTCGCAAGGCTG
>OTU_891
TACGTAGGGACCAAGCGTTGTTCGGATTTACTGGGCGTAAAGGGCGCGTAGGCGGCGTGACAAGTCACTTGTGAAATCTC
TGAGCTTAACTCAGAACGGCCAAGTGAAACTGTTGTGCTAGAGTGCAGAAGGGGCAATCGGAATTCTTGGTGTAGCGGTG
AAATGCGTAGATATCAAGAGGAACACCTGAGGTGAAGACGGGTTGCTGGGCTGACACTGACGCTGAGGCGCGAAAGCCAG
GGGAGCAAACGGGATTAGATACCCCGGTAGTCCTGGCCCTAAACGATGAATACTTGGTGTCTGGAGTTATTAGTGCTCCG
GGTGCCGTCGCTAACGTTtttAGTATTCCGCCTGGGGAGTACGCTCGCAAGAGTG
>OTU_892
TACAGagagTGCAAACGTTGTTCGGAATCACTGGGCATAAAGCgcgcgTAGGCGGCGCCACAAGTGCGGGGTGAAATCCC
ACGGCTTACCCGTGGAACTGCCTGGTATACTGTGGTGCTAGAGGATGGTAGGGGAGAGCGGAACTCCAGGTGGAGCGGTG
AAATGCGTAGAGATCTGGAGGAACACCGGTGGCGAAGGCGGCTctctGGTCCATTACTGACGCTGAGGTGCGAAAGCTAG
GGGAGCAAACGGGATTAGATACCCCGGTAGTCCTAGCTGTAAACGATGGGTACTAGCTTGGGGTCTCCCTGtgtgATCCC
AGGTGAAGCAAATGTGATAAGTACCCCGCCTGGGGAGTATGGTCGCAAGGCTG
>OTU_893
TACGTAGGGTGCAAGCGTTAATCGGAATTACTGGGCGTAAAGGGTGCGCAGGCGGTATTGTAAGCCAGATGTGAAATCCC
CGGGCTCAACCTGGGAACTGCGTTTGGAACTGCAATGCTAGAGTgtgtCAGAGGggggTGGAATTCCACGTGTAGCAGTG
AAATGCGTAGAGATGTGGAGGAACACCGATGGCGAAGGCAGCCcccTGGGATAACACTGACGCTCAGGCACGAAAGCGTG
GGGAGCAAACAGGATTAGATACCCTGGTAGTCCACGCCCTAAACGATGACAACTAGCCGTTGGGAACCTCGGTTCTTGGT
GGCGTAGCTAACGCGAGAAGTTGTCCGCCTGGGGAGTACGGTCGCAAGATTA
>OTU_894
TACGTAGGGAGCAAGCGTTGTCCGGATTTACTGGGTGTAAAGGGTGCGTAGGCGGCTTTGCAAGTCAGATGTGAAATCTA
TGGGCTCAACCCATAAACTGCATTTGAAACTGTAGAGCTTGAGTGAAGTAGAGGCAGGCGGAATTCCCCGTGTAGCGGTG
AAATGCGTAGAGATGGGGAGGAACACCAGTGGCGAAGGCGGCCTGCTGGGCTTTAACTGACGCTGAGGCACGAAAGCGTG
GGTAGCAAACAGGATTAGATACCCTGGTAGTCCACGCTGTAAACGATGATTACTAGGTGTGGggggTCTGACCCCTTCCG
TGCCGGAGTTAACACAATAAGTAATCCACCTGGGGAGTACGGCCGCAAGGTTG
>OTU_895
TACGTAGGGTGCGAGCGTTAATCGGAATTACTGGGCGTAAAGCGTGCGCAGGCGGTTGGTTAAGACAGGTGTGAAATCCC
CGGGCTCAACCTGGGAATGGCGCTTGTAACTGGCCGGCTAGAGTgtgtCAGAGGGAGGTAGAATTCCACGTGTAGCAGTG
AAATGCGTAGAGATGTGGAGGAATACCGATGGCGAAGGCAGCCTCCTGGGATAACACTGACGCTCATGCACGAAAGCGTG
GGGAGCAAACAGGATTAGATACCCTGGTAGTCCACGCCCTAAACGATGTCAACTGGTTGTTGGGTGACTTGATCACTTAG
TAACGCAGCTAACGcgcgAAGTTGACCGCCTGGGGAGTACGGTCGCAAGATTA
>OTU_896
GACGTAGGGGACGAGCGTTGTCCGGATTTATTGGGCGTAAAGCgcgcgcAGGCGGCCGCGTAAGTCGGATGTGAAATCCC
GGGGCTCAACCCCGGAACTGCATTCGATACTGCGTGGCTCGAGGTAGGTAGGGGAGATCGGAATTCCTGGTGTAGCGGTG
GAATGCGCAGATATCAGGAGGAACACCGGTGGCGAAGGCGGATCTCTGGGCCTTACCTGACGCTCAGGCGCGAAAGCTAG
GGGAGCGAACAGGATTAGATACCCTGGTAGTCCTAGCCGTAAACGTTGGGTGCTAGGTGTGGGTGGATATCAACCCCATC
CGTGCCGAAGCTAACGCATTAAGCACCCCGCCTGGGGAGTACGGCCGCAAGGCTA
>OTU_897
TACGGggggAGCGAACGTTGTTCGGAATCACTGGGCGTAAAGGGCGTGTAGGCGGTCCTGTAAGTGGTgtgtgAAATCCG
ATGGCTCAACCATCGAGCTGCGCTCCAAACTGCAGGACTTGAGTACAGCAGAGGAAAGTGGAATTCCCGGTGTAGCGGTG
AAATGCGTAGATATCGGGAGGAACACCGTTGGCGAAGGCGACTTTCTGGGCTGCTACTGACGCTAGAGCGCGAAAGCCAG
GGGAGCGAACAGGATTAGATACCCTGGTAGTCCTGGCCGTAAACGGTGGACACTAGGTGTTGGAGGCATCGACCCCTCCA
GTGCCGCAGCTAACGCATTAAGTGTCCCGCCTGGGGAGTACGACCGCAAGGTTG
>OTU_898
TACAGAGGGTGCAAGCGTTGTTCGGAATTATTGGGCGTAAAGCGCGTGTAGGCGGCTTGGCAAGTCAGATGTGAAAGCCC
TCGGCTTAACCGAGGAAGTGCGTCTGAAACTGCTGAGCTTGAGTCTCGGAGAGGATGGCGGAATTCCGCAAGTAGAGGTG
AAATTCGTAGATATGCGGAGGAACACCGGTGGCGAAGGCGGCCATCTGGACGAGTACTGACGCTGAGACGCGAAAGCGTG
GGGAGCAAACAGGATTAGATACCCTGGTAGTCCACGCTGTAAACGATGAGAACTAGGTGTCGTGGGTGTTGACCcccGCG
GTGCCGCAGCTAACGCATTAAGTTCTCCGCCTGGGAAGTACGGCCGCAAGGCTA
>OTU_899
TACGGAGGGTGCGAGCGTTGTTCGGAATTATTGGGCGTAAAGGGCGTGTAGGCGGTTTGTTAAGTCATGtgtgAAAGCCC
TCGGCTCAACCGAGGAAGGGCGCATGAAACTGGCAAGCTAGAGTACTAAAGAGGggggTGGAATTCCCGGTGTAGCGGTG
AAATGCGTAGATATCGGGAGGAACACCGGTGGCGAAGGCGGCCcccTGGTTGGATACTGACGCTGATACGCGAAAGCGTG
GGGAGCAAACAGGATTAGATACCCTGGTAGTCCACGCCGTAAACGATGGGCACTAGGTGTTCGGGGTATTGACCcccTGG
GCGCCGCAGCTAACGCATTAAGTGCCCCGCCTGGGGAGTACGGTCGCAAGATTA
>OTU_900
TACGTAGGGTGCAGGCGTTAATCGGAATTACTGGGCGTAAAGCGTGCGCAGGCGGTTTGCTAAGACAGGTGTGAAATCCC
CGAGCTTAACTTGGGAATTGCGCTTGTAACTGGCAAGCTAGAGTGTGGCAGAGGggggTGGAATTCCACGTGTAGCAGTG
AAATGCGTAGATATGTGGAGGAACACCGATGGCGAAGGCAGCCcccTGGGTTAACACTGACGCTCATGCACGAAAGCGTG
GGGAGCAAACAGGATTAGATACCCTGGTAGTCCACGCCCTAAACTATGTCAACTAGTTGTCGGGGAAGAAATTCCTTGGT
AACGAAGCTAACGCGTGAAGTTGACCGCCTGGGGAGTACGGCCGCAAGGTTA
>OTU_901
GACAGAGGTGCCAAGCGTTAGGCGGAATCACTGGGCTTAAAGCGTgtgtAGGCGGATGCCTAAGTACCTTGTGAAATCCC
ACGGCTCAACCGTGGAACTGCTTGGTATACTGGGTGTCTTGAGCCACTTAGGGGTTACCGGAACAAACGGTGGAGCGGTG
AAATGCGTAGATATCGTTTGGAACGCCAATGGTGAAAACAGGTAACTGGGAGTGCGCTGACGCTGAGACACGAAAGCCAG
GGGAGCGAACGGGATTAGATACCCCGGTAGTCCTGGCCGTAAACGATGTCGACTAGATCGTGGCAGCTCTGACGTTGTCA
CGGTCGAAGCAAAAGTGCTAAGTCGACCGCCTGGGAAGTACGGTCGCAAGGCTA
>OTU_902
TACGTAGGTGGCAAGCGTTGTCCGGAATTATTGGGCGTAAAGCgcgcgcAGGCGGCTATGTAAGTCTGGTGTTAAAGCCC
GGGGCTCAACCCCGGTTCGCATCGGAAACTGTGTAGCTTGAGTGCAGAAGAGGAAAGCGGTATTCCACGTGTAGCGGTGA
AATGCGTAGAGATGTGGAGGAACACCAGTGGCGAAGGCGGCTTTCTGGTCTGTAACTGACGCTGAGGCGCGAAAGCGTGG
GGAGCAAACAGGATTAGATACCCTGGTAGTCCACGCCGTAAACGATGAGTGCTAGGTGTTGGgggTTTCAATACCCTCAG
TGCCGCAGCTAACGCAATAAGCACTCCGCCTGGGGAGTACGCTCGCAAGAGTG
>OTU_903
TACGTAGGGTGCGAGCGTTAATCGGAATTACTGGGCGTAAAGCGTGCGCAGGCGGTTTACTAAGACAGGTGTGAAATCCC
CGGGCTTAACCTGGGAATGGCGCTTGTGACTGGTAGGCTAGAGTACGTCAGAGGggggTGGAATTCCACGTGTAGCAGTG
AAATGCGTAGAGATGTGGAGGAACACCGATGGCGAAGGCAGCCcccTGGGATGATACTGACGCTCAGGCACGAAAGCGTG
GGGAGCAAACAGGATTAGATACCCTGGTAGTCCACGCCCTAAACGATGTCGACTAGTTGTTGGGGAACTTGTTTCTTCAG
TAACGCAGCTAACGCGTGAAGTCGACCGCCTGGGGAGTACGGTCGCAAGATTA
>OTU_904
TACGTAGGTGGCAAGCGTTGTTCGGAATTATTGGGCGTAAAGGGCGCGTAGGCGGCTTGTTAAGTCGGCTGTGAAAGCCC
GGGGCTCAACCCCGGAGGGTCGGCCGATACTGGCGAGCTAGAGTACAGAAGAGGTAGCTGGAATTCCCGGTGTAGCGGTG
AAATGCGTAGATATCGGGAGGAACACCTGAGGCGAAGGCGGGCTACTGGGCTGATACTGACGCTGAGGCGCGAAAGCCAG
GGGAGCGAACGGGATTAGATACCCCGGTAGTCCTGGCCCTAAACGATGGACACTTGGTgtgtCGGGTCTTCAAGTCCCGG
CGTGCCGGAGCTAACGCGTTAAGTGTCCCGCCTGGGGAGTACGGTCGCAAGGCTG
>OTU_905
TACGTAGGTGGCAAGCGTTGTCCGGAATTATTGGGCGTAAAGCgcgcgcAGGCGGTTCTTTAAGTCTGATGTGAAAGCCC
ACGGCTCAACCGTGGAGGGTCATTGGAAACTGGAGAACTTGAGTACAGAAGAGGAAAGCGGAATTCCACGTGTAGCGGTG
AAATGCGTAGAGATGTGGAGGAACACCAGTGGCGAAGGCGGCTTTCTGGTCTGTAACTGACGCTGAGGCGCGAAAGCGTG
GGGAGCAAACAGGATTAGATACCCTGGTAGTCCACGCCGTAAACGATGAGTGCTAAGTGTTAGGgggTTTCCGCCCCTTA
GTGCTGCAGCTAACGCATTAAGCACTCCGCCTGGGGAGTACGACCGCAAGGTTG
>OTU_906
GACGAACCGTGCGAACGTTATTCGGAATCACTGGGCTTAAAGCGCGTGTAGGCGGGGCGGTGCGTCGGTCGCTGAAATCC
cccGGCTCAACCGGGGAAGGGGCGCCGATACGACCGGCCTGGAGCGACGTAGGgggAACTGGAACTTCCGGTGGAGCGGT
GAAATGCGTTGAGATCGGAAGGAACGCCCGTGGCGAAAGCGAGTTCCTGGACGTCGGCTGACGCTGAGACGCGAAAGCCA
GGGGAGCGAACGGGATTAGATACCCCGGTAGTCCTGGCCGTAAACGATGGGCACTGGGTAGGgggCTCGCCGATGGGCTC
CCTGCCGTAGGGAAACCGTGAAGTGCCCCGCCTGGGGAGTATGGTCGCAAGGCTG
>OTU_907
GACAGAGGGTGCAAACGTTGCTCGGATTTACTGGGCGTAAAGCGCATGTAGGCGGGACTTTAAGTCGGGTGTGAAATCCC
TGGGCTCAACCTAGGAACTGCATCCGAAACTGAGGTTCTGGAGTAGTGGAGAGGAAAGCGGAATTCCGGGTGTAGAGGTG
AAATTCGTAGATATCCGGAGGAACACCAGTGGCGAAGGCGGCTTTCTGGACACTAACTGACGCTGAGATGCGAAAGCGTG
GGGAGCAAACAGGATTAGATACCCTGGTAGTCCACGCTGTAAACGATGAGTGCTGGGTGTCTTGGGTATTGACCcccGAG
GCGCCGTAGCTAACGCGTTAAGCACTCCGCCTGGGGAGTACGGTCGCAAGACTA
>OTU_908
TACAGAGGGAGCGAGCGTTGTTCGGAATTACTGGGCGTAAAGGGCGCGTAGGCGGTCCGATAAGTCCCGTGTGAAATCCC
TCGGCTCAACTGAGGAATGGCACGGGAAACTGACGGGCTTGAGTTCGGGAGAGGGAAGCGGAATTCCGGGTGTAGCGGTG
AAATGCGTAGATATCCGGAGGAACACCGGTGGCGAAGGCGGCTTCCTGGACCGACACTGACGCTGAGGCGCGAAAGCTAG
GGGAGCAAACGGGATTAGATACCCCGGTAGTCCTAGCTGTAAACGATGAGCGCTGGGTGTAGGgggTATCTACCcccccT
GTGCCGAAGCTAACGCATTAAGCGCTCCGCCTGGGGAGTACGGTCGCAAGGCTG
>OTU_909
TACGGggggggCAAGCGTTGTTCGGAATTACTGGGCGTAAAGGGTTCGTAGGTGGCTGGCTAAGTCAGACGTGAAATCCC
TCAGCTCAACTGGGGAACTGCGTCTGAGACTGGCGAGCTCGAGGACAGGAGAGGAACGCGGAATTCCAGGTGTAGCGGTG
AAATGCGTAGATATCTGGAGGAACACCGGTGGCGAAGGCGGCGTTCTGGACTGTTTCTGACACTGAAGAACGAAAGCCAG
GGGAGCAAACGGGATTAGATACCCCGGTAGTCCTGGCCCTAAACGATGAATGCTTGGTGTGATGGGTATCGATCCCTGTC
GTGCCGAAGTTAACGCGTTAAGCATTCCGCCTGGGGAGTACGGTCGCAAGGCTG
>OTU_910
TACGTAGGGTGCGAGCGTTGTCCGGAATTATTGGGCGTAAAGAGCTCGTAGGCGGTCTGTCGCGTCGATCGTGAAAACTT
GGGGCTTAACCCTGAGCTTGCGGTCGATACGGGCATGACTGGAGTTCGGCAGGGGAGACTGGAATTCCTGGTGTAGCGGT
GAAATGCGCAGATATCAGGAGGAACACCGGTGGCGAAGGCGGGTCTCTGGGCCGATACTGACGCTGAGGAGCGAAAGCGT
GGGGAGCGAACAGGATTAGATACCCTGGTAGTCCACGCCGTAAACGGTGGGCGCTAGGTGTGGgggCCATTCCACGGTCT
CTGTGCCGTAGCTAACGCATTAAGCGCCCCGCCTGGGGAGTACGGCCGCAAGGCTA
>OTU_911
TACGTAGGGTGCGAGCGTTGTCCGGAATTACTGGGCGTAAAGAGCTCGTAGGCGGTTTGTCGCGTCGTCTGTGAAAACCA
GCAGCTCAACTGCTGGCTTGCAGGCGATACGGGCAGACTTGAGTACTGCAGGGGAGACTGGAATTCCTGGTGTAGCGGTG
AAATGCGCAGATATCAGGAGGAACACCGGTGGCGAAGGCGGGTCTCTGGGCAGTAACTGACGCTGAGGAGCGAAAGCGTG
GGTAGCGAACAGGATTAGATACCCTGGTAGTCCACGCCGTAAACGGTGGGCGCTAGGTGTGGGTTTCCTTCCACGGGATC
CGTGCCGTAGCTAACGCATTAAGCGCCCCGCCTGGGGAGTACGGCCGCAAGGCTA
>OTU_912
TACAGAGGTCTCAAGCGTTGTTCGGATTCATTGGGCGTAAAGGGTGCGTAGGTGGCgcgcTAAGTCAGGTGTGAAATTTC
GGAGCTTAACTCCGAAACTGCATTTGATACTGGCGTGCTTGAGGACTGGAGAGGAGACTGGAATTCACGGTGTAGCAGTG
AAATGCGTAGAGATCGTGAGGAAGACCAGTGGCGAAGGCGGGTCTCTGGACAGTTCCTGACACTGAGGCACGAAGGCCAG
GGGAGCAAACGGGATTAGATACCCCGGTAGTCCTGGCAGTAAACGGTGCACGTTTGGTGTGGGAGGATTCGACCCCTTCT
GCGCCGGAGCTAACGCGTTAAACGTGCCGCCTGGGGAGTACGGTCGCAAGATTA
>OTU_913
GACAGAGGgggCAAGCGTTGCTCGGAATCACTGGGCGTAAAGGGCGTGTAGGCGGGAGCGTGAGTCGGTCGTGAAAGCCT
TCGGCTCAACCGAAGAAGGGCGGCCGATACTGCGTTCCTTGAGGGGTGGAGAGGAGACTGGAATTCCCGGTGTAGCGGTG
AAATGTGTAGATATCGGGAGGAACACCGGTGGCGAAGGCGGGTCTCTGGCCACACCCTGACGCTGAGGCGCGAAAGCGTG
GGGAGCAAACGGGATTAGATACCCCGGTAGTCCACGCGGTAAACGATGACGACTAGGTGTGGgggggTTCAGTCCCTTCC
GTGCCGCAGCTAACGCATTAAGTCGTCCGCCTGGGGAGTACGGCCGCAAGGTTG
>OTU_914
TACGGAGGGTGCAAGCGTTGTTCGGAATTACTGGGCGTAAAGCGCGTGTAGGTGGCTTGTCATGTCAGGTGTGAAAGCCC
TCGGCCTAACCGAGGAAGTGCGCCTGAAACTGCCAAGCTTGAGTACGAgagagGAGGACGGAATTCCCAGTGTAGAGGTG
AAATTCGTAGATATTGGGAGGAACACCGGTGGCGAAAGCGGTTCTCTGGATCGATACTGACACTAAGACGCGAAAGCGTG
GGGATCAAACAGGATTAGATACCCTGGTAGTCCACGCCGTAAACGATGGATATTAGTTGTTGCGAGTTTAACCCTCGCAG
TGACGAAGCTAACGCATTAAATATCCCGCCTGGGAAGTACGGCCGCAAGGTTA
>OTU_915
TACGGggggTGCGAGCGTTGTCCGGATTCACTGGGCGTAAAGGGCGCGTAGGCGGCCCGACCAGTCCGGCTTTTAAGAGC
GGGGCTCACCcccGTGGggggCCGGGGACGGTCGGGCTGGGGCGCGGCAGAGGGGCGCGGAATGCCGGGTGTAGTGGTGA
AATGCGTAGAGATCCGGCGGAACACCGGTGGTGGAGACGGCGCCCTGGGCCGAGGCCGACGCTGAGGCGCGAGAGCGTGG
GGAGCGAACCGGATTAGATACCCGGGTAGTCCACGCCGTAAACGGTGGGCACTAGGTGTGGCGGGTATCGACCcccGCCG
TGCCGTCGCGAACGCATGGAGTGCCCCGCCTGGGGAGTACGGCCGCAAGGCTA
>OTU_916
GACGTAGGgggCGAGCGTTGTCCGGATTTACTGGGCGTAAAGCGCGTGTAGGCGGCCTGCTAAGTGGCGTGTGAAAGCCC
ACGGCCCAACCGTGGGAGGCCGCGCCATACTGGTGGGCTTGAGGGCGGCAGAGGGTGATGGAATTCCCGGTGTAGCGGTG
AAATGCGTAGATATCGGGAGGAACGCCAGTGGCGAAGGCGGTCACCTGGGCCGTCCCTGACGCTGAGACGCGAAAGCTGG
gggAGCGAACGGGATTAGATACCCCGGTAGTCCCAGCCGTAAACGATGCTCACTAGGTGTTGGggggTTACTCCCTCAGT
GCCGCAGCTAACGCATTAAGTGAGCCGCCTGGGGAGTACGGCCGCAAGGTTG
>OTU_917
AACGTAGGAGGCGAGCGTTATCCGGAGTTACTGGGCGTAAAGAGCGTGTAGGCGGGTAGGCAAGTTTGGCGTGAAAGCTC
CCGGCTAAACTGGGAGAGTGCGCTGAAGACTGCGTATCTAGAGGCGAGTAGAGGGACGTGGAATTCCGGGTGTAGTGGTG
AAATGCGTAGAGATCCGGAGGAACACCAGTGGCGAAGGCGACGTCCTGGGCTTGACCTGACGCTGAGACGCGACAGCACG
GGGAGCGAACGGGATTAGAAACCCCGGTAGTCCGTGCCGTAAACGATGCACACTAGGTGTTCGGGCAACTACGGTTGCTT
GAGTGCCGCAGCCAACGCGATAAGTGTGCCGCCTGGGGAGTACGGTCGCAAGGCTA
>OTU_918
TACGGAGGGTGCAAGCGTTGTTCGGAATTACTGGGCGTAAAGCgcgcgTAGGCGGTTTGCTCAGTCAGATGTGAAAGCCC
TCGGCTTAACCGGGGACGTGCATTTGAAACTGGCAGACTTGAGTATTGGAGGgggTGGTGGAATTCCCGGTGTAGAGGTG
AAATTCGTAGATATCGGGAGGAATACCGGTGGCGAAGGCGACCACCTGGCCAAATACTGACGCTGAGGTGCGAAAGCGTG
GGGAGCAAACAGGATTAGATACCCTGGTAGTCCACGCCGTAAACGATGTCAACTAGGTGTTGGGATGGTTAATCGTCTCA
TTGCCGCAGCTAACGCATTAAGTTGACCGCCTGGGGAGTACGGTCGCAAGATTA
>OTU_919
TACGTAGGgggCGAGCGTTGTCCGGATTTACTGGGCGTAAAGCGCGTGTAGGTGGGGAAGCAAGTCCGGTGGGAAAGCCC
GCGGCTCAACCGCGGAAGTTCGCTGGAAACTGCTACTCTTGAGGGTGATAGAGGGAAGTGGAATTGCTGGTGTAGCGGTG
AAATGCGTAGATATCAGCAGGAACACCCGTGGCGAAGGCGGCTTCCTGGATCACCCCTGACGCTGAGACGCGAAAGCGTG
GGGAGCGAACGGGATTAGATACCCCGGTAGTCCACGCCGTAAACGATGGTCACTAGGTGTATGGGGTATCGACCccccAT
GTGCCGCAGCCAACGCAATAAGTGACCCGCCTGGGGAGTACGGCCGCAAGGTTG
>OTU_920
TACGGAGGGTGCGAGCGTTGTCCGGAATCACTGGGCGTAAAGGGCGCGTAGGCGGCGCGGATAGTCGGCGGTGAAAGCCC
GGAGCTCAACTCCGGGTCGGCCGTCGATACTTCCGGGCTTGAGCACTGTAGAGGCAGATGGAATTCCGGGTGTAGCGGTG
GAATGCGTAGAGATCCGGAAGAACACCGGTGGCGAAGGCGGTCTGCTGGGCAGTTGCTGACGCTGATGCGCGACAGCGTG
GGGAGCAAACAGGATTAGATACCCTGGTAGTCCACGCCGTAAACGATGGGCACTAGGTGCTTGGgggAGCGACCCTCTGA
GTGCCGGCGCTAACGCATTAAGTGCCCCGCCTGGGGAGTACGGCCGCAAGGCTG
>OTU_921
GACGGAGGgggCTAGCGTTGTTCGGAATGACTGGGCGTAAAGCgcgcgTAGGCGGTTCGGTAAGTTGGATGTGAAAGCCC
GGGGCTTAACCCCGGATGTGCGTTCAAAACTGCCGAACTTGAGACCGGAAGGGGAGAGCGGAATTCCCAGTGTAGAGGTG
AAATTCGTAGATATTGGGAAGAACACCGGTGGCGAAGGCGGCTctctGGTCCGGTTCTGACGCTGAGGCGCGAAAGCGTG
GGGAGCAAACAGGATTAGATACCCTGGTAGTCCACTGCTGTAAACGATGAGCGCTAGATGTCGGggggCTTGCCCTTCGG
TGTCGCAGCTAACGCATTAAGCGCTCCGCCTGGGAAGTACGGCCGCAAGGTTA
>OTU_922
CACGGggggAGCAAGCGTTGTTCGGAATCACTGGGCGTAAAGGGCGTCTAGGCGGTCAGGTAAGTGGGATGTGAAATGCC
CCGGCTCACCCGGGGACCTGCATCCCAAACTGCCTGGCTTGAGTATGGGAGAGGATGTGGGAATTCCTGGTGTAGCGGTG
AAATGCGTAGATATCAGGAGGAACACCGGTGGCGAAGGCGCACATCTGGCCCAATACTGACGCTGAAGCGCGAAAGCTAG
GGGAGCAAACGGGATTAGATACCCCGGTAGTCCTAGCCGTAAACGGTGCTCACTAGGTGTTGGAGGCATCGACCCCTCCA
GTGCCGCAGCTAACGCATTAAGTGAGCCGCCTGGGGAGTACGGCCGCAAGGTTG
>OTU_923
TACGTAGGTGGCAAACGTTGTCCGGATTCACTGGGCGTAAAGCgcgcgcAGGCGGATTGGTCAGTCTGGGGTGAAATCtc
tcGGCTCAACTGAgagagGTCCCTGGATACTGCCAGTCTTGAGGGGCTCAGAGGAGAGTGGAATTCCGCGTGTAGTGGTG
GAATGCGTAGATACGCGGAGGAACACCAGTGGCGAAAGCGGCTctctGGgggCCACCTGACGCTGAGGCGCGAAAGCGTG
GGGAGCGAACCGGATTAGATACCCGGGTAGTCCACGCCGTAAACGATGAGTACTAGCTGTATGGGGTATCGACTCCCTGT
GTAGCGAAGCTAACGCGATAAGTACTCCGCCTGGGGACTACGGCCGCAAGGCTA
>OTU_924
TACAGAGGTGGCAAGCGTTGTTCGGAATTACTGGGCGTAAAGGGCGCGTAGGCGGCCGCCTAAGTCAGACGTGAAATCCC
CAAGCTTAACTTGGGAACTGCGTCTGATACTGGGTGGCTTGAGTTCGGGAGAGGAATGTGGAATTCCAGGTGTAGCGGTG
AAATGCGTAGATATCTGGAGGAACACCGGTGGCGAAGGCGGCATTCTGGACCGAAACTGACGCTGATGCGCGAAAGCCAG
GGGAGCAAACGGGATTAGATACCCCGGTAGTCCTGGCCCTAAACGATGAGTGCTTGGTGTGGTGGGTATCGATCCCTGCC
GTGCCGAAGCTAACGCATTAAGCACTCCGCCTGGGGAGTACGGTCGCAAGGCTG
>OTU_925
TACGAAGGgggCTAGCGTTGTTCGGAATCACTGGGCGTAAAGCGTATGCAGGCGGATCATTAAGTCGAGGGTGAAATCCC
GAGGCTCAACCTCGGAACTGCCTTCGATACTGATGATCTTGAGTCCGGGAGAGGTGAGTGGAACTGCGAGTGTAGAGGTG
AAATTCGTAGATATTCGCAAGAACACCAGTGGCGAAGGCGGCTCACTGGCCCGGTACTGACGCTGAGATACGAAAGCGTG
GGGAGCAAACAGGATTAGATACCCTGGTAGTCCACGCCGTAAACGATGGATGCTAGCCGTCGGTGGGCATGCCCTTCGGT
GGCGCAGCTAACGCATTAAGCATCCCGCCTGGGGAGTACGATCGCAAGATTA
>OTU_926
TACGAAGGgggCGAGCGTTGTTCGGAGTTACTGGGCGTAAAGGGCGCGTAGGCGGCGCTCCAAGTTAGGCGTGAAAGCCC
CGGGCTCAACCTGGGAATAGCGCTTAAGACTGGAGTGCTCGAGTGCGGAAGAGGTGAGTGGAATTCCCAGTGTAGAGGTG
AAATTCGTAGATATTGGGAAGAACACCAGTGGCGAAGGCGGCTCACTGGTCCGCAACTGACGCTGAGGCGCGAAAGCGTG
GGGAGCAAACAGGATTAGATACCCTGGTAGTCCACGCCGTAAACGATGAGTGCTAGACGTTGGgggACTCAGTCCCTTGG
TGTCGCAGCTAACGCATGAAGCACTCCGCCTGGGGAGTACGGCCGCAAGGTTA
>OTU_927
TACGTAGGCAGCGAGCGTTGTTCGGAGTTACTGGGCGTAAAGGGTgtgtAGGCGGTTGTTTAAGTTTGGTGTGAAATCTC
CCGGCTCAACTGGGAGGGTGCGCCGAATACTGAATGACTTGGAGTGCGGGAGAGGTGAGTGGAATTCCTGGTGTAGCGGT
GAAATGCGTAGATATCAGGAGGAACACCGGTGGTGTAGACGGCTCACTGGACCGTAACTGACGCTGAGACACGAAAGCGT
GGGTAGCAAACAGGATTAGATACCCTGGTAGTCCACGCCCTAAACGATGCATATTTGGTGTGGGCAGTTCATTCTGTCCG
TGCCGGAGCTAACGCGTTAAATATGCCGCCTGGGGAGTACAGTCGCAAGGCTG
>OTU_928
GACAGAGGGTGCAAACGTTGCTCGGAATCACTGGGCGTAAAGGGCGTGTAGGCGGACTTGCAAGTCAGGCGTGAAATCCC
TGGGCTCAACCCAGGAATTGCACTTGAAACTGCAAGCCTTGAGTGTCGGAGAGGAAAGTGGAATTCCTGGTGTAGAGGTG
AAATTCGTAGATATCAGGAGGAACACCGGTGGCGAAGGCGGCTTTCTGGACGACAACTGACGCTGAGACGCGAAAGCGTG
GGGAGCAAACAGGATTAGATACCCTGGTAGTCCACGCTGTAAACGATGAACACTAGGTGTCGTGGGTATTGACCcccGCG
GTGCCGCAGCTAACGCATTAAGTGTTCCGCCTGGGAAGTACGGTCGCAAGACTA
>OTU_929
GACAGAGGTGGCAAGCGTTGCTCGGAGTTACTGGGCATAAAGGGCGCGTAGGCGGTCGAGTGCGTCGGTGGTGAAATCCC
CGGGCTCAACCCGGGAACTGCCATCGATACGGCCCGACTCGAGTGCGGGAGGGGAGAGTGGAACTCCTGGTGGAGCGGTG
AAATGCGTAGATATCAGGAGGAACGCCGGTGGCGAAAGCGACTctctAGTCCGCAACTGACGCTGAGGCGCGAAAGCCAG
GGGAGCAAACGGGATTAGATACCCCGGTAGTCCTGGCCCTAAACGATGAGCACTAGGTAGTGGCAGGTCCGACTTGTCAC
TGCTGAAGCGAATGTAATAAGTGCTCCGCCTGGGGAGTATGGTCGCAAGGCTA
>OTU_930
GACGAGCCACCCGAACGTTATTCGGAATTACTGGGCTTAAAGGGTGCGTAGGCGGTGCAGCAAGTCGGGAGTGAAATACC
TCAGCTTAACTGAGGAACTGCTTTCGATACTGCTGTGCTTGAGTAAGACAGAGGTAAGCGGAACTTAGGGTGGAGCGGTG
AAATGCGTTGATATCCTAAGGAACACCGGTGGCGAAGGCGGCTTACTGGGTCTTAACTGACGCTGAGGCACGAAAGCCAG
GGTAGCAAACGGGATTAGATACCCCGGTAGTCCTGGCCGTAAACCATGAGCACTTGATTGAAGGGCCCTCCATAGCCCTT
CAGTCGGAGCGAAAGTGTTAAGTGCTCCGCCTGGGGAGTATGGTCGCAAGGCTG
>OTU_931
TACGTAGGTGGCAAGCGTTGTCCGGATTTACTGGGCGTAAAGCgcgcgcAGGCGGACTGGTTAGTCCGGGGTGAAAGCTC
ACGGCTCAACTGTGAGTGGTCCCCGGATACTGCCAGCCTTGAGGGGTCTAGAGGAGAGCGGAATTCCCGGTGTAGTGGTG
GAATGCGTAGATATCGGGAAGAACACCAGTGGCGAAAGCGGCTctctGGGGATCACCTGACGCTGAGGCGCGAAAGCGTG
GGGAGCGAACCGGATTAGATACCCGGGTAGTCCACGCCGTAAACGATGAGCACTAGCTGTCGGgggTATCGACCCCTCCG
GTAGCGCAGCTAACGCAATAAGTGCTCCGCCTGGGGACTACGGCCGCAAGGCTA
>OTU_932
TACGGAGGGTGCAAGCGTTAATCGGAATTACTGGGCGTAAAGCGCACGCAGGCGGTTTGTCAAGTCGGATGTGAAATCCC
CGGGCTCAACCTGGGAACTGCATTCGAAACTGGCAAGCTAGAGTCTTGTAGAGGggggTAGAATTCCAGGTGTAGCGGTG
AAATGCGTAGAGATCTGGAGGAATACCGGTGGCGAAGGCGGCCcccTGGACAAAGACTGACGCTCAGGTGCGAAAGCGTG
GGGAGCAAACAGGATTAGATACCCTGGTAGTCCACGCCGTAAACGATGTCGACTTGGAGGTTGTTCCCTTGAGGAGTGGC
TTCCGGAGCTAACGCGTTAAGTCGACCGCCTGGGGAGTACGGCCGCAAGGTTA
>OTU_933
TACGAAGGgggCTAGCGTTGTTCGGAATTACTGGGCGTAAAGCGCACGTAGGCGGATTGTTAAGTCGGgggTGAAATCCC
AGGGCTCAACCCTGGAACTGCCTCCGATACTGGCATTCTTGAGTCCGAgagagGTGAGTGGAATTCCGAGTGTAGAGGTG
AAATTCGTAGATATTCGGAAGAACACCAGTGGCGAAGGCGGCTCACTGGCTCGGTACTGACGCTGAGGTGCGAAAGCGTG
GGGAGCAAACAGGATTAGATACCCTGGTAGTCCACGCCGTAAACGATGGATGCTAGCCGTTGGCCAGCTTGCTGGTCAGT
GGCGCCGCTAACGCTTTAAGCATCCCGCCTGGGGAGTACGGTCGCAAGATTA
>OTU_934
TACGGAGGGAGCAAGCGTTACTCGGAATTACTGGGCGTAAAGGGCGCGTAGGCGATTTTGTAAGTCTCGTGTGAAAGCCC
CGAGCTTAACTTGGGAAGTGCACGAgagaCTGCAGAATTTGAGTTCCGGAGAGGAAGATGGAATTCCCGGTGTAGCGGTG
AAATGCGTAGATATCGGGAGGAACACCAGCGGCGAAGGCGATCTTCTGGACGGATACTGACGCTGAGGCGCGAAAGCTAG
GGGAGCAAACGGGATTAGATACCCCGGTAGTCCTAGCTGTAAACGATGTACACTTGGTGTGAGCCGGTTTACGGTTCGTG
CCGTAGTTAACGCGATAAGTGTACCGCCTGGGGAGTACGGTCGCAAGGCTG
>OTU_935
TACGGAGGgggCTAGCGTTGTTCGGAATTACTGGGCGTAAAGCGCACGTAGGCGGACCATCAAGTCGGgggTGAAATCCC
GGGGCTCAACCCCGGAACTGCCTCCGAGACTGCTGGTCTGGAGGTCGAgagagGTGAGTGGAATTCCGAGTGTAGAGGTG
AAATTCGTAGATATTCGGAGGAACACCAGTGGCGAAGGCGGCTCACTGGCTCGATTCTGACGCTGAGGTGCGAAAGCGTG
GGGAGCAAACAGGATTAGATACCCTGGTAGTCCACGCCGTAAACTATGAGAGCTAGACGTCGGGCGGCTTGCCGTTCGGT
GTCGCAGCTAACGCATTAAGCTCTCCGCCTGGGGAGTACGGCCGCAAGGTTA
>OTU_936
TACGAACTGTGCGAACGTTATTCGGAATCACTGGGCTTACAGGGTGCGTAGGCGGCTTTTCAAGTCAGGTGTGAAAGCCc
ccGGCTCAACCGGGGAATTGCGCTTGAAACTGGAGAGCTCGAGTCAGCTAGAGGTGCACGGAACTTCCAGTGGAGCGGTG
AAATGTGTTGATATTGGAAGGAACACCGGAGGCGAAAGCGGTGCACTGGGGCTGGTCTGACGCTGAGGCACGAAAGCCAG
GGGAGCGAACGGGATTAGATACCCCGGTAGTCCTGGCCGTAAACGATGAGTGCTGGACGGGAGGAGGTTCGCCTTCTCCG
GTCGGAGCGAAAGCGGGAAGCACTCCGCCTGGGGAGTATGGTCGCAAGGCTG
>OTU_937
TACGTAGGGTGCGAGCGTTAATCGGAATTACTGGGCGTAAAGCGTGCGCAGGCGGATATTTAAGTCAGACGTGAAATCCC
CGGGCTTAACCTGGGAATGGCGTTTGAAACTGGATGTCTAGAGTGTGGCAGAGGggggTGGAATTCCACGTGTAGCAGTG
AAATGCGTAGAGATGTGGAGGAACACCGATGGCGAAGGCAGCCcccTGGGCTAACACTGACGCTCATGCACGAAAGCGTG
GGGAGCAAACAGGATTAGATACCCTGGTAGTCCACGCCCTAAACGATGTCAACTGGCTGTTGGGAGCGCAAGTTCTTAGT
AGCGAAGCTAACGCGTGAAGTTGACCGCCTGGGGAGTACGGCCGCAAGGTTG
>OTU_938
TACGTAGGATCCGAGCGTTGTCCGGATTTACTGGGTGTAAAGGGTGCGCAGGCGGACTAGTAAGTCAGTGGTGAAATCTC
GTCGCTTAACGACGAAACTGCCTTTGATACTATTAGTCTTGAGTCCGGTAGAGATCTGTGGAATTCCGAGTGTAGCAGTG
AAATGTGTAGATATTCGGAAGAACACCAGTGGCGAAGGCAGCAGATTGGGCCGGTACTGACGCTCATGCACGAAAGCGTG
GGGATCAAACAGGATTAGATACCCTGGTAGTCCACGCCCTAAACGATGTACACTTGATGTCGGCCTGTAAGGGTCGGTGT
CGGAGCTAACGCGTTAAGTGTACCACCTGGGGAGTACGCTCGCAAGGGTG
>OTU_939
TACGTAGGGTGCAAGCGTTGTCCGGAATCACTGGGTGTAAAGGGTCCGCAGGCGGGCAAGCAAGTCGGTGGTGAAATCTC
GTAGCTCAACTACGAAACTGCCATCGATACTGCTTGTCTTGAGTTCGAgagagGATGATGGAATTCATGGTGTAGCGGTG
AAATGCGTAGAGATCATGAAGAACACCGGTAGCGAAGGCGGTCATCTGGCTCGATACTGACGCTCAGGGACGAAAGCGTG
GGGAGCAAACAGGATTAGATACCCTGGTAGTCCACGCCTTAAACGATGGATGTTCGGTGTCAGCCCGTAAGGGTTGGCGC
CTGAGCTAACGCGTTAAACATCCCACCTGGGGAGTACGATCGCAAGGTTG
>OTU_940
TACGTAGGGACCGAGCGTTGTCCGGATTCATTGGGCGTAAAGAGCTCGTAGGCGGCCACTCAAGTCGAATGTGAAACCTC
GAGGCTCAACCTCGAGCCTGCATTCGATACTGGGCGGCTAGAGTCTGGTAGGgggATCTGGAATTCCTGGTGTAGCGGTG
GAATGCGCAGATATCAGGAGGAACACCGGTGGCGAAGGCGGGATCCTGGGCCAGTACTGACGCTGAGGAGCGAAAGCGTG
GGGAGCAAACAGGATTAGATACCCTGGTAGTCCACGCCGTAAACGATGGGCGCTAGGTGTGGGAGGTCATCGACTCCTTC
CGTGCCGCAGCTAACGCATTAAGCGCCCCGCCTGGGGAGTACGGCCGCAAGGCTA
>OTU_941
TACGGAGGGTGCAAGCGTTATCCGGATTCACTGGGTTTAAAGGGTgtgtAGGCGGGCTGTTAAGTCAGTGGTGAAATCTC
AAGGCTCAACCTTGAAACTGCCATTGATACTATCAGTCTTGAATCTTGTTGAGGTGGGCGGAATATGTCATGTAGCGGTG
AAATGCTTAGATATGACATAGAACACCAATTGCGAAGGCAGCTCGCTAAACAAGTATTGACGCTGAGGCACGAAAGCGTG
GGGATCAAACAGGATTAGATACCCTGGTAGTCCACGCCCTAAACGATGATTACTCGACATACGTGATACACTATGtgtgt
CTGAGCGAAAGCATTAAGTAATCCACCTGGGAAGTACGTCCGCAAGGATG
>OTU_942
TACGGAGGGAGCAAGCGTTACTCGGAATTATTGGGCGTAAAGGGCGCGTAGGCGATCTGACAAGTCTCGTGTGAAAGCCC
AGAGCTTAACTCTGGAAGGGCACGAGATACTGTTGGATTTGAGTTCCGGAGAGGAAGATGGAATTCCCGGTGTAGCGGTG
AAATGCGTAGATATCGGGAGGAACACCAGTGGCGAAGGCGATCTTCTGGACGGATACTGACGCTGAGGCGCGAAAGCTAG
GGGAGCAAACGGGATTAGATACCCCGGTAGTCCTAGCCGTAAACGATGTGCACTTGGTgtgtCCGCCTTTGGCGGATGTG
CCGTAGCTAACGCAATAAGTGCACCGCCTGGGGAGTACGGTCGCAAGGCTG
>OTU_943
GACAGAGGTGGCAAGCGTTGCTCGGAGTTACTGGGCTTAAAGGGCGCGTAGGCGGTCGTGCACGTCGGAGGTGAAATCCC
CGGGCCTAACCCGGGAACTGCCcccGATACGGCGCGGCTAGAGTGCGGGAGGGGAGAGTGGAACTCCTGGTGGAGCGGTG
AAATGCGTAGATATCAGGAGGAACGCCGGTGGCGAAAGCGACTctctGGTCCGCAACTGACGCTGAGGCGCGAAAGCCAG
GGGAGCAAACGGGATTAGATACCCCGGTAGTCCTGGCCCTAAACGATGCGCACTAGGTAGTGGCGGTTCCGAACCGTCCC
TGCTGAAACGAAAGCATTAAGTGCGCCGCCTGGGGAGTATGGTCGCAAGGCTA
>OTU_944
AACGTAGGgggCAAGCGTTGCCCGGATTTACTGGGCGTAAAGCGGGTGTAGGCGGTCCTCTAAGTCAGATGTGAAATCCT
ACGGCTCAACCGTGGAACTGCATCTGATACTGGAGGACTTGAGGACGGTAGAGGTCGGTGGAATCCCCGGTGTACCGGTG
AAATGGGCAGATATCGGggggAACACCAGTGGCGAAGGCGGCCGACTGGGCCGATCCTGACGCTGAGACCCGAAAGCTAG
GGTAGCGAACCGGATTAGATACCCGGGTAGTCCTAGCCGTAAACGGTGCGAACTAGGTGTGGGGACCTTtttGGTTTCCG
TGCCGAAGCTAACGCATTAAGTTCGCCGCCTGGGGAGTACGGCCGCAAGGCTA
>OTU_945
GACGGAGGATGCAAGTGTTATCCGGAATCACTGGGCGTAAAGCGTCTGTAGGTGGTCCGATAAGTCAACTGTTAAATCTT
GAGGCTCAACCTCAAAATCGCAGTCGAAACTATTAGACTAGAGTATAGTAGGGGTAAAGGGAATTTCCAGTGGAGCGGTG
AAATGCGTAGAGATTGGAAAGAACACCGATGGCGAAGGCACTTTACTGGGCTATTACTAACACTGAgagaCGAAAGCTAG
GGTAGCAAATGGGATTAGATACCCCAGTAGTCCTAGCCGTAAACAATGGATACTAGATGTTGAACAGATCGACCTGTGCA
GTATCAAAGCTAACGCGTTAAGTATCCCGCCTGGGAAGTATGCTCGCAAGAGTG
>OTU_946
TACCAGCACCCCGAGTGGTCGGGACGATTATTGGGCCTAAAGCATCCGTAGCCGGCCTTACAAGTCCTCCGTTAAATCCA
GCTGCTTAACAGATGGGCTGCGGAGGATACTATAAGACTAGGAGGCAGGAGAGGCAAGCGGTACTCAGTGGGTAGGGGTA
AAATCCGTTGATCCATTGAAGACCACCAGTGGCGAAGGCGGCTTGCCAGAATGCGCTCGACGGTGAGGGATGAAAGCTGG
gggAGCAAACCGGATTAGATACCCGGGTAGTCCCAGCTGTAAACGATGCAGACTCGGTGATGGACTAGCTTTATGCTGGT
CCAGTGCCGCAGGGAAGCCGTTAAGTCTGCCGCCTGGGTAGTACGGTCGCAAGACTG
>OTU_947
TACGGAGGTGGCGAGCGTTGTTCGGAATTATTGGGCTTAAAGCGCGTGTAGGCGGGACGGCAAGTGTCGGGTGAAAGCCC
TCGGCTCAACCGAGGAATGGCCTGGCAAACTGCCGTCCTTGAGGCAGGCAGAGGTGGCTAGAACGACGGGTGGAGCGGTG
AAATGCGTAGATATCCGTTGGAATGCCAGCGGCGAAAGCAGGCCACTGGGCCTGTCCTGACGCTGAGACGCGAAAGCGTG
GGGAGCAAACAGGATTAGATACCCTGGTAGTCCACGCCGTAAACGATGCGCACTAGGTATGAgagaCTCTGACGTCGATC
GTGCCGAAACAAAAGCGTTAAGTGCGCCGCCTGGGGAGTACGGCCGCAAGGCTA
>OTU_948
CACGTAGGgggCGAGCGTTGTCCGGATTTATTGGGCGTAAAGAGCTCGTAGGCGGCTCGGTAAGTGAGGTGTGAAAACTC
CAGGCTCAACCTGGAGACGCCACCTCATACTGCCGTGGCTAGAGTCCGGTAGGGGAGCATGGAATTCCTGGTGTAGCGGT
GAAATGCGCAGATATCAGGAGGAACACCAGTGGCGAAGGCGGTGCTCTGGGCCGGAACTGACGCTGAGGAGCGAAAGCGT
GGGGAGCAAACAGGATTAGATACCCTGGTAGTCCACGCCGTAAACGTTGGGCACTAGGTGTGGGTCCTTATCAACGGGAT
CCGTGCCGTAGCTAACGCATTAAGTGCCCCGCCTGGGGAGTACGGCCGCAAGGCTA
>OTU_949
TACGTAGGGTGCGAGCGTTAATCGGAATTACTGGGCGTAAAGCGTGCGCAGGCGGTGAGTTGTGTCTGATGTGAAAGCCC
CGGGCTTAACCTGGGAATGGCATTGGAAACTGGCTCGCTGGAGTGTGGCAGAGGggggTGGAATTCCGCGTGTAGCAGTG
AAATGCGTAGAGATGCGGAGGAACACCGATGGCGAAGGCAGCCcccTGGGCCAACACTGACGCTCAGGCACGAAAGCGTG
GGGAGCAAACAGGATTAGATACCCTGGTAGTCCACGCCCTAAACGATGGCAACTGGGTGTTGGGGAAGCGATTCCTTGGT
ACCGTAGCTAACGCGTGAAGTTGCCCGCCTGGGGAGTACGGCCGCAAGGTTA
>OTU_950
TACGTAGGGAGCAAGCGTTGTCCGGAATCATTGGGCGTAAAGCgcgcgTAGGTGGCTTCATAAGTCCGTTGTGAAAGTCA
AAGGCTCAACCTTTGAAAGCCGATGGATACTGTGGAGCTTGAGTCCGGAAGAGGCCAGTGGAATTCCTGGTGTAGCGGTG
GAATGCGCAGATATCAGGAGGAACACCAATAGCGAAGGCAGCTGGCTGGGACGTGACTGACACTAAGGCGCGAAAGCGTG
GGGAGCGAACAGGATTAGATACCCTGGTAGTCCACGCCGTAAACGATGGGCACTAGGTGTGGGAGGTGTCGACTCCTCCC
GTGCCGTCGCTAACGCACTAAGTGCCCCGCCTGGGGAGTACGGCCGCAAGGCTA
>OTU_951
GACGAACCGTGCGAACGTTGTTCGGAATCACTGGGCTTAAAGGGCGCGTAGGCGGGTCTTCAAGTTTGGGGTGAAATCCT
CCGGCTCAACCGGAGAACTGCCTCGAATACTGAAGGTCTCGAGGgggATAGGGGCATGCGGAACTACGGGTGGAGCGGTG
AAATGCGTTGATATCCGTAGGAACTCCGGTGGCGAAGGCGGCGTGCTGGATCCCTTCTGACGCTGAGGCGCGAAAGCCAG
GGGAGCAAACGGGATTAGATACCCCGGTAGTCCTGGCCCTAAACGTTGAGAACTAGGTAGTAGACTATACATGGGTTTAC
TGCCGAAGCAAAAGTGCTAAGTTCTCCGCCTGGGGAGTATGGTCGCAAGGCTG
>OTU_952
TACGGAGGGTGCAAGCGTTGCTCGGAATCACTGGGCGTAAAGAGCGTGTAGGCGGTTTCGTATGTCTGACGTGAAAGCCC
CGGGCTCACCCCGGGAAGTGCGTTGGAAACTGCGAAACTAGAGTCCCGGAGAGGAAGGTGGAATTCCAGGTGTAGCGGTG
AAATGCGTAGATATCTGGAAGAACACCGGTGGCGAAGGCGGCCTTCTGGACGGTGACTGACGCTGAGACGCGAAAGCGTG
GGGAGCAAACAGGATTAGATACCCTGGTAGTCCACGCCATAAACGATGGGAACTAGGTGTCGCGGGTATTGACCCCTGCG
GTGCCGCAGCTAACGCATTAAGTTCCCCGCCTGGGGACTACGGCCGCAAGGTTA
>OTU_953
TACGAAGGgggCTAGCGTTGTTCGGAATTACTGGGCGTAAAGGGCGCGTAGGCGGTTCTATAAGTCAGGAGTGAAATCCC
CAGGCTCAACCTGGGAATTGCTTTTGAGACTGTAGAGCTAGAGTGCAGGAGAGGTGAGTGGAATTCCCAGTGTAGAGGTA
AAATTCGTAGATATTGGGAGGAACACCAGTGGCGAAGGCGGCTCACTGGCCTGTAACTGACGCTGAGGCGCGAAAGCGTG
GGGAGCAAACAGGATTAGATACCCTGGTAGTCCACGCTGTAAACTATGAATGCTAGTTGTTGGAAGGTTTACCTTTCAGT
GACGCCGCTAACGCATTAAGCATTCCGCCTGGGGAGTACGGCCGCAAGGTTG
>OTU_954
GACGTAGGgggCGAGCGTTATCCGGATTTATTGGGCGTAAAGCgcgcgcAGGCGGCCGTGCAAGTCGGATGTGAAAACAC
GAGGCTCAACCTCGTGCCTGCATTCGATACTGCTCGGCTAGAGGCAGGTAGGGGAGATCGGAATTCCCGGTGTAGCGGTG
AAATGCGCAGATATCGGGAGGAACACCGGTGGCGAAGGCGGATCTCTGGGCCTGTCCTGACGCTCAGGCGCGAAAGCTGG
gggAGCGAACAGGATTAGATACCCTGGTAGTCCCAGCCGTAAACGTTGGGTGCTAGGTGTGGGAGGCATCAACCCCTTCC
GTGCCGTCGCAAACGCATTAAGCACCCCGCCTGGGGAGTACGGCCGCAAGGCTA
>OTU_955
TACGAAGGgggCGAGCGTTGTTCGGAATTACTGGGCGTAAAGGGCgcgcAGGCGGCTCTGAAAGTCAGATGTGAAAGCCC
CGGGCTTAACCTGGGAATTGCATTTGATACTCTGGAGCTTGAGTACGGGAGAGGAGAGTGGAATTCCCAGTGTAGAGGTG
AAATTCGTAGATATTGGGAAGAACACCGGTGGCGAAGGCGGCTctctGGACCGTAACTGACGCTGAGGCGCGAAAGCGTG
GGGAGCAAACAGGATTAGATACCCTGGTAGTCCACGCCGTAAACGATGTGCGCTAGACGTTGGAAGGCTTAGCCTTTCGG
TGTCGCAGCTAACGCGATAAGCGCACCGCCTGGGGAGTACGGCCGCAAGGTTA
>OTU_956
GACAGAGGTCCCGAGCGTTAGGCGGAATCACTGGGCTTAAAGCGTgtgtAGGCGGACTTCTAAGTACCTTGTGAAATCCC
ACGGCTTAACCGTGGAACTGCTTGGTATACTGGTTGTCTTGGGCCATCTAGGGGCTACTGGAACAAACGGTGGAGCGGTG
AAATGCGTAGATATCGTTTGGAACGCCAATGGTGAAAACAAGTAGCTGGGGATGTGCCGACGCTGAGACACGAAAGCCAG
GGGAGCGAACGGGATTAGATACCCCGGTAGTCCTGGCTGTAAACGATGTCGACTAGATCGTGGTGGCTCTGACGCCGTCA
CGGTCGAAGCAAAAGTGCTAAGTCGACCGCCTGGGAAGTACGGTCGCAAGGCTA
>OTU_957
TACGTAGGGTGCAAGCGTTAATCGGAATTACTGGGCGTAAAGCGTGCGCAGGCGGTTTCGTAAGACAGATGTGAAAGCCC
CGGGCTCAACCTGGGAAGTGCATTTGTGACTGCGAGACTAGAGTgtgtCAGAGGGAGGTAGAATTCCACGTGTAGCAGTG
AAATGCGTAGAGATGTGGAGGAATACCGATGGCGAAGGCAGCCTCCTGGGATAACACTGACGCTCATGCACGAAAGCGTG
GGGAGCAAACAGGATTAGATACCCTGGTAGTCCACGCCCTAAACGATGTCTACTAGTTGTCGGGGATTCGTTTCCTTGGT
AACGCAGCTAACGCGTGAAGTAGACCGCCTGGGGAGTACGGCCGCAAGGTTA
>OTU_958
AACGTAGGGGACGAGCGTTATCCGGATTTACTGGGCGTAAAGCGCCCGTAGGCGGCTCTATAAGTTGGACGTGAAAGCTC
CTGGCTTAACTGGGAGAGGCCGTTCAAAACTGTGGGGCTAGAGTGAGGCAGAGGAGCGCGGAATTCCCGGTGTAGTGGTG
GAATGCGTAGATATCGGGAGGAACACCAGTGGCGAAAGCGGCGCTCTGGGCCTAAACTGACGCTGAGGGGCGAAAGCGTG
GGGAGCGAACGGGATTAGATACCCCGGTAGTCCACGCCGTAAACGATGGAGACTAGGTGTAGGCGGATAGAACCCCGTCT
GTGCCGAAGCCAACGCGTTAAGTCTCCCGCCTGGGGAGTACGGCCGCAAGGTTA
>OTU_959
TACGGAGGGTGCAAACGTTGCTCGGAATCATTGGGCGTAAAGCGCACGTAGGCGGTCGGCTATGTCGGATGTGAAAGCCT
CGGGCTTAACCCGAGAAGGGCATCCGAAACTGGCCGGCTTGAGTACGGAAGAGGGTCTCGGAATTCCCGGTGTAGAGGTG
AAATTCGTAGATATCGGGAGGAACACCAGTGGCGAAGGCGGAGACCTGGGCCGATACTGACGCTGAGGTGCGAAAGCGTG
GGGAGCAAACAGGATTAGATACCCTGGTAGTCCACGCCGTAAACGATGAGCGCTAGGTGTTGGgggTATTGACCcccccA
GTACCGCAGCTAACGCGTTAAGCGCTCCGCCTGGGGAGTACGGCCGCAAGGCTA
>OTU_960
TACGAAGGTGGCAAGCGTTGTTCGGATTTACTGGGCGTACAGGGAGCGTAGGgggTTCGGTAAGCCCCTCGGGAAATCTC
CAGGCTTAACCTGGAAAGGTCGGgggggACTGCCGGGCTAGAGGACGGGAGAGGAGCGCGGAATTCCCGGTGTAGCGGTG
AAATGCGTAGAGATCGGGAGGAAGGCCGGTGGCGAAGGCGGCGCTCTGGAACGTTCCTGACCCTGAGGCTCGAAAGCGTG
GGGAGCAAACAGGATTAGATACCCTGGTAGTCCACGCCCTAAACGATGGACACTAAGTGTCGGCGGGTTACCGCCGGTGC
CGCAGCTAACGCATTAAGTGTCCCGCCTGGGGAGTACGGCCGCAAGGTTG
>OTU_961
TACGTAGGTGGCAAGCGTTGTCCGGATTTATTGGGCGTAAAGGGCgcgcAGGCGGTTCGTCAAGTCCGAGGTGAAATCTC
CCGGCCTAACTGGGAGGGGTCTTCGGATACTGGCGGACTTGAGGAGAGCAGAGGTGAGCGGAATTCTCGGTGTAGTGGTG
AAATGCGTAGATATCGAGAGGAACACCAGCGGCGAAGGCGGCTCACTGGGCTCCACCTGACGCTGAGGCGCGAAAGCGTG
GGGAGCAAACCGGATTAGATACCCGGGTAGTCCACGCTGTAAACGATGGGCACTAGGTGTGGggggTATTGACCcccTCC
GTGCCGAAGCTAACGCAATAAGTGCCCCGCCTGGGGAGTACGGCCGCAAGGCTA
>OTU_962
TACGGAGGGTGCAAGCGTTATCCGGATTCACTGGGTTTAAAGGGTGCGTAGGTGGGCTAGTAAGTCAGTGGTGAAATCTC
CGGGCTTAACCCGGAAACTGCCATTGATACTATTAGTCTTGAATGTCGTGGAGGTAAGCGGAATATGTCATGTAGCGGTG
AAATGCTTAGATATGACATAGAACACCGATAGCGTAGGCAGCTTGCTACACGAATATTGACACTGAGGCACGAAAGCGTG
GGGATCAAACAGGATTAGATACCCTGGTAGTCCACGCCCTAAACGATGGATACTCGACATCAGCGATACACTGTTGGTGT
CTGAGCGAAAGCATTAAGTATCCCACCTGGGAAGTACGACCGCAAGGTTG
>OTU_963
TACGTAGGTGGCGAGCGTTGTCCGGATTTACTGGGCGTAAAGCgcgcgcAGGCGGACTGATCAGTCCGGGGTGAAATCTC
ACGGCTCAACTGTGAGCGGTCCCTGGATACTGTCAGTCTTGAGATGTCTAGAGGAGAGCGGAATTCCCGGTGTAGTGGTG
GAATGCGTAGATATCGGGAAGAACACCAGTGGCGAAAGCGGCTctctGGGGACCATCTGACGCTGAGGCGCGAAAGCGTG
GGGAGCGAACCGGATTAGATACCCGGGTAGTCCACGCCGTAAACGATGAGCACTAGCTGTCGGgggTATCGACCCCTCCG
GTAGCGCAGCTAACGCGATAAGTGCTCCGCCTGGGGACTACGGCCGCAAGGCTA
>OTU_964
TACGAGAGGCCCAAACGTTATTCGGAATTACTGGGCTTAAAGAGTCCGTAGGCGGCGCGGAAAGTGGGGTGTGAAAGCCC
TCGGCTCAACCGAGGAATTGCGCTCCAAACTACCGTGCTTGAGGAACCTAGAGGTGAGCAGAACTGATGGTGGAGCGGTG
AAATGCGTTGATATCATCAGGAATACCGGAGGCGAAGGCGGCTCACTGGgggTTTTCTGACGCTGAGGGACGAAAGCCAG
GGTAGCGAACGGGATTAGATACCCCGGTAGTCCTGGCCGTAAACGATGAGCACTAGGCCGGAGGGCTGCACAGCTTTCCG
GCCGTAGCTAAAGTGTTAAGTGCTCCGCCTGGGGAGTATGGTCGCAAGGCTG
>OTU_965
TACGGAGGGTGCAAACGTTGCTCGGAATCATTGGGCGTAAAGCGCACGTAGGCGGTCCTTTAAGTCGGGTGTGAAAGCCC
TCGGCTCAACCGAGGAAGTGCATTCGAAACTGGgggACTTGAATACTGGAGAGGATGGCGGAATTCCCGGTGTAGAGGTG
AAATTCGTAGATATCGGGAGGAACACCAGCGGCGAAGGCGGCCATCTGGACAGATATTGACGCTGAGGTGCGAAAGCGTG
GGGAGCAAACAGGATTAGATACCCTGGTAGTCCACGCCGTAAACGATGAGTGCTAGGTGTCGTGGGTATTGACCcccGCG
GTGCCGCAGCTAACGCATTAAGCACTCCGCCTGGGGAGTACGGCCGCAAGGCTA
>OTU_966
TACGTGGgggCCGAGCGTTGTCCGGAGTTACTGGGCGTAAAGGGCgcgcAGGCGGCGGCGTGGGTCCGGCGTGAAAGCCc
ccGGCTCAACCGGGGAACGTCGTCGGGGACCGCGCCGCTTGAGGGCGGCAGGGGCCGGTGGAATGCCTGGTGTAGTGGTG
AAATGCGTAGAGATCAGGCGGAACACCCGTGGCGAAGGCGGCCGGCTGGGCCGTCCCTGACGCTGAGGCGCGAAGGCGTG
GGGAGCGAACGGGATTAGATACCCCGGTAGTCCACGCAGTAAACGATGCCGACTGGGCGTGGggggAGTTGACCcccTCC
GTGCCGGAGCCAACGCGGGAAGTCGGCCGCCTGGGGAGTACGGCCGCAAGGCTA
>OTU_967
TACAGAGGGTGCAAGCGTTAATCGGAGTTACTGGGCGTAAAGGGCGCGTAGGTGGAAGATTAAGTGAGATGTGAAATCCC
CGGGCTTAACCTGGGAACTGCATCTTAAACTGATTTTCTAGAGTATTGTAGAGGGTAGTGGAATTTCCGGTGTAGCGGTG
AAATGCGTAGAGATCGGAAGGAACACCAGTGGCGAAGGCGGCTACCTGGACAAATACTGACGCTGAGGCGCGAAAGCGTG
GGGAGCAAACAGGATTAGATACCCTGGTAGTCCACGCTGTAAACGATGAGAACTAGATGTTGGCAGGCATGACCTGTTGG
TATCGAAGCTAACGCGATAAGTTCTCCGCCTGGGGAGTACGGCCGCAAGGTTA
>OTU_968
TACGGAGGGTGCAAGCGTTAATCGGAATCACTGGGCGTAAAGCgcgcgTAGGCCGTCTTTTAAGTCGGACGTGAAAGCCC
TCGGCTCAACCGGGGAACTGCGTTCGAAACTGGGAGACTTGAGTCCTGGAGAGGGTGGCGGAATTCCGGGTGTAGGAGTG
AAATCCGTAGATATCCGGAGGAACACCGGTGGCGAAGGCGGCCACCTGGACAGGTACTGACGCTGAGGCGCGAAAGCGTG
GGGAGCAAACAGGATTAGATACCCTGGTAGTCCACGCTGTAAACGATGGATGCTAGGTGTCGGGGAGCGATCTTCGGTGC
CGCAGTTAACGCATTAAGCATCCCGCCTGGGGAGTACGGTCGCAAGGCTG
>OTU_969
GACGGAGGGCGCGAACGTTGTTCGGAATCACTGGGCGTAAAGGGCGCGTAGGCGGGCCGGTAAGTCGAGGGTGAAATTCC
AGGGCTCAACTCTGGAACTGCCTTCGAAACTGCCGGTCTAGAGTGCAGGAGAGGAAGGCGGAATTCCAGGTGTAGCGGTG
GAATGCGTAGATATCTGGAAGAACACCAGTGGCGAAGGCGGCCTTCTGGACTGACACTGACGCTGATGCGCGAAAGCTGG
gggAGCAAACAGGATTAGATACCCTGGTAGTCCCAGCTGTAAACGATGGGTACTAGGTGCTGGGTGCTTCGACGCATTCA
GCGCCGCAGCTAACGCATTAAGTACCCCGCCTGGGGAGTACGGCCGCAAGGCTG
>OTU_970
TACGGAGGGTGCGAGCGTTGTCCGGAATCACTGGGCGTAAAGGGCGCGTAGGTGGCGCGGAAAGTCGTCGGTGAAAGCTC
GGGGCTCAACCCTGAGTCTGCCGGTGATACTCCCGCGCTTGAGCTCACTAGAGGCAGATGGAATTCCGGGTGTAGCGGTG
GAATGCGTAGAGATCCGGAAGAACACCGGTGGCGAAGGCGGTCTGCTGGGGTGAGGCTGACACTGATGCGCGACAGCGTG
GGGAGCAAACAGGATTAGATACCCTGGTAGTCCACGCCGTAAACGATGGGCACTAGGTGCTTGGgggAGCGACCcccTGA
GTGCCGGCGCTAACGCATTAAGTGCCCCGCCTGGGGAGTACGGCCGCAAGGCTG
>OTU_971
GACAGAGGGTGCGAACGTTGTTCGGAATTACTGGGCGTAAAGCGCGTGTAGGCGGCCACGCAAGTCGGGTGTGAAATCCC
GGGGCTCAACCCCGGAAGTGCACTCGAAACTGCATGGCTGGAGTCTCGGAGAGGAAGGCGGAATTCTAGGTGTAGAGGTG
AAATTCGTAGATATCTAGAGGAACACCGGTGGCGAAGGCGGCCTTCTGGACGAGCACTGACGCTGAGACGCGAAAGCGTG
GGGAGCAAACAGGATTAGATACCCTGGTAGTCCACGCTGTAAACGATGAGTGCTAGATGTCGCGGGCATTGACCcccGCG
GTGTCGTAGCTAACGCATTAAGCACTCCGCCTGGGGAGTACGGCCGCAAGGCTA
>OTU_972
CACGGACCGCACGAACGTTATTCGGTATCACTGGGCTTAAAGGGTGCGTAGGCGGCTTTGCAAGTTGGGTGTGAAAGCCC
TCGGCTCAACCGAGGAATTGCGCTCAATACTGCCGAGCTCGAgagagaCAGAGGTAAGCGGAACTGATGGTGGAGCGGTG
AAATGCGTTGATATCATCAGGAACACCGGTGGCGAAGGCGGCTTACTGGGTCTTTTCTGACGCTGAGGCACGAAAGCCAG
GGGAGCGAACGGGATTAGATACCCCGGTAGTCCTGGCCGTAAACGATGAGCACTGGGTCGAAGTCCcccTCACAGGATTT
CGGCCGTAGCGAAAGTGTTAAGTGCTCCGCCTGGGGAGTATGGTCGCAAGGCTG
>OTU_973
GACGAACCGTACGAACGTTATTCGGAATCACTGGGCTTAAAGGGTGCGTAGGCGGCGCTGAAAGTTGGGTGTGAAATCCC
TCGGCTTAACCGAGGAACTGCGCCCAAAACTACAGTGCTTGAGGGAGATAGAGGTGAGCGGAACTTAGGGTGGAGCGGTG
AAATGCGTTGATATCCTAAGGAACGCCAGGGGCGAAAGCGGCTCACTGGGTCTCTTCTGACGCTGAGGCACGAAAGCTAG
GGTAGCGAACGGGATTAGATACCCCGGTAGTCCTAGCCGTAAACGATGAGCACTAGATGGAAGGGTCCTCCATAGCCTTT
CCATCGAAGCGAAAGTAATTAGTGCTCCGCCTGGGGAGTATGGTCGCAAGGCTG
>OTU_974
TACGTAGGGTGCGAGCGTTAATCGGAATTACTGGGCGTAAAGCGTGCGCAGGCGGTTTCGTAAGACAGACGTGAAATCCC
CGGGCTCAACCTGGGAACTGCGTTTGTGACTGCGAAGCTAGAGTACGGCAGAGGggggTAGAATTCCACGTGTAGCAGTG
AAATGCGTAGAGATGTGGAGGAATACCGATGGCGAAGGCAGCCcccTGGGCTAGTACTGACGCTCATGCACGAAAGCGTG
GGGAGCAAACAGGATTAGATACCCTGGTAGTCCACGCCCTAAACGATGTCAACTAGGTGTTGGAAGGGTTAAACCTTTTA
GTACCGCAGCTAACGCGTGAAGTTGACCGCCTGGGGAGTACGGCCGCAAGGTTA
>OTU_975
AACGTAGGAGGCAAGCGTTATCCGGAGTTACTGGGCGTAAAGCGCATGTAGGCGGTTGGGTAAGTGGCGTGTGAAAGCTC
CCGGCTAAACTGGGAGAGGACAGGTCAGACTGCCGAACTGGAGTCCGATAGAGGAGCGTAGAATTCCGGGTGTAGCGGTG
AAATGTGTAGAGATCCGGAGGAATACCAGTGGCGCAAGCGGCGCTCTGGGTCGGGACTGACGCTGAGATGCGAAAGCGTG
GGGAGCGAACGGGATTAGAGACCCCGGTAGTCCACGCCGTAAACGATGCGAACTGGGTGTTCACTCACCGACAGGTGAGG
GAGTGCCGAAGCTAACGCGCTAAGTTCGCCGCCTGGGGAGTACGGTCGCAAGACTA
>OTU_976
TACGTAGGTGGCAAGCGTTGTCCGGATTTATTGGGCGTAAAGAGCgcgcAGGCGGTTCGCATAGTCCGAGGTGAAATCTC
CCGGCTCAACTGGGAGGGGTCTTCGGATACTGGCGGGCTTGAGGAGAGCAGAGGTGAGCGGAATTCTCGGTGTAGTGGTG
AAATGCGTAGATATCGAGAGGAACACCAGCGGCGAAGGCGGCTCACTGGGCTCCACCTGACGCTGAGGCGCGAAAGCGTG
GGGAGCGAACCGGATTAGATACCCGGGTAGTCCACGCTGTAAACGATGGGCACTAGGTGTGGGAGGTATTGACCCCTTCC
GTGCCGTCGCTAACGCATTAAGTGCCCCGCCTGGGGAGTACGGCCGCAAGGCTA
>OTU_977
TACGAAGGgggCTAGCGTTGTTCGGAATTACTGGGCGTAAAGCGTATGCAGGCGGACTTTTAAGTCGGgggTGAAATCCC
GAGGCTCAACCTCGGAACTGCCTTCGATACTGGAAGTCTTGAGTCCGGGAGAGGTGAGTGGAACTCCGAGTGTAGAGGTG
AAATTCGTAGATATTCGGAAGAACACCAGTGGCGAAGGCGGCTCACTGGCCCGGTACTGACGCTGAGATACGAAAGCGTG
GGGAGCAAACAGGATTAGATACCCTGGTAGTCCACGCCGTAAACGATGAATGCTAGCCGTCGGGGAGCTTGCTCTTCGGT
GGCGCAGCTAACGCTTTAAGCATTCCGCCTGGGGAGTACGATCGCAAGATTA
>OTU_978
TACAGAGGGTGCAAGCGTTAATCGGATTTACTGGGCGTAAAGCGTGCGTAGGCGGCTCGCTAAGTCGGTTGTGAAATCCC
TGGGCTTAACCTGGGAACTGCAGTCGATACTGGCGGGCTAGAGTACGGTAGAGGGTGGCGGAACTCCGGGTGTAGCGGTG
AAATGCGTAGATATCCGGAAGAACACCGATGGCGAAGGCAACCACCTGGGCCTGTACTGACGCTGAGGTACGAAAGCGTG
GGGAGCAAACAGGATTAGATACCCTGGTAGTCCACGCTGTAAACGATGAGAACTTGACGTCGGTTCGCCTAGCGAATCGG
TGTCGTAGCTAACGCGCTAAGTTCTCCGCCTGGGGAGTACGGCCGCAAGGTTG
>OTU_979
TACAGAGGTGGCAAGCGTTGTTCGGAATTACTGGGCGTAAAGGGCGCGTAGGCGGTCCGATAAGTCCCGTGTGAAAGCCc
ccGGCTCAACTGGGGAACTGCACGGGAAACTGACGGACTTGAGTTCGGGAGAGGGAAGCGGAATTCCGGGTGTAGCGGTG
AAATGCGTAGATATCCGGAGGAACACCGGTGGCGAAGGCGGCTTCCTGGACCGACACTGACGCTGAGGCGCGAAAGCTAG
GGGAGCAAACGGGATTAGATACCCCGGTAGTCCTAGCTGTAAACGATGAGCGCTGGGTGTAGGgggTGTTAACCCCTCCT
GTGCCGAAGCTAACGCATTAAGCGCTCCGCCTGGGGAGTACGGTCGCAAGGCTG
>OTU_980
TACGTAGGTGGCAAGCGTTGTCCGGATTTATTGGGTTTAAAGGGTGCGTAGGCGGCCCTGTAAGTCAGTGGTGAAATACG
GCAGCTTAACTGTCGAGGTGCCATTGATACTGCAGGGCTAGAGTACTGTTGAGGTAGGCGGAATGGACGGTGTAGCGGTG
AAATGCTTAGATATCGTCCAGAACACCGATAGCGAAGGCAGCTTACTAAAGAGTAACTGACGCTGAGGCACGAAAGTGTG
GGGATCAAACAGGATTAGATACCCTGGTAGTCCACACTGTAAACGATGATCACTAGATGTTGGCGATACACAGCCAGCGT
TCCAGCAAAAGCGATAAGTGATCCACCTGGGGAGTACGCCCGCAAGGGTG
>OTU_981
TACGTAGGGGCCAAGCGTTGTCCGGATTTATTGGGCGTAAAGAGCTCGTAGGCGGTTCGGTAAGTCAGGTGTGAAATCTC
CACGCTCAACGTGGAGCGGTCATCTGATACTGCCGTGACTCGAGTCCGGTAGGGGAGTGTGGAATTCCCGGTGTAGCGGT
GAAATGCGCAGATATCGGGAGGAACACCAGTGGCGAAGGCGGCACTCTGGGCCGGTACTGACGCTGAGGAGCGAAAGCGT
GGGGAGCGAACAGGATTAGATACCCTGGTAGTCCACGCCGTAAACGTTGGGCACTAGGTGTGGGACTCTATCGACGGGTT
CCGTGCCGTAGCTAACGCATTAAGTGCCCCGCCTGGGGAGTACGGCCGCAAGGCTA
>OTU_982
AACGTAGGAAGCAAGCGTTATCCGGATTTACTGGGCGTAAAGGGCAGGCAGGCGGTTGGTTAAGTTGGACTTGAAAGCTC
CCGGCTCAACTGGGAGAGGCGGTTCAAAACTGGCCAACTAGAGGATGGTAGAGGAGAGTGGAATTCCCGGTGTAGTGGTG
AAATGCGTAGATATCGGGAGGAACACCAGTGGCGAAAGCGGCTctctGGGCCACACCTGACGCTCAACTGCGAAAGCCAG
GGGAgagaACGGGATTAGAAACCCCGGTATTCCTGGCCGTAAACGATGTTAACTAGGCGTCGGCGGTGTCAAAGCCGCCG
GTGCTGCAGCCAACGCGATAAGTTAACCGCCTGGGGACTACGGCCGCAAGGCTA
>OTU_983
TACGAAGGgggCTAGCGTTGTTCGGAATTACTGGGCGTAAAGGGCgcgcAGGCGGCTTTGTAAGTTGGGCGTGAAAGGCC
TGGGCTTAACCCGGGAATGGCGCTTGAGACTGCAAGGCTCGAGTACGGGAGAGGATGGTGGAATTCCCAGTGTAGAGGTG
AAATTCGTAGATATTGGGAAGAACACCGGTGGCGAAGGCGGCCATCTGGACCGTAACTGACGCTGAGGCGCGAAAGCGTG
GGGAGCAAACAGGATTAGATACCCTGGTAGTCCACGCCGTAAACGATGCGTGTTGGACGTTGGGAGGCTTGCCTTCCGGT
GTCGCAGCTAACGCGCTAAACACGCCGCCTGGGGAGTACGGCCGCAAGGTTA
>OTU_984
TACGTAGGGTGCGAGCGTTAATCGGAATTACTGGGCGTAAAGGGTGCGCAGGCGGTTCTGTAAGTCAGATGTGAAATCCC
CGGGCTTAACCTGGGAACTGCGTTTGAAACTACAGAGCTAGAGTGTGGCAGAGGggggTGGAATTCCATGTGTAGCAGTG
AAATGCGTAGAGATATGGAAGAACATCGATGGCGAAGGCAGCCcccTGGGTCAACACTGACGCTCATGCACGAAAGCGTG
GGGAGCAAACAGGATTAGATACCCTGGTAGTCCACGCCCTAAACTATGTCAACTAGTTGTCGGGCCTTATTAGGTTTGGT
AACGTAGCTAACGCGTGAAGTTGACCGCCTGGGGAGTACGGTCGCAAGATTA
>OTU_985
GACAGAGGgggCAAGCGTTGCTCGGAATCACTGGGCGTAAAGGGCGCGTAGGCGGGTCAGGAAGTCGGTCGTGAAATCTC
CGGGCTCAACCTGGAGGGGTCGGCCGAGACTCCTGGTCTTGAGGggggCAGAGGAGCCTGGAATTCCCGGTGTAGCGGTG
AAATGTGTAGAGATCGGGAGGAACACCGGTGGCGAAGGCGGGGCTCTGGGCCCACCCTGACGCTGAGGCGCGAAAGCGTG
GGGAGCAAACGGGATTAGATACCCCGGTAGTCCACGCGGTAAACGATGACGACTAGGTGTGGgggggTTCAGTCCCTTCC
GTGCCGCAGCTAACGCATTAAGTCGTCCGCCTGGGGAGTACGGCCGCAAGGTTG
>OTU_986
TACAGAGACTGCAAGCGTTATTCGGATTCACTGGGCGTAAAGGGTGCGCAGGCGGCCAAGTgtgtgAGGCGTGAAAGCCC
GATGCTCAACATCGGAATTGCACCTCAAACTACATGGCTAGAGCATTGGAGAGGGTAGCGGAATTCACGGTGTAGCAGTG
AAATGCGTAGATATCGTGAGGAACACCAGAGGCGAAGGCGGCTACCTGGACAATTGCTGACGCTCAGGCACGAAAGCGTG
GGGAGCAAAAGGGATTAGATACCCCTGTAGTCCACGCCCTAAACGGTGCACACTAGGTCTTGGCGGATTCGACCCCACCA
GGGCCCAAGCTAACGCGTTAAGTGTGCCGCCTGAGGACTACGGCCGCAAGGCTA
>OTU_987
TACGTAGGGTGCAAGCGTTGTCCGGAATTATTGGGCGTAAAGAGCTCGTAGGCGGTTTGTCGCGTCTGCTGTGAAAATCC
AGGGCTTAACCCTGGACCTGCAGTGGGTACGGGCAGACTAGAGTGCGGTAGGGGAGATCGGAATTCCTGGTGTAGCGGTG
AAATGCGCAGATATCAGGAGGAACACCGGTGGCGAAGGCGGATCTCTGGGCCGTAACTGACGCTGAGGAGCGAAAGCATG
GGGAGCGAACAGGATTAGATACCCTGGTAGTCCATGCCGTAAACGTTGGGCGCTAGGTGTGGGGCTCATTCCACGAGTTC
TGCGCCGCAGCTAACGCATTAAGCGCCCCGCCTGGGGAGTACGGCCGCAAGGCTA
>OTU_988
TACAGAGGGTGCGAGCGTTAATCGGAATTACTGGGCGTAAAGGGTGCGTAGGTGGTTGCGTGAGTTGGATGTGAAATCCC
CGGGCTTAACCTGGGAATGGCATCTAATACTGCGTGACTAGAGTCGGATAGAGGGGAGTGGAATTTCCGGTGTAGCGGTG
AAATGCGTAGATATCGGAAGGAACACCAGTGGCGAAGGCGGCTCCCTGGATTTAGACTGACGCTGAGGCACGAAAGCGTG
GGTAGCAAACAGGATTAGATACCCTGGTAGTCCACGCTGTAAACGATGAGAACTCGATGTTGGAAGGCACAGCCTTTTAG
TATTGAAGCAAACGCGCTAAGTTCTCCGCCTGGGGAGTACGGCCGCAAGGCTA
>OTU_989
AACGTAGGAGGCGAGCGTTATCCGGATTTACTGGGCGTAAAGCGCGTGCAGGCGGATTGGAGAGTTGGATGTAAAAGCTC
CCGGCTTAACTGGGAGAGGTCGTTCAATACTTCCAGTCTTGAGTACAGTAGAGGGAAGTGGAATTCCGGGTGTAGTGGTG
AAATGCGTAGATATCCGGAGGAACACCAGTGGCGAAAGCGGCTTCCTGGACTGAAACTGACGCTCAGACGCGAAAGCTAG
GGTAGCAAACGGGATTAGAGACCCCGGTAGTCCTAGCCGTAAACGATGTAGACTTGGCGTAGTCGGGTTTAAATCCGAGT
GTGCCGCAGCTAACGCGATAAGTCTACCGCCTGGGGACTACGGCCGCAAGGTTA
>OTU_990
TACGTAGGgggCGAGCGTTGTCCGGATTCATTGGGCGTAAAGCgcgcgcAGGCGGTTGGGAGAGCCCGGCGTGAAAGCCc
ccAGCTCAACTGGgggAGGCCGTCGGGGACCTTCCGACTGGAGGCCGGTAGGGGCGAGCGGAATTCCCGGTGTAGTGGTG
GAATGCGTAGATATCGGGAGGAACACCAGTGGCGAAGGCGGCTCGCTGGACCGGTCCTGACGCTCAGGCGCGAAAGCGTG
GGGAGCGATCCGGATTAGATACCCGGGTAGTCCACGCTGTAAACGATGGGTGCTAGGTGTCGGgggTATCGACCCCTCCG
GTGCCGCAGCTAACGCACTAAGCACCCCGCCTGGGGACTACGGCCGCAAGGCTA
>OTU_991
GACGAACCGTGCGAACGTTATTCGGAATCACTGGGCTTAAAGCGCGTGTAGGCGGATGAGCACGTCTGTCGCTGAAATCC
cccGGCTCAACCGGGGAACTGGCGGAGATACGGCTCGTCTGGAGGGGCGTAGGgggACCTGGAACTTCCGGTGGAGCGGT
GAAATGCGTTGAGATCGGAAGGAACGCCCGTGGCGAAAGCGAGGTCCTGGACGCCTACTGACGCTGAGACGCGAAAGCCA
GGGGAGCGAACGGGATTAGATACCCCGGTAGTCCTGGCCGTAAACGATGGGCACTGGGTAGGgggCTCGCCGATGGGCTC
CCTGCCGTAGGGAAACCGTGAAGTGCCCCGCCTGGGGAGTATGGTCGCAAGGCTG
>OTU_992
TACGTAGGGTGCAAGCGTTGTCCGGATTTATTGGGCGTAAAGAGCTCGTAGGTGGCCTGCCGCGTCGGATGTGAAAACCC
GGGGCTCAACCCCGGGCCTGCATTCGATACGGGCAGGCTAGAGGATGGCAGGGGAAACTGGAATTCCTGGTGTAGCGGTG
AAATGCGCAGATATCAGGAGGAACACCGGTGGCGAAGGCGGGTTTCTGGGCCATTCCTGACACTGAGGAGCGAAAGCGTG
GGGAGCAAACAGGATTAGATACCCTGGTAGTCCACGCCGTAAACGGTGGGTGCTAGGTGTGGGGAACCTTCCACGTTCTC
CGTGCCGCAGCTAACGCATTAAGCACCCCGCCTGGGGAGTACGGCCGCAAGGCTA
>OTU_993
TACAGAGGGTGCTAACGTTGTTCGGAATCACTGGGCTTAAAGCGCACGTAGGCGGCTAGGCAAGTGCGATGTGAAAGCCc
ccGGCCCAACCGGGGAACTGCATCGTAGACTGCCTGGCTTGAGAGCGGTAGGGGAGACTAGAACTCCTGGTGGAGCGGTG
AAATGCGTAGATATCAGGAGGAATACCGGTGGCGAAGGCGAGTCTCTGGTCCGCTTCTGACGCTCAGGTGCGAAAGCTAG
GGGAGCAAACGGGATTAGATACCCCGGTAGTCCTAGCTGTAAACGATGGGCACTGGCTAGAGGTGACCCTGCGTCGTCTC
TGGTGTAGCAAAAGTGTTAAGTGCCCCGCCTGGGGAGTATGGTCGCAAGGCTG
>OTU_994
TACGTAGGGTGCGAGCGTTAATCGGAATTACTGGGCGTAAAGCGAGCGCAGGCGGTTTTGTAAGTCAGATGTGAAAGCCC
CGGGCTCAACCTGGGAACTGCGTTTGAAACTACAAGGCTAGAGTATGGGAGAGGGAGGTAGAATTCCACGTGTAGCAGTG
AAATGCGTAGAGATGTGGAGGAATACCAATGGCGAAGGCAGCCTCCTGGCCTAATACTGACGCTCATGCTCGAAAGCGTG
GGGAGCAAACAGGATTAGATACCCTGGTAGTCCACGCCCTAAACGATGTCAACTAGTTGTTGGTGGAGTAAAATCCATTA
GTAACGCAGCTAACGCGTGAAGTTGACCGCCTGGGGAGTACGGTCGCAAGATTA
>OTU_995
TACGGAGGGTGCGAGCGTTAATCGGAATCACTGGGCGTAAAGCGCACGTAGGCTGCTTGGTAAGTCAGGGGTGAAAGCCC
GCGGCTCAACCGCGGAATTGCCTTTGATACTGCCGAGCTAGAGTCCGGGAGAGGGTAGTGGAATTCCAGGTGTAGGAGTG
AAATCCGTAGAGATCTGGAGGAACATCAGTGGCGAAGGCGACTACCTGGACCGGTACTGACGCTGAGGTGCGAAAGCGTG
GGGAGCAAACAGGATTAGATACCCTGGTAGTCCACGCCGTAAACGATGGATGCTAGGTGTCGGGGCCTTGAGCTTCGGTG
CCGTAGTTAACGCGTTAAGCATCCCGCCTGGGGAGTACGGTCGCAAGGCTG
>OTU_996
TACGTAGGGTGCGAGCGTTAATCGGAATTACTGGGCGTAAAGCGTGCGCAGGCGGTTCGTTGTGTCTGATGTGAAAGCCC
CGGGCTCAACCTGGGAACTGCATTGGAAACTGGCGGACTTGAGTGTGGCAGAGGggggTGGAATTCCGCGTGTAGCAGTG
AAATGCGTAGAGATGCGGAGGAACACCGATGGCGAAGGCAGCCcccTGGGCCAACACTGACGCTCAGGCACGAAAGCGTG
GGGAGCAAACAGGATTAGATACCCTGGTAGTCCACGCCCTAAACGATGTCGACTGGGTGTCGGGAgagagaTCTCTTGGT
ACCGTAGCTAACGCGTGAAGTCGACCGCCTGGGGAGTACGGCCGCAAGGTTA
>OTU_997
TACAGAGGGTGCAAACGTTGCTCGGAATCATTGGGCGTAAAGCGTACGTAGGCGGCTTGATAAGTCGGTAGTGAAAGCCC
TCGGCTTAACCGAGGAAGTGCTATCGAAACTGCCAAGCTTGAATACCGGAGAGGATCGCGGAATTCCCGGTGTAGAGGTG
AAATTCGTAGATATCGGGAGGAACACCAGTGGCGAAGGCGGCGATCTGGACGGATATTGACGCTGATGTACGAAAGCGTG
GGGAGCAAACAGGATTAGATACCCTGGTAGTCCACGCCGTAAACGATGGATGCTAGTCGTCGCGGGTATTGACCCCTGCG
GCAACGAAGTTAACGCATTAAGCATCCCGCCTGGGGAGTACGGCCGCAAGGCTA
>OTU_998
TACGAAGGACCCGAGCGTTATCCGGATTTATTGGGTTTAAAGGGTGCGTAGGCGTCCTGGAAAGTTACGGTTGAAATCTC
CTTGCTCAACAAGGAAACTGGCCGTAAAACTATCAGGATTGAGTACATTTGAAGCGGGCGGAATGTGTCATGTAGCGGTG
AAATGCTTAGATATGACACAGAACACCAATTGCGAAGGCAGCTCGCTAAACTGTAACTGACGCTGAGGCACGAAAGCGTG
GGGATCAAACAGGATTAGATACCCTGGTAGTCCACGCCCTAAACGATGATTACTCGATGtgtgCGATACACTGTACGCGT
CTGAGCGAAAGCATTAAGTAATCCACCTGGGGAGTACGATCGCAAGATTG
>OTU_999
TACGTAGGTGGCAAGCGTTGTCCGGATTTACTGGGCGTAAAGCGCCCGCAGGCGGCTTGGCAAGTTTGGGGTGAAATCTC
CCGGCTCAACTGGGAGGGTGCCTCGAAAACTGCCAGGCTTGAGGCATGGAGAGGGATGCGGAATTCCCGGTGTAGTGGTG
AAATGCGTAGATATCGGGAGGAACACCAGTGGCGAAGGCGGCATCCTGGCCATGTCCTGACGCTCAGGGGCGAAAGCGTG
GGGAGCAAACCGGATTAGATACCCGGGTAGTCCACGCCGTAAACGATGAGTACTAGGTGTGGggggTATCGACCcccTCT
GTGCCGAAGCTAACGCGATAAGTACTCCGCCTGGGGACTACGGCCGCAAGGCTA
>OTU_1000
TACGTAGGTGGCGAGCGTTGTCCGGATTTACTGGGTGTAAAGGGCGCGTAGGCGGGAATGCAAGTCAGGTGTGAAATCTA
TGGGCTTAACCCATAAACTGCACTTGAAACTGTATTTCTTGAGTGATGGAGAGGCAGGCGGAATTCCTAGTGTAGCGGTG
AAATGCGTAGATATTAGGAGGAACACCAGTGGCGAAGGCGGCCTGCTGGACATTAACTGACGCTGAGGCGCGAAAGCGTG
GGGAGCAAACAGGATTAGATACCCTGGTAGTCCACGCCGTAAACGATGAATACTAGGTGTGGggggACTGACCcccTCCG
TGCCGGAGTTAACACAATAAGTATTCCACCTGGGGAGTACGATCGCAAGATTG
>OTU_1001
AACGTAGGgggCCAGCGTTGCTCGGAATTACTGGGCGTAAAGGGTCTGTAGGCGGTGCGGTAAGTCCGGAGTGAAATCTC
CAGGCTCAACTTGGAGGCTGCTTCGGAAACTGCCGTGCTCGAGTGTGGGAGAGGCGAGTGGAATTGCAGGTGTAGCGGTG
AAATGCGTAGATATCTGCAGGAACACCAGTGGCGAAAGCGATTCGCTGGACCACAACTGACGCTGAgagaCGAAAGCTAG
GGGAGCAAACAGGATTAGATACCCTGGTAGTCCTAGCCCTAAACGATCAGGACTTGACGTGGGCCCCGTCCGGGGTCCGT
GCCGTAGCCAACGTGATAAGTCCTGCGCCTGGGGAGTACGGTCGCAAGGCTG
>OTU_1002
TACGTAGGgggCGAGCGTTGTCCGGATTTATTGGGCGTAAAAGGCTTGTAGGTGGCCACGCCAAGTCGGATGTGAAATCT
CCCGGCTCAACTGGGAGGGGTCATTCGATACTGGCGGGCTCGAGGCCGGTAGGgggAAGCGGAATTCCCGGTGTAGTGGT
GGAATGCGTAGATATCGGGAGGAACACCAGTGGCGAAGGCGGCTTCCTGGACCGGTTCTGACACTGAGGAGCGAAAGCGT
GGGGAGCGATCCGGATTAGATACCCGGGTAGTCCACGCCGTAAACGTTGGGCACTAGATGTCGGgggTATCGACCCCTCC
GGTGTCGCAGCTAACGCATTAAGTGCCCTGCCTGGGGAGTACGGCCGCAAGGCTA
>OTU_1003
TACGTAGGGTCCAAGCGTTAATCGGAATTACTGGGCGTAAAGCGTGCGCAGGTGGTTTGTTAAGCACGATGTGAAATCCC
CGAGCTCAACTTGGGAATTGCATTGTGAACTGGCTAACTAGAGTACGGCAGAGGggggTGGAATTCCACGTGTAGCAGTG
AAATGCGTAGAGATGTGGAGGAACACCGATGGCGAAGGCAACCcccTGGGCTGATACTGACACTCATGCACGAAAGCGTG
GGGAGCAAACAGGATTAGATACCCTGGTAGTCCACGCCCTAAACGATGTCTACTAGTTGTTGGGCTTTTCGGAGCTTAGT
AACGCAGCTAACGCGTGAAGTAGACCGCCTGGGGAGTACGGTCGCAAGACTA
>OTU_1004
TACGTAGGGTGCAAGCGTTGTCCGGAATCATTGGGCGTAAAGCgcgcgTAGGTGGTCCTGTAAGTCCGCTGTGAAAGTCA
AAGGCTCAACCTTTGAAAGCCGGTGGATACTGCGGGACTAGAGTACGGAAGAGGCGAGTGGAATTCCTGGTGTAGCGGTG
GAATGCGCAGATATCAGGAGGAACACCAATAGCGAAGGCAGCTCGCTGGGACGTTACTGACACTGAGGCGCGAAAGCGTG
GGGAGCGAACAGGATTAGATACCCTGGTAGTCCACGCCGTAAACGATGGATACTAGGTGTGGGAGGTGTCGACTCCTCCC
GTGCCGTCGCTAACGCACTAAGTATCCCGCCTGGGGAGTACGGCCGCAAGGCTA
>OTU_1005
TACGTAGGgggCAAGCGTTGTCCGGAATTATTGGGCGTAAAGCgcgcgcAGGCGGTTCTTTAAGTCTGGTGTCTAAGTGC
GGGGCTCAACCCCGTGATGCACTGGAAACTGGGGAACTTGAGTGCAGAAGAGGAGAGCGGAATTCCACGTGTAGCGGTGA
AATGCGTAGAGATGTGGAGGAACACCAGTGGCGAAGGCGGCTctctGGACTGTAACTGACGCTGAGGCGCGAAAGCGTGG
GGAGCAAACAGGATTAGATACCCTGGTAGTCCACGCTGTAAACGATGAGTGCTAGGTGTTGGgggTATCATGCCCTCGGT
GCCGAAGTTAACACATTAAGCACTCCGCCTGGGGAGTACGGTCGCAAGACTG
>OTU_1006
TACAGAGGTCTCAACCGTTGTTCGGATTCATTGGGCGTAAAGGGTGCGTAGGCGGTCGCGCAAGTCGGATGTGAAATCTC
AGGGCTCAACCCTGAAACTGCATTCGATACTGCGTGGCTAGAGTGCTGGAGAGGAGACTGGAATTTACGGTGTAGCAGTG
AAATGCGTAGATATCGTAAGGAAGACCAGTGGCGAAGGCGAGTCTCTGGACAGCAACTGACGCTGAGGCACGAAGGCCAG
GGGAGCAAACGGGATTAGATACCCCGGTAGTCCTGGCAGTAAACGGTGCACGTTTGGTGTAGGCGGATTCGACCCCGCCT
GTGCCGGAGCTAACGCGTTAAACGTGCCGCCTGGGAAGTACGGTCGCAAGATTA
>OTU_1007
GACGAAGGTGGCTAGCGTTATTCGGATTCACTGGGCATAAAGCgcgcgTAGGCGGCTCTTCAAGTCGGTGGTGAAAGCCC
GCAGCTCAACTGCGGAACAGCCTTCGATACTGTCGAGCTTGAGTGCAGGAGGGGTGATCGGAACTCCAGGTGTAGCGGTG
AAATGCGTAGATATCTGGAGGAACACCGGAGGCGAAGGCGGATCACTGGACTGCCACTGACGCTGAGGCGCGAAAGCTAG
GGGAGCAAACAGGATTAGATACCCTGGTAGTCCTAGCTGTAAACGATGGGTACTAGGCAGCGGgggCCCGATGCTCTCGC
TGTCGAAGCGAATGTGCTAAGTACCCCGCCTGGGGAGTACGGCCGCAAGGCTG
>OTU_1008
TACGGAGGGTGCAAGCGTTATCCGGATTCACTGGGTTTAAAGGGTGCGTAGGTGGACTGGTAAGTCCGTGGTGAAATCCC
CAAGCTTAACTTGGGAACTGCCGTGGATACTATCAGTCTTGAATATCGCGTAGGTAAGCGGAATATGTCATGTAGCGGTG
AAATGCTTAGATATGACATAGAACACCAATTGCGAAGGCAGCTTACTTCACGATTATTGACACTGAGGCACGAAAGCGTG
GGGAGCAAACAGGATTAGATACCCTGGTAGTCCACGCCCTAAACGATGATTACTCGACATCAGCGATACACTGTTGGTGT
CTGAGCGAAAGCATTAAGTAATCCACCTGGGAAGTACGATCGCAAGATTG
>OTU_1009
TACGTAGGGACCTAGCGTTGTCCGGAATCATTGGGCGTAAAGCgcgcgTAGGCGGCCCGGTAAGTCCGTTGTAAAAGTCG
AAGGCTCAACCTTCGAAAGCCGATGGATACTGCCGGGCTAGAGTCCGGAAGAGGCGAGTAGAATTCCTGGTGTAGCGGTG
GAATGCGCAGATATCAGGAGGAATACCCATAGCGAAGGCAGCTCGCTGGGACGGTACTGACGCTGAGGCGCGAAAGCGTG
GGGAGCGAACAGGATTAGATACCCTGGTAGTCCACGCCGTAAACGATGGGCACTAGGTGTGGGAGGTGTCGACTCCTCCC
GTGCCGACGCTAACGCATTAAGTGCCCCGCCTGGGGAGTACGGCCGCAAGGCTA
>OTU_1010
TACGAAGGgggCTAGCGTTGTTCGGAGTTACTGGGCGTAAAGGGCGCGTAGGCGGCCTGCCAAGTCTGGTGTGAAATCCC
TGGGCTTAACCCGGGAATGGCACCAGGGACTGGTAGGCTTGAGGACGGGAGAGGATGGTGGAATTCCCAGTGTAGAGGTG
AAATTCGTAGATATTGGGAAGAACACCGGTGGCGAAGGCGGCCATCTGGTCCGTTTCTGACGCTGAGGCGCGAAAGCGTG
GGGAGCAAACAGGATTAGATACCCTGGTAGTCCACGCTGTAAACGATGCGTGCTAGACGTTGGAGGGCATGGCCCTTCGG
TGTCGCAGCTAACGCTTTAAGCACGCCGCCTGGGGAGTACGGCCGCAAGGTTA
>OTU_1011
TACGTAGGgggCGAGCGTTGTCCGGATTTATTGGGCGTAAAGGGCTCGTAGGTGGTTTGGCAAGTCGGACGTAAAAGTCC
AGGGCTCAACCCTGGGATGCGTTCGATACTGTCAGACTAGAGGCCGGTAGGgggATCTGGAATTCCTGGTGTAGCGGTGA
AATGCGCAGATATCAGGAGGAACACCGGTGGCGAAGGCGGGATCCTGGGCCGGACCTGACGCTGATGAGCGAAAGCTGGg
ggAGCGAACAGGATTAGATACCCTGGTAGTCCCAGCCGTAAACGATGGGTGCTAGGTGTGGGAGGCTATCGACGTCTTCC
GTGCCGCAGCTAACGCATTAAGCACCCCGCCTGGGGAGTACGGCCGCAAGGCTA
>OTU_1012
AACGTAGGACGCGAGCGTTATCCGGAGTTACTGGGCGTAAAGCGCGGGCAGGCGGTCTGACAAGTCTGATGTGAAATCTC
CGGGCTCAACCGGGAGAGGCCATTGGAAACTGACAGGCTGGAGGGCAGTAGAGGTAGGCGGAATTCCGGGTGGAGTGGTG
AAATGCGTAGAGATCCGGAGGAACACCAGAGGCGAAGGCGGCCTACTGGGCTGCACCTGACGCTGAGCCGCGAAAGCCAG
GGGAGCGAACGGGATTAGAAACCCCGGTAGTCCTGGCCGTAAACGATGtgtgCTGGATGGTGGggggTAAAACCCACACT
GTCGAAGCTAACGCGATAAGCACACCGCCTGGGGAGTACGGCCGCAAGGCTA
>OTU_1013
TACGTAGGgggCGAGCGTTGTCCGGATTCATTGGGCGTAAAGCgcgcgcAGGCGGCCGCGAGAGCCCGGCGTGAAAGCCc
ccGGCTCAACCGGgggAGGCCGTCGGGGACCTCGTGGCTGGAGGCCGGTAGGGGCGAGCGGAATTCCCGGTGTAGTGGTG
GAATGCGTAGAGATCGGGAGGAACACCGGTGGCGAAGGCGGCTCGCTGGGCCGGTCCTGACGCTCAGGCGCGAAAGCGTG
GGGAGCGATCCGGATTAGATACCCGGGTAGTCCACGCCGTAAACGATGGGTGCTAGGTGTCGGgggTATCGACCcccccG
GTGCCGTCGCCAACGCAGTAAGCACCCCGCCTGGGGACTACGGCCGCAAGGCTA
>OTU_1014
GACGAACCGTCCAAACGTTATTCGGTATCACTGGGCTTAAAGAGTTCGTAGGCGGCCAGACAGGTCAGGTGTGAAATCCC
TCGGCTCAACCGAGGAACTGCGCTTGAAACCGTCAGGCTTGAGGGAGATAGAGGTGAGCGGAACAGATGGTGGAGCGGTG
AAATGCGTTGATATCATCTGGAACACCGGTGGCGAAAGCGGCTCACTGGATCTTTTCTGACGCTGAGGAACGAAAGCTAG
GGTAGCGAACGGGATTAGATACCCCGGTAGTCCTAGCCGTAAACGATGAGCACTAGTCTGTGGGGACCCTCACATCCTCT
CGGACGTAGCGAAAGTGTTAAGTGCTCCGCCTGGGGAGTATGGTCGCAAGGCTG
>OTU_1015
TACGTAGGgggCAAGCGTTGTCCGGATTTATTGGGCGTAAAGCGCTCGCAGGTGGTTCATTGCGTCGTGCGTGAAAGACC
CCGGCTCAACTGGGGAGGGTCGTGCGAAACGGGTGAACTAGAGGCCAGTAGGgggATGCGGAATTCCGGGTGTAGTGGTG
GAATGCGTAGAGATCCGGAGGAACACCAGCGGCGAAGGCGGCATCCTGGACTGGTCCTGACACTCAGGAGCGAAAGCGTG
GGGAGCGATCCGGATTAGATACCCGGGTAGTCCACGCTGTAAACGATGAGTACTAGGTGTTGGgggTATCGACCcccTCA
GTGCCGAAGCTAACGCGATAAGTACTCCGCCTGGGGACTACGGCCGCAAGGCTA
>OTU_1016
GACGAACCAAGCGAACGTTATTCGGAATTACTGGGCTTAAAGCGCGTGTAGGCGGATGACCACGTCAGTCGTTGAAATCC
cccGGCTCAACCGGGGAACAGGCGCTGATACGAGTTGTCTGGAGGTGGGTAGGGGAGACTGGAACTTCCGGTGGAGCGGT
GAAATGCGTTGAGATCGGAAGGAACGCCCGCGGCGAAAGCGAGTCTCTGGACCCATTCTGACGCTGAGACGCGAAAGCCA
GGGGAGCAAACGGGATTAGATACCCCGGTAGTCCTGGCTGTAAACATTGGGCACTGGGTAGTGGAACCGCCGATGGTTTC
ACTGCCGCAGGGAAACCGTGAAGTGCCCCGCCTGGGGAGTATGGTCGCAAGGCTG
>OTU_1017
GACGAACCGAGCGAACGTTGTTCGGAATCACTGGGCTTAAAGGGCGCGTAGGCGGGCTGCCAAGTTTGGGGTGAAATCCT
CCGGCTCAACCGGGGAAGTGCCTCGAATACTGGCGGTCTGGAGGGAGGTAGGGGCGTGCGGAACTAACGGTGGAGCGGTG
AAATGCGTTGATATCGTTAGGAACTCCGGTGGCGAAGGCGGCACGCTGGACCTTTACTGACGCTGAGGCGCGAAAGCCAG
GGGAGCGAACGGGATTAGATACCCCGGTAGTCCTGGCCCTAAACGTTGAGAACTAGGTAGTAGGCCGGACATGGGCTTAC
TGCCGGAGCAAAAGTGCTAAGTTCTCCGCCTGGGGAGTATGGTCGCAAGGCTG
>OTU_1018
TACGGAGGGTGCAAGCGTTGCTCGGAATTACTGGGCGTAAAGCGTACGCAGGCTGTCCGTTAAGTCGGGTGTGAAAGCCC
GGGGCTCAACCCCGGAATTGCGCCCGAAACTGACGGGCTTGAGTGCGGGAGAGGGAAGCGGAATTCCTGGTGTAGAGGTG
AAATTCGTAGATATCAGGAGGAACACCGGTGGCGAAAGCGGCTTCCTGGCCCGACACTGACGCTCATGTACGAAAGCGTG
GGGAGCAAACAGGATTAGATACCCTGGTAGTCCACGCCGTAAACGATGAGTGCTAGCTGCTGGGAATGTCTACCGTCTCA
GTGGCGAAGCTAACGCATTAAGCACTCCGCCTGGGAAGTACGGCCGCAAGGCTA
>OTU_1019
AACGTAGGGGACAAGCGTTATCCGGATTTACTGGGCGTAAAGCGCCCGTAGGCGGTCTGTCAAGTTGGACGTGAAAGCTC
CTGGCTTAACTGGGAGAGGCCGTTCAAAACTGACAAGCTAGAGTTTGGCAGAGGAGCGTGGAATTCCCGGTGTAGTGGTG
GAATGCGTAGAGATCGGGAGGAACACCAGTGGCGAAAGCGGCGCTCTGGGCCAAAACTGACGCTGAGGGGCGAAAGCGTG
GGGAGCGAACGGGATTAGATACCCCGGTAGTCCACGCCGTAAACGATGGAGACTAGGTGTAGGCGGATAGAAAACCGTCT
GTGCCGAAGCCAACGCGTTAAGTCTCCCGCCTGGGGAGTACGGCCGCAAGGTTA
>OTU_1020
TACGTAGGTGGCAAGCGTTACTCGGAATCACTAGGCGTAAAGCGCAGGTAGGAGGTTTGGTAAGTCTGTTGTGAAAGCTC
CCGGCTCAACTGGGAGAGGCCAACGGAAACTACTAGGCTAGAGTGCGGTAGAGGTAGCTGGAATTCCCGGTGTAGCGGTG
AAATGCGTAGATATCGGGAGGAATACCTATGGCGAAAGCAGGCTACTGGACCGTCACTGACTCTGATCTGCGAAAGCTAG
GGGAGCAAACAGGATTAGATACCCTGGTAGTCCTAGCCCTAAACGATGCTCATTAGGTGTGGGAGGTATCGACCCCTTCC
GCGCCGTAGCTAACGCATTAAATGAGCCGCCTGGGGAGTACGGCCGCAAGGTTG
>OTU_1021
GACGTAGGgggCAAGCGTTATCCGGATTCACTGGGCGTAAAGGGCGCGTAGGCGGTTACGTAAGTCCGGCGTGAAATCTC
ACGGCTCAACCGTGGAATGTCGTCGGATACTGCGTTGACTAGAGGGCGGTAGAGGTACCTGGAACTAGCGGTGTAGCGGT
GAAATGCGCAGATATCGCTAGGAACGCCGGTGGCGAAGGCGAGGTACTGGGCCGTTCCTGACGCTGAGGCGCGAAAGCTA
GGGGAGCGAACCGGATTAGATACCCGGGTAGTCCTAGCCGTAAACGGTGGGTGCTAGGTGTGGgggCCGCCAGGTCTCCG
TGCCGCAGCTAACGCATTAAGCACCCCGCCTGGGGAGTACGGCCGCAAGGCTA
>OTU_1022
TACGTAGGCAGCAAGCGTTGTTCGGAGTTACTGGGCGTAAAGAGTGCGTAGGCGGTCCTCTAAGTTTGGTGTGAAATCTC
CCGGCTCAACCGGGAGGGTGCGCCGAAAACTGGAGGGCTCGAGTGTGGGAGAGGTAAGCGGAATTCCTGGTGTAGCGGTG
AAATGCGTAGATATCAGGAGGAACACCTGTGGTGTAGACGGCTTACTGGACCATTACTGACGCTGAGGCACGAAAGCGTG
GGTAGCAAACAGGATTAGATACCCTGGTAGTCCACGCCCTAAACGATGCATACTTGGTGTGAGCCATTCATTTGGTTCGT
GCCGGAGTTAACGCGTTAAGTATGCCGCCTGGGGAGTACGGTCGCAAGGCTG
>OTU_1023
TACGAAGGgggCTAGCGTTGTTCGGAATCACTGGGCGTAAAGCGCACGTAGGCGGATTGTTAAGTCGGgggTGAAATCCT
GAGGCTCAACCTCAGAACTGCCTTCGATACTGGCAATCTCGAGTCCGGAAGAGGTTGGTGGAACAGCTAGTGTAGAGGTG
AAATTCGTAGATATTAGCTAGAACACCAGTGGCGAAGGCGGCCAACTGGTCCGGTACTGACGCTGAGGTGCGAAAGCGTG
GGGAGCAAACAGGATTAGATACCCTGGTAGTCCACGCCGTAAACGATGGATGCTAGCCGTCGGGGAGCTTGCTCTTCGGT
GGCGCAGTCAACACTTTAAGCATCCCGCCTGGGGAGTACGGTCGCAAGATTA
>OTU_1024
TACGTAGGCAGCAAGCGTTGTTCGGAATTACTGGGCGTAAAGAGTgtgtAGGCGGTCTCGCAAGTTCGGTGTGAAATCTC
CCGGCTCAACTGGGAGGGTGCGCCGAAAACTGCGAGGCTCGAGTGTGGGAGAGGAAAGCGGAATTCCCGGTGTAGCGGTG
AAATGCGTAGATATCGGGAGGAACACCTGCGGTGTAGACGGCTTTCTGGACCACTACTGACGCTGAGACACGAAAGCGTG
GGTAGCAAACAGGATTAGATACCCTGGTAGTCCACGCCCTAAACGATGCATACTTGGTGTGAGCCATTCATTTGGTTCGT
GCCGGAGCTAACGCGTTAAGTATGCCGCCTGGGGAGTACGGTCGCAAGGCTG
>OTU_1025
TACGTAGGgggCAAGCGTTGTCCGGAATTATTGGGCGTAAAGCgcgcgcAGGCGGTTAATTAAGTTGGGTGTTTAAGCCC
GGGGCTCAACCCCGGTTCGCATCCAAAACTGGTTGACTTGAGTGTAGGAGAGGAAAGTGGAATTCCACGTGTAGCGGTGA
AATGCGTAGAGATGTGGAGGAACACCAGTGGCGAAGGCGACTTTCTGGCCTATAACTGACGCTGAGGCGCGAAAGCGTGG
GGAGCAAACAGGATTAGATACCCTGGTAGTCCACGCCGTAAACGATGCATACTAGGTGTTGGGGATTCGATTCCTCGGTG
CCGAAGTTAACACAGTAAGTATGCCGCCTGGGGAGTACGCTCGCAAGAGTG
>OTU_1026
TACGTAGGGAGCAAGCGTTGTCCGGATTTATTGGGCGTAAAGAGCTCGTAGGCGGTTCCGTAAGTCGAGTGTGAAaaaTC
TGGGCTCAACCCAGTGGAGCACTCGATACTGCGGTGACTAGAGTCCGGTAGGGGAGTGTGGAATTCCTGGTGTAGCGGTG
AAATGCGCAGATATCAGGAGGAACACCGACGGCGAAGGCAGCACTCTGGGCCGGTACTGACGCTGAGGAGCGAAAGCGTG
GGGAGCAAACAGGATTAGATACCCTGGTAGTCCACGCCGTAAACGTTGGGCACTAGGTGTGGGAGGGAGTCAACCCCTTC
CGTGCCGTAGCTAACGCATTAAGTGCCCCGCCTGGGGAGTACGGCCGCAAGGCTA
>OTU_1027
GACAGAGGGTGCAAACGTTGCTCGGAATTACTGGGCGTAAAGCGCGTGTAGGCTGACCGGAAAGTCGGGCGTGAAATCCC
TGGGCTCAACCCAGGAACTGCACTCGAAACTCCCGGTCTTGAGTGGTGGAGAGGGAAGTGGAATTCCTGGTGTAGAGGTG
AAATTCGTAGATATCAGGAGGAACACCAGTGGCGAAGGCGGCTTCCTGGACACCAACTGACGCTGAGACGCGAAAGCGTG
GGGAGCAAACAGGATTAGATACCCTGGTAGTCCACGCTGTAAACGATGGGCACTAGGTGTCGCGGGTTTTGACCcccGCG
GTGCCGTAGCAAACGCGTTAAGTGCCCCGCCTGGGGAGTACGGCCGCAAGGCTA
>OTU_1028
GACAGAGGTGCCAAGCGTTAGGCGGAATCACTGGGCTTAAAGCGTgtgtAGGCGGATTTGTAAGTACCTTGTGAAATCCC
ACGGCTCAACCGTGGAACTGCTTGGTATACTGCTTATCTTGAGCCACTTAGGGGCTGTCGGAACAAACGGTGGAGCGGTG
AAATGCGTAGATATCGTTTGGAACGCCAAAGGTGAAAACAGACAGCTGGGAGTGTGCTGACGCTGAGACACGAAAGCCAG
GGGAGCGAACGGGATTAGATACCCCGGTAGTCCTGGCCCTAAACGATGTCGACTAGATCATGGCGCCTCTGACGGTGTCA
TGGTCGAAGCAAAAGTGCTAAGTCGACCGCCTGGGAAGTACGGTCGCAAGGCTA
>OTU_1029
TACGGAGGATGCGAGCGTTATCCGGATTTATTGGGTTTAAAGGGTGCGCAGGCGGGATTTTAAGTCAGCGGTGAAATTTT
CAGGCTCAACCTGAACACTGCCGTTGAAACTGGGATTCTTGAGTATGGATGAAGTAGGCGGAATTCGTTGTGTAGCGGTG
ACATGCTTAGATATAACGAGGAACTCCGATTGCGTAGGCAGCTTACTAAGCCATAACTGACGCTCAAGCACGAAAGCGTG
GGGATCAAACAGGATTAGATACCCTGGTAGTCCACGCCGTAAACGATGATTACTAGTTGTTTGCGATATACCGTAAGTGA
CTAAGCGAAAGCGATAAGTAATCCACCTGGGGAGTACGCCGGCAACGGTG
>OTU_1030
TACGTAGGGCGCAAGCGTTGTCCGGAATTATTGGGCGTAAAGAGCTCGTAGGTGGCTGGTCGCGTCTGCCGTGAAAGCCC
GCAGCTTAACTGCGGGTCTGCGGTGGATACGGGCCGGCTAGAGGTAGGTAGGGGCAAGTGGAATTCCTGGTGTAGCGGTG
AAATGCGCAGATATCAGGAGGAACACCGGTGGCGAAGGCGGCTTGCTGGGCCTTACCTGACGCTGAGGAGCGAAAGCGTG
GGGAGCGAACAGGATTAGATACCCTGGTAGTCCACGCTGTAAACGTTGGGCGCTAGGTGTGGGGATCTTCCACGATCTCC
GTGCCGGAGCTAACGCATTAAGCGCCCCGCCTGGGGAGTACGGCCGCAAGGCTA
>OTU_1031
AACGTAGGAGACGAGCGTTATCCGGAATTACTGGGCGTAAAGCGCGTGTAGGCGGTTGAGTAAGTTCGTCGTGAAAGCTT
CCGGCTAAACTGGAAGAGGTCGATGGATACTGCTCGGCTGGAGTGAGGGAGAGGCAGGTGGAATTCCGGGTGTAGTGGTG
AAATGCGTAGAGATCCGGAGGAACACCAGTGGCGAAGGCGGCCTGCTGGTCCTCAACTGACGCTGAGACGCGAAAGCATG
GGGAGCGAACGGGATTAGAAACCCCGGTAGTCCATGCCGTAAACGATGCAAACTAAGTGTTCGTGAGGGGAAACCCTTGG
GAGTGCTGAAGCAAACGCGCTAAGTTTGCCGCCTGGGGAGTACGATCGCAAGGTTA
>OTU_1032
CACGGggggAGCGAGCGTTGTTCGGATTCATTGGGCGTAAAGGGCGCGTAGGCGGCCGAGCAAGTCTGGCGTGAAATGTA
CCGGTTCAACCGGGGCACTGTGTCAGAAACTGCACGGCTTGAGGTCGAGGGAGGAAGGTGGAATTCCTGGTGTAGCGGTG
AAATGCGTAGATATCAGGAGGAACACCCGTGGCGAAGGCGACCTTCTATCTCGATTCTGACGCTGAGGCGCGAAAGCCAG
GGGAGCAAACGGGATTAGATACCCCGGTAGTCCTGGCTGTAAACGATGGGCACTAGGTGTGGGAGGTATCGACCCCTTCC
GTGCCGCAGCTAACGCATTAAGTGCCCCGCCTGGGGAGTACGGCCGCAAGGTTG
>OTU_1033
TACGGAGGgggCAAGCGTTACTCGGAATTATTGGGCGTAAAGGGCGCGTAGGCGGTTCCGTGCGTCAGAGGTGAAATCCC
CGGGCTTAACCCGGGACGTGCCTCTGATACGGCGGGACTTGAGTCCGGGAGAGGGGAGCAGAATTCCCAGTGTAGCGGTG
AAATGCGTAGATATTGGGAGGAATACCAGTGGCGAAGGCGGCTCCCTGGACCGGTACTGACGCTGAGGCGCGAAAGCGTG
GGTAGCAAACAGGATTAGATACCCTGGTAGTCCACGCCGTAAACGATGGGTGCTTGGTGTCGGgggTATCGACCCCTCCG
GTGCCGAAGCTAACGCATTAAGCACCCCGCCTGGGGAGTACGGTCGCAAGGCTG
>OTU_1034
[truncated: 2,999,415 more chars]
